# Supplementary material for: Global gene expression analysis using RNA-seq uncovered a new role for SR1/CAMTA3 transcription factor in salt stress
Source: Sci Rep. 2016 Jun 2;6:27021. doi: 10.1038/srep27021 (PMC4890006; doi:10.1038/srep27021)
Supplement: Supplementary Dataset 1 [file srep27021-s2.xls]

## Sheet: Sheet 1
Additional File 1: List of DE genes and their expression levels in WT, sr1-1 and SR1-YFP
test_id	gene_id	gene	locus	sample_1	sample_2	status	value_1	value_2	log2(fold_change)	test_stat	p_value	q_value	significant	V1+V2
XLOC_004906	XLOC_004906	AT1G13609	1:4662512-4663455	WT	sr1	OK	45.3854	0.612321	-6.2118	-11.0456	0.00405	0.0242495	yes	45.9977
AT2G14247	AT2G14247	AT2G14247	2:6034347-6034835	WT	sr1	OK	39.2598	1.25388	-4.96858	-12.4457	0.0001	0.00124489	yes	40.5137
AT1G47400	AT1G47400	AT1G47400	1:17385716-17386186	WT	sr1	OK	45.4198	1.80644	-4.6521	-14.0288	5e-05	0.000685755	yes	47.2262
AT1G47395	AT1G47395	AT1G47390	1:17383033-17383408	WT	sr1	OK	89.2363	3.77883	-4.56162	-18.5445	5e-05	0.000685755	yes	93.0151
AT1G14250	AT1G14250	APY5	1:4868451-4871488	WT	sr1	OK	12.7989	0.65825	-4.28124	-9.18913	5e-05	0.000685755	yes	13.4572
XLOC_026384	XLOC_026384	-	5:7420410-7421972	WT	sr1	OK	16.3066	0.911143	-4.16164	-7.47076	5e-05	0.000685755	yes	17.2177
AT1G68238	AT1G68238	AT1G68238	1:25574460-25574835	WT	sr1	OK	92.315	5.21654	-4.1454	-16.3951	5e-05	0.000685755	yes	97.5315
AT2G16367	AT2G16367	AT2G16367	2:7079795-7080248	WT	sr1	OK	212.818	14.1385	-3.91192	-29.6962	5e-05	0.000685755	yes	226.957
XLOC_020253	XLOC_020253	-	3:15610610-15611230	WT	sr1	OK	9.68544	0.695008	-3.80072	-6.8741	0.0003	0.00308663	yes	10.3804
AT1G02820	AT1G02820	F22D16.18	1:623764-624475	WT	sr1	OK	161.824	12.4619	-3.69884	-14.3664	5e-05	0.000685755	yes	174.286
AT2G30766	AT2G30766	AT2G30766	2:13105769-13112011	WT	sr1	OK	266.827	20.856	-3.67737	-7.88474	0.0003	0.00308663	yes	287.683
AT5G03545	AT5G03545	AT4	5:894705-895400	WT	sr1	OK	31.3216	2.5429	-3.62261	-10.2934	5e-05	0.000685755	yes	33.8645
XLOC_031735	XLOC_031735	FUM2	5:20729559-20741650	WT	sr1	OK	16.1599	1.32425	-3.60917	-3.14237	0.0057	0.0313781	yes	17.4841
AT5G15960	AT5G15960	KIN1	5:5209897-5210727	WT	sr1	OK	70.4709	5.80331	-3.60208	-12.687	5e-05	0.000685755	yes	76.2742
XLOC_019039	XLOC_019039	-	3:15611285-15614819	WT	sr1	OK	14.0838	1.18844	-3.56689	-8.74149	5e-05	0.000685755	yes	15.2722
AT2G21210	AT2G21210	AT2G21210	2:9085209-9085909	WT	sr1	OK	181.255	15.3357	-3.56306	-13.6328	5e-05	0.000685755	yes	196.591
AT1G49500	AT1G49500	F13F21.6	1:18321294-18322284	WT	sr1	OK	110.52	10.0385	-3.4607	-9.46295	5e-05	0.000685755	yes	120.558
AT3G28220	AT3G28220	AT3G28220	3:10524403-10526728	WT	sr1	OK	67.4862	6.44374	-3.38862	-10.5216	5e-05	0.000685755	yes	73.9299
AT3G44990	AT3G44990	XTR8	3:16446974-16448764	WT	sr1	OK	97.0623	9.31503	-3.38128	-10.789	5e-05	0.000685755	yes	106.377
AT5G04950	AT5G04950	NAS1	5:1457644-1458890	WT	sr1	OK	30.0722	2.91075	-3.36897	-9.47916	5e-05	0.000685755	yes	32.983
AT3G28270	AT3G28270	AT3G28270	3:10538104-10540024	WT	sr1	OK	17.5017	1.83162	-3.2563	-6.82347	5e-05	0.000685755	yes	19.3333
AT5G24155	AT5G24155	AT5G24155	5:8172315-8181027	WT	sr1	OK	22.5828	2.53192	-3.15692	-2.5173	0.0038	0.0231131	yes	25.1147
AT2G23130	AT2G23130	AGP17	2:9844298-9845385	WT	sr1	OK	34.0528	4.17634	-3.02746	-7.44426	5e-05	0.000685755	yes	38.2291
AT4G14819	AT4G14819	AT4G14819	4:8507262-8507789	WT	sr1	OK	10.9507	1.36163	-3.00761	-6.61142	5e-05	0.000685755	yes	12.3123
AT5G24150	AT5G24150	SQP1	5:8172315-8181027	WT	sr1	OK	18.6485	2.36216	-2.98088	-7.14284	5e-05	0.000685755	yes	21.0107
AT1G24580	AT1G24580	AT1G24580	1:8710179-8710824	WT	sr1	OK	13.5246	1.75188	-2.94861	-7.66195	5e-05	0.000685755	yes	15.2765
AT5G24420	AT5G24420	PGL5	5:8336613-8338008	WT	sr1	OK	12.8743	1.67263	-2.9443	-7.46415	5e-05	0.000685755	yes	14.5469
AT3G17185	AT3G17185	TASIR-ARF	3:5861490-5862437	WT	sr1	OK	112.724	14.6737	-2.94149	-8.27526	5e-05	0.000685755	yes	127.398
AT5G03130	AT5G03130	F15A17_160	5:735842-736982	WT	sr1	OK	10.7825	1.44968	-2.89488	-3.60508	0.0001	0.00124489	yes	12.2322
AT5G59320	AT5G59320	LTP3	5:23928970-23929745	WT	sr1	OK	103.122	14.7763	-2.803	-10.9298	5e-05	0.000685755	yes	117.898
AT2G01918	AT2G01918	PQL3	2:423872-425713	WT	sr1	OK	12.6008	1.84367	-2.77286	-4.8818	5e-05	0.000685755	yes	14.4445
AT1G13650	AT1G13650	F21F23.9	1:4680206-4682196	WT	sr1	OK	27.1445	4.01794	-2.75613	-6.44144	5e-05	0.000685755	yes	31.1624
AT2G42540	AT2G42540	COR15A	2:17711031-17712330	WT	sr1	OK	809.631	122.397	-2.7257	-6.84912	5e-05	0.000685755	yes	932.028
AT1G65870	AT1G65870	F12P19.3	1:24503623-24504193	WT	sr1	OK	24.7777	3.80077	-2.70468	-8.36498	5e-05	0.000685755	yes	28.5785
AT5G18020	AT5G18020	AT5G18020/MCM23_11	5:5966182-5966677	WT	sr1	OK	108.542	16.8058	-2.69122	-12.1202	5e-05	0.000685755	yes	125.348
AT5G20630	AT5G20630	GLP3	5:6975103-6975993	WT	sr1	OK	180.199	28.277	-2.67189	-9.02843	5e-05	0.000685755	yes	208.476
AT5G18600	AT5G18600	GRXS2	5:6183257-6183954	WT	sr1	OK	135.509	22.0813	-2.6175	-9.60604	5e-05	0.000685755	yes	157.59
AT3G46490	AT3G46490	F12A12.10	3:17115595-17119947	WT	sr1	OK	14.3515	2.35944	-2.60468	-5.09788	5e-05	0.000685755	yes	16.7109
AT3G30720	AT3G30720	QQS	3:12348962-12349906	WT	sr1	OK	36.9338	6.07246	-2.60459	-5.30809	5e-05	0.000685755	yes	43.0063
AT5G39860	AT5G39860	PRE1	5:15957416-15958455	WT	sr1	OK	37.0514	6.09763	-2.60321	-7.92347	5e-05	0.000685755	yes	43.149
AT3G16240	AT3G16240	DELTA-TIP	3:5505403-5508414	WT	sr1	OK	728.904	120.009	-2.60258	-8.8761	5e-05	0.000685755	yes	848.913
AT5G52420	AT5G52420	AT5G52420	5:21281772-21285271	WT	sr1	OK	40.7595	6.71138	-2.60245	-5.93222	5e-05	0.000685755	yes	47.4709
AT3G55500	AT3G55500	ATEXPA16	3:20574830-20576182	WT	sr1	OK	8.92438	1.51124	-2.56202	-5.88372	5e-05	0.000685755	yes	10.4356
XLOC_023736	XLOC_023736	-	4:7895377-7898477	WT	sr1	OK	174.231	29.5448	-2.56003	-6.81125	5e-05	0.000685755	yes	203.776
AT1G14700	AT1G14700	PAP3	1:5058679-5061198	WT	sr1	OK	23.3241	3.97568	-2.55255	-6.30033	5e-05	0.000685755	yes	27.2998
AT3G26960	AT3G26960	AT3G26960	3:9944667-9945579	WT	sr1	OK	59.103	10.2704	-2.52474	-9.16696	5e-05	0.000685755	yes	69.3734
AT2G34430	AT2G34430	LHB1B1	2:14524755-14525763	WT	sr1	OK	6646.94	1170.1	-2.50606	-5.65418	5e-05	0.000685755	yes	7817.04
AT5G20670	AT5G20670	AT5G20670	5:6993113-6993873	WT	sr1	OK	12.1801	2.1611	-2.49468	-6.17906	5e-05	0.000685755	yes	14.3412
AT1G55330	AT1G55330	AGP21	1:20648464-20648891	WT	sr1	OK	385.413	68.7102	-2.48781	-16.4287	5e-05	0.000685755	yes	454.123
AT4G29905	AT4G29905	AT4G29905	4:14626920-14627631	WT	sr1	OK	304.734	54.4227	-2.48527	-9.27376	5e-05	0.000685755	yes	359.157
ATCG00220	ATCG00220	PSBM	Pt:28706-28811	WT	sr1	OK	21433.2	3843.24	-2.47945	-4031.52	0.00345	0.0214418	yes	25276.4
AT1G16515	AT1G16515	AT1G16515	1:5647498-5647920	WT	sr1	OK	80.0827	14.493	-2.46614	-3.975	5e-05	0.000685755	yes	94.5757
AT3G01500	AT3G01500	CA1	3:194723-198019	WT	sr1	OK	1250.75	227.356	-2.45977	-5.4945	5e-05	0.000685755	yes	1478.11
AT5G62720	AT5G62720	AT5G62720/MQB2_20	5:25191841-25195048	WT	sr1	OK	29.7473	5.42079	-2.45618	-5.98108	5e-05	0.000685755	yes	35.1681
AT1G75030	AT1G75030	ATLP-3	1:28174377-28175383	WT	sr1	OK	17.3608	3.17843	-2.44944	-5.83474	5e-05	0.000685755	yes	20.5392
AT2G27402	AT2G27402	AT2G27402	2:11723524-11724362	WT	sr1	OK	68.9747	12.6416	-2.44788	-8.8995	5e-05	0.000685755	yes	81.6163
AT1G14150	AT1G14150	PQL1	1:4839852-4841848	WT	sr1	OK	183.452	33.6308	-2.44755	-8.32009	5e-05	0.000685755	yes	217.083
AT4G15248	AT4G15248	AT4G15248	4:8708847-8709373	WT	sr1	OK	49.252	9.10849	-2.4349	-9.12063	5e-05	0.000685755	yes	58.3605
AT2G24692	AT2G24692	AT2G24692	2:10503603-10503974	WT	sr1	OK	11.1365	2.06227	-2.43299	-7.01432	0.0027	0.0177541	yes	13.1988
AT2G43550	AT2G43550	ATTI6	2:18073233-18075498	WT	sr1	OK	105.706	19.6032	-2.43089	-5.0057	5e-05	0.000685755	yes	125.309
AT5G60890	AT5G60890	ATMYB34	5:24494690-24496351	WT	sr1	OK	19.3693	3.59902	-2.42809	-6.82437	5e-05	0.000685755	yes	22.9683
AT2G29310	AT2G29310	AT2G29310	2:12589998-12591689	WT	sr1	OK	70.5138	13.1279	-2.42527	-6.86334	5e-05	0.000685755	yes	83.6417
XLOC_006059	XLOC_006059	TCP23	1:13115508-13117588	WT	sr1	OK	11.4814	2.15223	-2.4154	-2.93229	0.0004	0.00390147	yes	13.6336
AT2G04790	AT2G04790	AT2G04790	2:1679350-1680601	WT	sr1	OK	23.8616	4.47636	-2.41429	-4.96129	5e-05	0.000685755	yes	28.338
AT3G19030	AT3G19030	AT3G19030	3:6563978-6564424	WT	sr1	OK	134.017	25.2065	-2.41055	-11.3013	5e-05	0.000685755	yes	159.224
AT5G01075	AT5G01075	AT5G01075	5:26847-27449	WT	sr1	OK	9.1749	1.72806	-2.40854	-6.14899	0.0006	0.00542999	yes	10.903
AT5G48490	AT5G48490	AT5G48490	5:19647834-19648281	WT	sr1	OK	481.18	90.8022	-2.40578	-12.8827	5e-05	0.000685755	yes	571.982
AT5G23820	AT5G23820	UQI3	5:8031267-8033020	WT	sr1	OK	75.9356	14.3692	-2.40179	-7.50774	5e-05	0.000685755	yes	90.3048
AT5G36910	AT5G36910	THI2.2	5:14561816-14562750	WT	sr1	OK	25.4201	4.81368	-2.40076	-7.52038	5e-05	0.000685755	yes	30.2338
AT3G12870	AT3G12870	MJM20.1	3:4094416-4095037	WT	sr1	OK	9.50736	1.8085	-2.39425	-6.50508	5e-05	0.000685755	yes	11.3159
AT1G08165	AT1G08165	AT1G08165	1:2561626-2562148	WT	sr1	OK	11.8716	2.28758	-2.37563	-6.65946	0.0005	0.00468326	yes	14.1592
AT2G26695	AT2G26695	AT2G26695	2:11365097-11365965	WT	sr1	OK	20.8614	4.0645	-2.35968	-7.01054	5e-05	0.000685755	yes	24.9259
AT1G29510	AT1G29510	SAUR68	1:10322573-10323189	WT	sr1	OK	55.0927	10.7682	-2.35508	-9.71872	5e-05	0.000685755	yes	65.8609
AT5G03120	AT5G03120	F15A17_150	5:733978-734943	WT	sr1	OK	30.1547	5.92565	-2.34734	-7.99009	5e-05	0.000685755	yes	36.0803
AT1G06980	AT1G06980	F10K1.30	1:2143030-2143821	WT	sr1	OK	16.5954	3.26579	-2.34529	-6.47729	5e-05	0.000685755	yes	19.8612
AT4G11211	AT4G11211	AT4G11211	4:6836105-6836588	WT	sr1	OK	97.4481	19.2407	-2.34047	-10.0703	5e-05	0.000685755	yes	116.689
AT5G18010	AT5G18010	AT5G18010	5:5962896-5963405	WT	sr1	OK	23.8825	4.72011	-2.33906	-8.29963	5e-05	0.000685755	yes	28.6026
AT4G37800	AT4G37800	XTH7	4:17775401-17777397	WT	sr1	OK	176.623	34.9081	-2.33904	-6.29351	5e-05	0.000685755	yes	211.531
AT1G01250	AT1G01250	ERF023	1:104490-105330	WT	sr1	OK	31.8775	6.30709	-2.33749	-6.83638	5e-05	0.000685755	yes	38.1846
AT3G21670	AT3G21670	NRT1.3	3:7626756-7629151	WT	sr1	OK	77.8871	15.484	-2.3306	-7.30619	5e-05	0.000685755	yes	93.3711
AT1G48745	AT1G48745	AT1G48745	1:18030703-18031439	WT	sr1	OK	32.0074	6.36855	-2.32937	-7.59042	5e-05	0.000685755	yes	38.3759
AT5G18030	AT5G18030	AT5G18030/MCM23_13	5:5968434-5968938	WT	sr1	OK	118.361	23.5616	-2.32868	-11.2593	5e-05	0.000685755	yes	141.923
AT4G33660	AT4G33660	AT4G33660	4:16167285-16167951	WT	sr1	OK	54.1191	10.8579	-2.31739	-8.71088	5e-05	0.000685755	yes	64.977
AT1G21500	AT1G21500	F24J8.11	1:7529881-7531025	WT	sr1	OK	633.397	127.138	-2.31671	-9.90409	5e-05	0.000685755	yes	760.535
AT5G08050	AT5G08050	F13G24.250	5:2578344-2579163	WT	sr1	OK	419.577	84.7936	-2.30691	-9.46857	5e-05	0.000685755	yes	504.371
AT5G22390	AT5G22390	AT5G22390/MWD9_19	5:7418115-7419249	WT	sr1	OK	89.4518	18.0805	-2.30667	-7.24326	5e-05	0.000685755	yes	107.532
ATCG01020	ATCG01020	RPL32	Pt:113448-113607	WT	sr1	OK	112983	22983.3	-2.29744	-132.064	5e-05	0.000685755	yes	135966
AT1G07610	AT1G07610	MT1C	1:2341541-2342123	WT	sr1	OK	60.2348	12.2732	-2.29509	-10.4796	5e-05	0.000685755	yes	72.508
XLOC_016022	XLOC_016022	-	3:17398137-17398950	WT	sr1	OK	11.4873	2.34327	-2.29345	-5.66853	5e-05	0.000685755	yes	13.8306
AT5G45680	AT5G45680	ATFKBP13	5:18530879-18532337	WT	sr1	OK	196.044	40.0213	-2.29234	-8.81061	5e-05	0.000685755	yes	236.065
AT1G65490	AT1G65490	AT1G65490	1:24354770-24355351	WT	sr1	OK	533.223	109.547	-2.28319	-10.6681	5e-05	0.000685755	yes	642.77
AT5G46530	AT5G46530	AT5G46530	5:18875524-18876898	WT	sr1	OK	9.74306	2.0214	-2.26902	-5.85432	5e-05	0.000685755	yes	11.7645
AT3G21055	AT3G21055	PSBTN	3:7376634-7377186	WT	sr1	OK	4585.92	953.246	-2.26629	-7.76432	5e-05	0.000685755	yes	5539.17
XLOC_029115	XLOC_029115	MIR822A	5:896600-897957	WT	sr1	OK	8.80521	1.84076	-2.25806	-4.40898	5e-05	0.000685755	yes	10.646
ATCG00560	ATCG00560	PSBL	Pt:63803-63920	WT	sr1	OK	159479	33449.2	-2.25332	-1380.18	5e-05	0.000685755	yes	192928
AT4G34760	AT4G34760	T4L20.340	4:16582182-16582879	WT	sr1	OK	72.5384	15.2237	-2.25243	-8.71533	5e-05	0.000685755	yes	87.7621
AT4G33666	AT4G33666	AT4G33666	4:16169047-16171561	WT	sr1	OK	85.3141	17.9373	-2.24982	-4.81673	0.0071	0.0371155	yes	103.251
AT5G49170	AT5G49170	AT5G49170	5:19938575-19939571	WT	sr1	OK	14.398	3.03219	-2.24743	-5.95638	5e-05	0.000685755	yes	17.4302
AT1G50732	AT1G50732	AT1G50732	1:18802687-18803363	WT	sr1	OK	98.6452	20.775	-2.2474	-8.69498	5e-05	0.000685755	yes	119.42
AT1G68870	AT1G68870	ATSOFL2	1:25886757-25889734	WT	sr1	OK	14.3218	3.02002	-2.24558	-3.92213	5e-05	0.000685755	yes	17.3418
AT3G50685	AT3G50685	AT3G50685/AT3G50680	3:18834154-18834834	WT	sr1	OK	341.732	72.1162	-2.24447	-7.96007	5e-05	0.000685755	yes	413.848
AT2G28605	AT2G28605	PPD2	2:12251783-12256077	WT	sr1	OK	76.4464	16.2413	-2.23478	-4.9116	5e-05	0.000685755	yes	92.6877
AT2G41190	AT2G41190	AT2G41190	2:17167278-17170407	WT	sr1	OK	15.6021	3.31504	-2.23464	-6.34385	5e-05	0.000685755	yes	18.9171
AT1G75690	AT1G75690	LQY1	1:28422109-28423285	WT	sr1	OK	355.515	76.0183	-2.22549	-7.73394	5e-05	0.000685755	yes	431.533
AT3G15850	AT3G15850	FAD5	3:5359008-5361185	WT	sr1	OK	202.374	43.2895	-2.22493	-7.30905	5e-05	0.000685755	yes	245.663
AT1G29440	AT1G29440	F15D2.3	1:10304506-10305108	WT	sr1	OK	61.1732	13.1173	-2.22143	-9.03428	5e-05	0.000685755	yes	74.2905
AT5G12050	AT5G12050	F14F18_220	5:3890103-3891513	WT	sr1	OK	34.0716	7.35903	-2.21098	-7.10917	5e-05	0.000685755	yes	41.4306
AT2G36830	AT2G36830	GAMMA-TIP	2:15445424-15446574	WT	sr1	OK	484.947	105.027	-2.20707	-8.30459	5e-05	0.000685755	yes	589.974
AT3G11110	AT3G11110	ATL66	3:3479978-3480455	WT	sr1	OK	36.5837	7.93988	-2.20401	-7.90124	5e-05	0.000685755	yes	44.5236
AT4G29020	AT4G29020	F19B15.50	4:14304920-14305721	WT	sr1	OK	15.8802	3.44716	-2.20375	-4.47688	5e-05	0.000685755	yes	19.3274
ATCG01010	ATCG01010	NDHF	Pt:109404-112638	WT	sr1	OK	2066.08	448.669	-2.20317	-4.00111	5e-05	0.000685755	yes	2514.75
AT5G24105	AT5G24105	AGP41	5:8151923-8152867	WT	sr1	OK	27.5768	5.99578	-2.20144	-7.47596	5e-05	0.000685755	yes	33.5726
AT4G17340	AT4G17340	TIP2	4:9699252-9700410	WT	sr1	OK	375.86	82.0373	-2.19584	-8.00389	5e-05	0.000685755	yes	457.897
AT1G53520	AT1G53520	F22G10.11	1:19976414-19977955	WT	sr1	OK	25.3686	5.542	-2.19457	-7.02159	5e-05	0.000685755	yes	30.9106
AT5G62140	AT5G62140	AT5G62140	5:24954505-24955385	WT	sr1	OK	48.5453	10.6081	-2.19417	-7.25023	5e-05	0.000685755	yes	59.1534
AT1G04250	AT1G04250	AXR3	1:1136257-1138613	WT	sr1	OK	101.048	22.2378	-2.18396	-7.52127	5e-05	0.000685755	yes	123.286
AT1G22590	AT1G22590	AGL87	1:7981739-7984334	WT	sr1	OK	35.1143	7.7426	-2.18117	-5.56352	5e-05	0.000685755	yes	42.8569
AT3G27250	AT3G27250	AT3G27250	3:10061544-10062731	WT	sr1	OK	10.5592	2.32952	-2.18039	-5.53027	5e-05	0.000685755	yes	12.8887
AT3G53420	AT3G53420	PIP2A	3:19803654-19805713	WT	sr1	OK	1558.76	346.337	-2.17015	-4.98364	5e-05	0.000685755	yes	1905.1
AT1G59920	AT1G59920	F23H11.23	1:22059423-22059822	WT	sr1	OK	10.4125	2.31366	-2.17006	-6.08613	0.00195	0.0137809	yes	12.7262
AT2G38750	AT2G38750	ANNAT4	2:16196264-16198491	WT	sr1	OK	24.0595	5.34662	-2.16991	-6.93923	5e-05	0.000685755	yes	29.4061
AT3G27160	AT3G27160	GHS1	3:10017475-10019090	WT	sr1	OK	457.909	101.818	-2.16907	-8.06999	5e-05	0.000685755	yes	559.727
AT1G74670	AT1G74670	GASA6	1:28053285-28054149	WT	sr1	OK	353.736	78.729	-2.1677	-8.57922	5e-05	0.000685755	yes	432.465
AT1G29450	AT1G29450	F15D2.4	1:10305950-10306499	WT	sr1	OK	88.6317	19.753	-2.16575	-9.9437	5e-05	0.000685755	yes	108.385
AT3G49940	AT3G49940	LBD38	3:18514342-18515475	WT	sr1	OK	36.2853	8.09636	-2.16404	-7.15001	5e-05	0.000685755	yes	44.3817
AT2G46820	AT2G46820	PTAC8	2:19243495-19245141	WT	sr1	OK	2331.96	520.474	-2.16364	-5.49039	5e-05	0.000685755	yes	2852.43
AT2G21330	AT2G21330	FBA1	2:9128146-9130240	WT	sr1	OK	2623.95	586.191	-2.1623	-4.34161	5e-05	0.000685755	yes	3210.14
AT1G74890	AT1G74890	ARR15	1:28131589-28132710	WT	sr1	OK	21.1793	4.73443	-2.16139	-7.0965	5e-05	0.000685755	yes	25.9137
AT5G17870	AT5G17870	PSRP6	5:5907774-5913151	WT	sr1	OK	649.462	145.324	-2.15997	-7.07817	5e-05	0.000685755	yes	794.786
AT1G20190	AT1G20190	ATEXPA11	1:6998488-6999817	WT	sr1	OK	97.6999	21.9079	-2.15691	-7.44295	5e-05	0.000685755	yes	119.608
ATCG00080	ATCG00080	PSBI	Pt:7582-7693	WT	sr1	OK	208585	46957.1	-2.15122	-2432.76	5e-05	0.000685755	yes	255542
AT5G50950	AT5G50950	FUM2	5:20729559-20741650	WT	sr1	OK	66.6215	15.0172	-2.14937	-4.22259	5e-05	0.000685755	yes	81.6387
AT4G00165	AT4G00165	AT4G00165	4:69272-69884	WT	sr1	OK	111.839	25.3052	-2.14392	-5.65518	5e-05	0.000685755	yes	137.144
XLOC_023349	XLOC_023349	-	4:4842289-4843788	WT	sr1	OK	11.4701	2.59624	-2.14339	-5.6831	5e-05	0.000685755	yes	14.0663
AT1G68590	AT1G68590	AT1G68590	1:25756599-25758232	WT	sr1	OK	576.446	130.813	-2.13968	-5.67596	5e-05	0.000685755	yes	707.259
AT2G41290	AT2G41290	SSL2	2:17210427-17213243	WT	sr1	OK	12.1373	2.75538	-2.13912	-4.37616	5e-05	0.000685755	yes	14.8927
AT5G05960	AT5G05960	AT5G05960	5:1790230-1792634	WT	sr1	OK	93.2251	21.1737	-2.13845	-9.14114	5e-05	0.000685755	yes	114.399
AT2G20724	AT2G20724,XLOC_012106	AT2G20724	2:8930759-8933262	WT	sr1	OK	44.6357	10.1651	-2.13457	-2.65383	0.0012	0.00943225	yes	54.8008
AT3G23805	AT3G23805	RALFL24	3:8586381-8587056	WT	sr1	OK	85.6299	19.5171	-2.13338	-7.78229	5e-05	0.000685755	yes	105.147
AT1G48100	AT1G48100	AT1G48100	1:17766873-17773493	WT	sr1	OK	14.7667	3.36572	-2.13336	-3.17069	0.0011	0.00879511	yes	18.1324
AT1G12900	AT1G12900	GAPA-2	1:4392449-4394400	WT	sr1	OK	1822.27	415.47	-2.13292	-4.75276	5e-05	0.000685755	yes	2237.74
AT4G13500	AT4G13500	T6G15.50	4:7856766-7857933	WT	sr1	OK	219.426	50.1119	-2.13051	-7.9343	5e-05	0.000685755	yes	269.538
AT2G02130	AT2G02130	PDF2.3	2:539998-540634	WT	sr1	OK	344.005	78.5903	-2.13001	-10.4566	5e-05	0.000685755	yes	422.595
AT5G42070	AT5G42070	AT5G42070	5:16818983-16820195	WT	sr1	OK	157.923	36.238	-2.12364	-8.28286	5e-05	0.000685755	yes	194.161
AT4G25050	AT4G25050	ACP4	4:12870005-12871316	WT	sr1	OK	908.046	208.429	-2.12321	-5.45471	5e-05	0.000685755	yes	1116.48
ATCG00600	ATCG00600	PETG	Pt:65997-66111	WT	sr1	OK	1106390	254535	-2.11992	-1729.24	5e-05	0.000685755	yes	1360925
AT4G21445	AT4G21445	PRIP	4:11424709-11425767	WT	sr1	OK	62.7294	14.5089	-2.11221	-7.40877	5e-05	0.000685755	yes	77.2383
AT5G07020	AT5G07020	AT5G07020	5:2180501-2182418	WT	sr1	OK	295.857	68.529	-2.11011	-7.21209	5e-05	0.000685755	yes	364.386
ATCG00070	ATCG00070	PSBK	Pt:7016-7202	WT	sr1	OK	98762.3	22980.5	-2.10355	-46.5867	5e-05	0.000685755	yes	121743
AT5G38410	AT5G38410	RBCS-3B	5:15377172-15378416	WT	sr1	OK	4477	1044.13	-2.10023	-3.92979	5e-05	0.000685755	yes	5521.13
AT1G74970	AT1G74970	RPS9	1:28157529-28159302	WT	sr1	OK	285.329	66.6351	-2.09827	-6.45496	5e-05	0.000685755	yes	351.964
AT2G05310	AT2G05310	AT2G05310	2:1931010-1934241	WT	sr1	OK	507.728	118.621	-2.0977	-5.41114	5e-05	0.000685755	yes	626.349
AT4G31840	AT4G31840	ENODL15	4:15401639-15402617	WT	sr1	OK	25.7302	6.01569	-2.09666	-6.67278	5e-05	0.000685755	yes	31.7459
AT1G70760	AT1G70760	CRR23	1:26687121-26691277	WT	sr1	OK	256.635	60.29	-2.08973	-3.9705	0.00075	0.00651214	yes	316.925
AT2G27130	AT2G27130	XYP11	2:11595291-11596542	WT	sr1	OK	26.3243	6.19346	-2.08758	-6.94698	5e-05	0.000685755	yes	32.5178
AT2G37180	AT2G37180	RD28	2:15617707-15619155	WT	sr1	OK	28.9202	6.8126	-2.0858	-6.51095	5e-05	0.000685755	yes	35.7328
AT3G26520	AT3G26520	TIP2	3:9722442-9723815	WT	sr1	OK	1174.16	276.749	-2.08498	-6.64878	5e-05	0.000685755	yes	1450.91
AT2G20750	AT2G20750	ATEXPB1	2:8941118-8942689	WT	sr1	OK	25.4898	6.01865	-2.08241	-6.59565	5e-05	0.000685755	yes	31.5084
AT3G47070	AT3G47070	F13I12.120	3:17337064-17337733	WT	sr1	OK	807.952	190.815	-2.0821	-7.79836	5e-05	0.000685755	yes	998.767
AT1G03600	AT1G03600	PSB27	1:898875-899655	WT	sr1	OK	753.603	178.257	-2.07985	-7.88336	5e-05	0.000685755	yes	931.86
ATCG01040	ATCG01040	YCF5	Pt:114460-115447	WT	sr1	OK	1973.69	467.273	-2.07856	-6.3094	5e-05	0.000685755	yes	2440.96
ATCG00140	ATCG00140	ATPH	Pt:13261-13507	WT	sr1	OK	215395	51041.5	-2.07725	-18.0695	0.0001	0.00124489	yes	266436
ATCG00050	ATCG00050	RPS16	Pt:5083-6188	WT	sr1	OK	1933.94	458.317	-2.07712	-33.7013	5e-05	0.000685755	yes	2392.26
AT4G12970	AT4G12970	STOMAGEN	4:7586142-7586849	WT	sr1	OK	47.5703	11.3088	-2.07261	-8.83113	5e-05	0.000685755	yes	58.8791
AT2G29290	AT2G29290	AT2G29290	2:12585855-12589759	WT	sr1	OK	36.2211	8.63428	-2.06868	-5.84331	5e-05	0.000685755	yes	44.8554
AT4G34620	AT4G34620	SSR16	4:16534854-16536171	WT	sr1	OK	1790.85	427.157	-2.06781	-6.44108	5e-05	0.000685755	yes	2218.01
AT4G27520	AT4G27520	ENODL2	4:13750439-13751905	WT	sr1	OK	95.6516	22.8829	-2.06352	-6.9447	5e-05	0.000685755	yes	118.535
AT5G53200	AT5G53200	TRY	5:21582751-21584244	WT	sr1	OK	20.8833	4.99954	-2.06248	-4.40914	5e-05	0.000685755	yes	25.8828
AT3G13650	AT3G13650	AT3G13650/MMM17_4	3:4462891-4463872	WT	sr1	OK	11.2266	2.68811	-2.06225	-5.32334	5e-05	0.000685755	yes	13.9147
AT1G29920	AT1G29920	CAB2	1:10474783-10475959	WT	sr1	OK	10561.8	2539.1	-2.05646	-3.77601	0.0001	0.00124489	yes	13100.9
AT1G44000	AT1G44000	AT1G44000	1:16708067-16709713	WT	sr1	OK	204.856	49.276	-2.05565	-7.62685	5e-05	0.000685755	yes	254.132
AT2G23000	AT2G23000	scpl10	2:9792211-9796344	WT	sr1	OK	24.573	5.91917	-2.05361	-5.4837	5e-05	0.000685755	yes	30.4922
AT2G38140	AT2G38140	PSRP4	2:15980882-15981612	WT	sr1	OK	453.894	109.492	-2.05153	-8.58061	5e-05	0.000685755	yes	563.386
AT3G57040	AT3G57040	ARR9	3:21109613-21111432	WT	sr1	OK	53.5036	12.9107	-2.05107	-6.7811	5e-05	0.000685755	yes	66.4143
AT2G06850	AT2G06850	EXGT-A1	2:2763525-2765720	WT	sr1	OK	307.123	74.1242	-2.0508	-7.05947	5e-05	0.000685755	yes	381.247
AT1G16170	AT1G16170	T24D18.25	1:5538731-5539821	WT	sr1	OK	39.2001	9.47395	-2.04882	-6.99129	5e-05	0.000685755	yes	48.6741
AT1G02335	AT1G02335	GL22	1:463854-464924	WT	sr1	OK	19.7436	4.77454	-2.04795	-6.12261	5e-05	0.000685755	yes	24.5181
AT5G65730	AT5G65730	XTH6	5:26299031-26300478	WT	sr1	OK	171.808	41.5849	-2.04667	-6.96262	5e-05	0.000685755	yes	213.393
AT2G42530	AT2G42530	COR15B	2:17704742-17709945	WT	sr1	OK	207.045	50.309	-2.04106	-5.25222	5e-05	0.000685755	yes	257.354
AT5G35490	AT5G35490	ATMRU1	5:13689816-13692928	WT	sr1	OK	130.518	31.7305	-2.0403	-5.14075	5e-05	0.000685755	yes	162.249
AT3G56910	AT3G56910	PSRP5	3:21066123-21070356	WT	sr1	OK	868.093	211.173	-2.03943	-5.8409	5e-05	0.000685755	yes	1079.27
AT5G57785	AT5G57785	AT5G57785	5:23408783-23409422	WT	sr1	OK	19.7628	4.81192	-2.0381	-3.90471	0.00035	0.00350585	yes	24.5747
AT2G15620	AT2G15620	NIR1	2:6810475-6812939	WT	sr1	OK	97.5265	23.8306	-2.03298	-6.12011	5e-05	0.000685755	yes	121.357
AT5G43750	AT5G43750	NDH18	5:17579965-17581222	WT	sr1	OK	159.159	39.0471	-2.02718	-6.7841	5e-05	0.000685755	yes	198.206
AT3G17130	AT3G17130	AT3G17130	3:5844494-5845046	WT	sr1	OK	21.7605	5.34727	-2.02484	-6.67571	5e-05	0.000685755	yes	27.1078
AT5G44578	AT5G44578	AT5G44578	5:17977176-17978638	WT	sr1	OK	14.7191	3.62529	-2.02152	-6.06006	5e-05	0.000685755	yes	18.3444
AT2G24090	AT2G24090	RPL35	2:10241963-10243614	WT	sr1	OK	553.81	136.573	-2.01972	-7.07685	5e-05	0.000685755	yes	690.383
AT5G02160	AT5G02160	AT5G02160/T7H20_210	5:426225-427297	WT	sr1	OK	480.81	118.665	-2.01857	-7.24567	5e-05	0.000685755	yes	599.475
AT1G02205	AT1G02205	CER1	1:418747-422438	WT	sr1	OK	13.9595	3.44717	-2.01776	-5.25003	5e-05	0.000685755	yes	17.4067
AT5G64040	AT5G64040	PSAN	5:25628587-25629615	WT	sr1	OK	4909.87	1213.07	-2.01703	-4.68789	5e-05	0.000685755	yes	6122.94
AT5G65220	AT5G65220	RPL29	5:26061228-26062682	WT	sr1	OK	760.025	187.906	-2.01604	-6.34446	5e-05	0.000685755	yes	947.931
AT1G15820	AT1G15820	LHCB6	1:5444417-5447859	WT	sr1	OK	5847.08	1446.72	-2.01493	-3.68208	5e-05	0.000685755	yes	7293.8
ATCG00630	ATCG00630	PSAJ	Pt:66928-67063	WT	sr1	OK	384753	95335.9	-2.01284	-337.117	5e-05	0.000685755	yes	480089
AT5G21920	AT5G21920	YLMG2	5:7240658-7242857	WT	sr1	OK	98.9225	24.5527	-2.01042	-5.38504	5e-05	0.000685755	yes	123.475
AT5G19190	AT5G19190	AT5G19190/T24G5_90	5:6457259-6458031	WT	sr1	OK	197.878	49.1304	-2.00992	-9.55619	5e-05	0.000685755	yes	247.008
AT4G15920	AT4G15920	SWEET17	4:9030516-9033395	WT	sr1	OK	72.891	18.1062	-2.00926	-6.74801	5e-05	0.000685755	yes	90.9972
AT5G54585	AT5G54585	AT5G54585	5:22175538-22176691	WT	sr1	OK	55.153	13.7149	-2.0077	-6.72493	5e-05	0.000685755	yes	68.8679
AT1G19150	AT1G19150	LHCA6	1:6612748-6613972	WT	sr1	OK	114.616	28.5018	-2.00768	-6.91463	5e-05	0.000685755	yes	143.118
AT3G21260	AT3G21260	GLTP3	3:7464019-7465785	WT	sr1	OK	22.1755	5.52713	-2.00436	-4.38762	5e-05	0.000685755	yes	27.7026
AT3G61898	AT3G61898	AT3G61898	3:22921988-22923515	WT	sr1	OK	16.2155	4.05132	-2.00091	-2.36559	0.0008	0.00685225	yes	20.2668
AT2G45180	AT2G45180	AT2G45180	2:18626319-18626997	WT	sr1	OK	2821.49	705.955	-1.99881	-6.18911	5e-05	0.000685755	yes	3527.44
AT5G02120	AT5G02120	OHP	5:419090-422041	WT	sr1	OK	615.802	154.078	-1.99881	-8.36257	5e-05	0.000685755	yes	769.88
AT4G12980	AT4G12980	AT4G12980	4:7589394-7591102	WT	sr1	OK	198.547	49.6842	-1.99862	-5.94122	5e-05	0.000685755	yes	248.231
AT3G05800	AT3G05800	AIF1	3:1727305-1728296	WT	sr1	OK	8.40024	2.10522	-1.99646	-4.81655	5e-05	0.000685755	yes	10.5055
AT1G54120	AT1G54120	F15I1.22	1:20207019-20207540	WT	sr1	OK	13.6924	3.43853	-1.99351	-5.93761	5e-05	0.000685755	yes	17.1309
AT5G10572	AT5G10572	SNOR77	5:3343592-3343725	WT	sr1	OK	781.009	196.283	-1.99241	-169.464	0.0053	0.0297362	yes	977.292
AT1G18730	AT1G18730	NDF6	1:6460597-6462224	WT	sr1	OK	377.784	95.0145	-1.99134	-8.81566	5e-05	0.000685755	yes	472.798
AT5G54600	AT5G54600	RPL24	5:22182977-22186525	WT	sr1	OK	454.463	114.395	-1.99014	-4.38306	5e-05	0.000685755	yes	568.858
AT2G18970	AT2G18970	AT2G18970	2:8229046-8229755	WT	sr1	OK	8.35658	2.10819	-1.9869	-2.58959	0.00445	0.0260168	yes	10.4648
AT1G52827	AT1G52827	CDT1	1:19671447-19671925	WT	sr1	OK	123.353	31.1402	-1.98595	-15.5788	5e-05	0.000685755	yes	154.493
AT2G40530	AT2G40530	AT2G40530	2:16927501-16928208	WT	sr1	OK	21.3384	5.38683	-1.98594	-6.14765	5e-05	0.000685755	yes	26.7252
AT3G22540	AT3G22540	AT3G22540	3:7984075-7984627	WT	sr1	OK	15.0288	3.80164	-1.98303	-5.55939	5e-05	0.000685755	yes	18.8304
AT1G13448	AT1G13448	AT1G13448	1:4612242-4615353	WT	sr1	OK	23.3536	5.92368	-1.97908	-3.43711	0.01005	0.0481517	yes	29.2773
AT2G24540	AT2G24540	AFR	2:10425817-10427594	WT	sr1	OK	22.2981	5.66025	-1.97798	-4.76829	5e-05	0.000685755	yes	27.9584
AT1G64380	AT1G64380	ERF061	1:23890645-23892173	WT	sr1	OK	17.0695	4.33491	-1.97734	-5.63831	5e-05	0.000685755	yes	21.4044
AT3G44020	AT3G44020	T15B3_160	3:15801351-15802881	WT	sr1	OK	85.3242	21.6881	-1.97605	-5.34134	5e-05	0.000685755	yes	107.012
AT3G44735	AT3G44735	PSK1	3:16291179-16292464	WT	sr1	OK	176.496	44.8721	-1.97575	-5.72994	5e-05	0.000685755	yes	221.368
AT1G72230	AT1G72230	T9N14.17	1:27188065-27189244	WT	sr1	OK	21.056	5.35655	-1.97486	-5.62726	5e-05	0.000685755	yes	26.4126
AT3G06145	AT3G06145	AT3G06140	3:1859923-1860650	WT	sr1	OK	34.901	8.87909	-1.97479	-6.88938	5e-05	0.000685755	yes	43.7801
AT4G09350	AT4G09350	AT4G09350	4:5931250-5932152	WT	sr1	OK	49.9972	12.7245	-1.97424	-6.74292	5e-05	0.000685755	yes	62.7217
AT3G21890	AT3G21890	AT3G21890	3:7709112-7709733	WT	sr1	OK	16.3284	4.16146	-1.97223	-5.85977	5e-05	0.000685755	yes	20.4899
AT4G21280	AT4G21280	PSBQ	4:11334401-11335773	WT	sr1	OK	1933.96	493.198	-1.97132	-5.14939	5e-05	0.000685755	yes	2427.16
AT1G77490	AT1G77490	TAPX	1:29117541-29120215	WT	sr1	OK	91.3468	23.3242	-1.96953	-6.59152	5e-05	0.000685755	yes	114.671
AT3G08770	AT3G08770	LTP6	3:2664129-2664834	WT	sr1	OK	83.2165	21.2653	-1.96837	-4.90292	5e-05	0.000685755	yes	104.482
AT1G29930	AT1G29930	CAB1	1:10478004-10479048	WT	sr1	OK	39008.7	9974.56	-1.96747	-3.30212	0.00035	0.00350585	yes	48983.3
AT4G28660	AT4G28660	PSB28	4:14149879-14151104	WT	sr1	OK	260.453	66.6137	-1.96713	-5.69078	5e-05	0.000685755	yes	327.067
AT5G16250	AT5G16250	T21H19_170	5:5310094-5310951	WT	sr1	OK	36.1796	9.25979	-1.96612	-7.29293	5e-05	0.000685755	yes	45.4394
AT5G38520	AT5G38520	AT5G38520	5:15421572-15423431	WT	sr1	OK	161.394	41.5072	-1.95915	-5.55922	5e-05	0.000685755	yes	202.901
AT3G24420	AT3G24420	AT3G24420	3:8862839-8864914	WT	sr1	OK	109.081	28.073	-1.95814	-6.30096	5e-05	0.000685755	yes	137.154
AT2G17300	AT2G17300	AT2G17300	2:7522400-7523033	WT	sr1	OK	9.41576	2.42328	-1.95811	-5.49898	5e-05	0.000685755	yes	11.839
AT4G24930	AT4G24930	AT4G24930	4:12821222-12826200	WT	sr1	OK	44.8726	11.549	-1.95806	-4.68441	5e-05	0.000685755	yes	56.4216
AT1G30380	AT1G30380	PSAK	1:10722196-10723247	WT	sr1	OK	3854.97	992.396	-1.95773	-5.14252	5e-05	0.000685755	yes	4847.37
AT5G20740	AT5G20740	AT5G20740	5:7025685-7026532	WT	sr1	OK	16.7593	4.32271	-1.95495	-5.475	5e-05	0.000685755	yes	21.082
AT2G43535	AT2G43535	ATTI4	2:18070972-18071676	WT	sr1	OK	13.8068	3.5615	-1.95483	-5.76665	5e-05	0.000685755	yes	17.3683
AT4G34650	AT4G34650	SQS2	4:16542376-16545121	WT	sr1	OK	10.3208	2.66699	-1.95227	-5.33989	5e-05	0.000685755	yes	12.9878
AT1G30260	AT1G30260	F12P21.9	1:10651050-10651728	WT	sr1	OK	126.933	32.8024	-1.9522	-7.81443	5e-05	0.000685755	yes	159.735
ATCG00040	ATCG00040	MATK	Pt:1716-4347	WT	sr1	OK	6779.72	1753.72	-1.95081	-3.08017	0.00015	0.00175679	yes	8533.44
AT1G75750	AT1G75750	GASA1	1:28441525-28442429	WT	sr1	OK	202.419	52.3808	-1.95024	-5.64727	5e-05	0.000685755	yes	254.8
AT3G43720	AT3G43720	T28A8_10	3:15615385-15617149	WT	sr1	OK	132.381	34.2736	-1.94953	-5.49911	5e-05	0.000685755	yes	166.655
AT5G38430	AT5G38430	RBCS-1B	5:15384116-15385247	WT	sr1	OK	1160.99	300.619	-1.94935	-6.40958	5e-05	0.000685755	yes	1461.61
AT1G35680	AT1G35680	RPL21	1:13208735-13210418	WT	sr1	OK	437.66	113.587	-1.94601	-6.99655	5e-05	0.000685755	yes	551.247
AT5G57345	AT5G57345	AT5G57345	5:23229406-23230638	WT	sr1	OK	456.289	118.762	-1.94188	-7.03306	5e-05	0.000685755	yes	575.051
AT5G42650	AT5G42650	AOS	5:17097594-17099395	WT	sr1	OK	294.733	76.7327	-1.9415	-5.13501	5e-05	0.000685755	yes	371.466
AT4G25470	AT4G25470	CBF2	4:13015276-13016220	WT	sr1	OK	16.5614	4.32397	-1.9374	-5.48099	5e-05	0.000685755	yes	20.8854
AT5G15970	AT5G15970	KIN2	5:5211910-5212665	WT	sr1	OK	1890.63	493.941	-1.93646	-9.79793	5e-05	0.000685755	yes	2384.57
XLOC_025298	XLOC_025298	-	4:11795056-11796168	WT	sr1	OK	16.0549	4.1976	-1.93538	-5.56063	5e-05	0.000685755	yes	20.2525
AT2G22980	AT2G22980	SCPL13	2:9778829-9783364	WT	sr1	OK	17.6812	4.6255	-1.93454	-4.66033	5e-05	0.000685755	yes	22.3067
AT1G05065	AT1G05065	CLE20	1:1454968-1455220	WT	sr1	OK	35.6523	9.36646	-1.92842	-12.2263	0.0011	0.00879511	yes	45.0188
AT3G16570	AT3G16570	RALF23	3:5644697-5645414	WT	sr1	OK	224.327	58.9355	-1.92839	-7.22565	5e-05	0.000685755	yes	283.262
AT2G01590	AT2G01590	CRR3	2:266629-267798	WT	sr1	OK	80.9853	21.2835	-1.92792	-6.66122	5e-05	0.000685755	yes	102.269
AT3G04790	AT3G04790	F7O18.28	3:1313315-1315243	WT	sr1	OK	152.546	40.1318	-1.92643	-5.83042	5e-05	0.000685755	yes	192.678
AT1G51400	AT1G51400	F11M15.26	1:19050343-19053534	WT	sr1	OK	1862.78	490.161	-1.92613	-5.35465	5e-05	0.000685755	yes	2352.94
AT1G66100	AT1G66100	AT1G66100	1:24605670-24606537	WT	sr1	OK	455.349	119.936	-1.92471	-7.95341	5e-05	0.000685755	yes	575.285
ATCG00510	ATCG00510	PSAI	Pt:59246-59360	WT	sr1	OK	148295	39092.7	-1.9235	-1546.73	5e-05	0.000685755	yes	187388
AT2G16990	AT2G16990	AT2G16990	2:7383034-7387889	WT	sr1	OK	12.7408	3.35987	-1.92298	-4.71977	5e-05	0.000685755	yes	16.1007
AT2G25060	AT2G25060	ENODL14	2:10662240-10663103	WT	sr1	OK	31.9197	8.43178	-1.92054	-6.71619	5e-05	0.000685755	yes	40.3515
AT1G22630	AT1G22630	F12K8.2	1:8003314-8004304	WT	sr1	OK	195.973	51.8287	-1.91884	-7.05693	5e-05	0.000685755	yes	247.802
AT1G79040	AT1G79040	PSBR	1:29736015-29740179	WT	sr1	OK	13046.1	3451.02	-1.91852	-4.04819	0.0001	0.00124489	yes	16497.1
AT4G28750	AT4G28750	PSAE-1	4:14202757-14203961	WT	sr1	OK	4865.78	1287.96	-1.91759	-6.12899	5e-05	0.000685755	yes	6153.74
AT4G16980	AT4G16980	AT4G16985	4:9556977-9557812	WT	sr1	OK	544.886	144.286	-1.91703	-8.08715	5e-05	0.000685755	yes	689.172
AT4G39710	AT4G39710	FKBP16-2	4:18427038-18428412	WT	sr1	OK	120.074	31.812	-1.91628	-5.02187	5e-05	0.000685755	yes	151.886
AT3G03190	AT3G03190	ATGSTF11	3:735027-735987	WT	sr1	OK	48.0779	12.759	-1.91386	-6.63896	5e-05	0.000685755	yes	60.8369
AT3G01440	AT3G01440	PQL1	3:168434-172022	WT	sr1	OK	39.9945	10.6222	-1.91272	-5.61765	5e-05	0.000685755	yes	50.6167
ATCG01060	ATCG01060	PSAC	Pt:117317-117563	WT	sr1	OK	67620.9	17970.6	-1.91183	-19.754	5e-05	0.000685755	yes	85591.5
AT3G08920	AT3G08920	STR10	3:2712235-2713269	WT	sr1	OK	102.364	27.2074	-1.91164	-6.17203	5e-05	0.000685755	yes	129.571
AT3G63140	AT3G63140	CSP41A	3:23324608-23328709	WT	sr1	OK	284.854	75.8963	-1.90812	-4.70913	5e-05	0.000685755	yes	360.75
AT5G41050	AT5G41050	AT5G41050	5:16433316-16434318	WT	sr1	OK	52.1076	13.893	-1.90714	-7.34	5e-05	0.000685755	yes	66.0006
AT3G57320	AT3G57320	AT3G57320	3:21209956-21210863	WT	sr1	OK	44.0231	11.7485	-1.90579	-4.61644	5e-05	0.000685755	yes	55.7716
AT4G12800	AT4G12800	PSAL	4:7521321-7522670	WT	sr1	OK	6653.33	1776.22	-1.90526	-4.59978	5e-05	0.000685755	yes	8429.55
AT3G29030	AT3G29030	ATEXPA5	3:11011307-11013358	WT	sr1	OK	90.7262	24.222	-1.9052	-5.90797	5e-05	0.000685755	yes	114.948
AT1G49975	AT1G49975	AT1G49975/F2J10.22	1:18504801-18506282	WT	sr1	OK	173.59	46.376	-1.90424	-5.53603	5e-05	0.000685755	yes	219.966
AT2G18969	AT2G18969	AT2G18969	2:8229046-8229755	WT	sr1	OK	10.7239	2.86698	-1.90322	-5.0851	0.0021	0.014585	yes	13.5909
AT2G30570	AT2G30570	PSBW	2:13019027-13020194	WT	sr1	OK	7092.44	1897.21	-1.9024	-5.09537	5e-05	0.000685755	yes	8989.65
XLOC_017549	XLOC_017549	T2E22.37	3:3937175-3938111	WT	sr1	OK	12.7461	3.41033	-1.90207	-2.30207	0.00815	0.041314	yes	16.1564
AT4G08685	AT4G08685	SAH7	4:5550428-5553151	WT	sr1	OK	180.829	48.3911	-1.90181	-6.73797	5e-05	0.000685755	yes	229.22
AT5G47550	AT5G47550	CYS5	5:19286449-19286995	WT	sr1	OK	54.1863	14.5217	-1.89972	-6.7473	5e-05	0.000685755	yes	68.708
AT2G26500	AT2G26500	PETM	2:11270088-11270953	WT	sr1	OK	2400.24	644.723	-1.89643	-5.11365	5e-05	0.000685755	yes	3044.96
AT2G05100	AT2G05100	LHCB2.1	2:1823239-1824425	WT	sr1	OK	6013.53	1615.73	-1.89603	-3.93614	5e-05	0.000685755	yes	7629.26
AT2G04039	AT2G04039	AT2G04039/F3L12.11	2:1333261-1336489	WT	sr1	OK	205.901	55.3797	-1.89452	-7.31952	5e-05	0.000685755	yes	261.281
AT5G64900	AT5G64900	PROPEP1	5:25937169-25938093	WT	sr1	OK	10.1876	2.74019	-1.89447	-4.5999	0.0001	0.00124489	yes	12.9278
AT4G30180	AT4G30180	AT4G30180	4:14768935-14769648	WT	sr1	OK	15.7396	4.24267	-1.89135	-5.86399	5e-05	0.000685755	yes	19.9823
AT3G47430	AT3G47430	PEX11B	3:17480602-17481792	WT	sr1	OK	50.9883	13.7501	-1.89072	-6.28402	5e-05	0.000685755	yes	64.7384
AT5G54270	AT5G54270	LHCB3	5:22038272-22046298	WT	sr1	OK	10714.5	2890.08	-1.89039	-3.64308	0.00065	0.00580223	yes	13604.6
AT2G35960	AT2G35960	NHL12	2:15106939-15107993	WT	sr1	OK	90.5438	24.4258	-1.89021	-6.12275	5e-05	0.000685755	yes	114.97
AT2G39470	AT2G39470	PPL2	2:16476215-16485039	WT	sr1	OK	215.247	58.1017	-1.88934	-4.46379	5e-05	0.000685755	yes	273.349
AT3G27690	AT3G27690	LHCB2.4	3:10255946-10257011	WT	sr1	OK	2297.96	620.801	-1.88815	-4.90902	5e-05	0.000685755	yes	2918.76
AT1G64770	AT1G64770	NDF2	1:24057062-24059561	WT	sr1	OK	116.974	31.6093	-1.88777	-4.96073	5e-05	0.000685755	yes	148.583
AT3G25760	AT3G25760	AOC1	3:9403882-9405250	WT	sr1	OK	51.6344	13.9643	-1.88659	-6.58156	5e-05	0.000685755	yes	65.5987
AT2G33855	AT2G33855	AT2G33855	2:14324308-14325192	WT	sr1	OK	86.29	23.371	-1.88448	-6.32184	5e-05	0.000685755	yes	109.661
AT5G23120	AT5G23120	HCF136	5:7778120-7780628	WT	sr1	OK	223.959	60.776	-1.88166	-6.03597	5e-05	0.000685755	yes	284.735
AT5G56100	AT5G56100	AT5G56100/MDA7.16	5:22717114-22717751	WT	sr1	OK	24.2685	6.58928	-1.88089	-6.39377	5e-05	0.000685755	yes	30.8578
AT5G15350	AT5G15350	ENODL17	5:4984958-4986239	WT	sr1	OK	59.6749	16.2073	-1.88048	-6.52128	5e-05	0.000685755	yes	75.8822
AT3G03840	AT3G03840	F20H23.14	3:981071-981798	WT	sr1	OK	16.2028	4.40254	-1.87984	-5.49223	5e-05	0.000685755	yes	20.6053
AT2G16850	AT2G16850	PIP3B	2:7301580-7303437	WT	sr1	OK	16.6465	4.53215	-1.87695	-5.81944	5e-05	0.000685755	yes	21.1786
AT5G18080	AT5G18080	AT5G18080	5:5983839-5984112	WT	sr1	OK	281.239	76.6252	-1.87591	-21.474	5e-05	0.000685755	yes	357.864
AT4G12917	AT4G12917	AT4G12917	4:7560615-7563943	WT	sr1	OK	38.2193	10.4196	-1.875	-3.71976	5e-05	0.000685755	yes	48.6389
AT1G67910	AT1G67910	T23K23.24	1:25471287-25472440	WT	sr1	OK	16.3602	4.46158	-1.87456	-4.05399	5e-05	0.000685755	yes	20.8218
AT4G24700	AT4G24700	F22K18.100	4:12744621-12745313	WT	sr1	OK	25.6573	6.99949	-1.87405	-6.74577	5e-05	0.000685755	yes	32.6568
AT2G38210	AT2G38210	PDX1L4	2:16007011-16007690	WT	sr1	OK	15.79	4.30855	-1.87373	-5.43464	5e-05	0.000685755	yes	20.0985
AT4G36010	AT4G36010	T19K4.140	4:17039062-17041141	WT	sr1	OK	14.295	3.90268	-1.87297	-4.55864	5e-05	0.000685755	yes	18.1977
AT3G27830	AT3G27830	RPL12-A	3:10318401-10322306	WT	sr1	OK	311.065	84.9603	-1.87236	-6.17651	5e-05	0.000685755	yes	396.025
AT5G17670	AT5G17670	MVA3.2	5:5821059-5822820	WT	sr1	OK	42.99	11.7518	-1.87111	-4.74397	5e-05	0.000685755	yes	54.7418
AT2G19582	AT2G19582	AT2G19582	2:8472133-8475221	WT	sr1	OK	10.6905	2.92241	-1.8711	-2.20251	0.00275	0.0180109	yes	13.6129
AT5G61660	AT5G61660	AT5G61660	5:24779214-24779930	WT	sr1	OK	60.0854	16.4444	-1.86942	-6.85993	5e-05	0.000685755	yes	76.5298
AT1G29460	AT1G29460	F15D2.35	1:10307506-10308143	WT	sr1	OK	72.7363	19.9149	-1.86883	-8.35127	5e-05	0.000685755	yes	92.6512
AT5G03995	AT5G03995	AT5G03995	5:1075670-1078304	WT	sr1	OK	14.225	3.89477	-1.86881	-2.79122	0.004	0.0240326	yes	18.1198
AT3G06770	AT3G06770	F3E22.9	3:2134799-2137228	WT	sr1	OK	15.3391	4.20032	-1.86864	-4.7976	5e-05	0.000685755	yes	19.5394
AT3G59400	AT3G59400	GUN4	3:21948716-21949710	WT	sr1	OK	254.349	69.6823	-1.86795	-6.56696	5e-05	0.000685755	yes	324.031
AT5G24165	AT5G24165	AT5G24165	5:8188559-8189276	WT	sr1	OK	606.102	166.196	-1.86667	-8.58945	5e-05	0.000685755	yes	772.298
AT1G68670	AT1G68670	F24J5.9	1:25782028-25784076	WT	sr1	OK	45.9409	12.6012	-1.86622	-5.99862	5e-05	0.000685755	yes	58.5421
AT5G15230	AT5G15230	GASA4	5:4944899-4946216	WT	sr1	OK	166.795	45.7682	-1.86566	-5.20033	5e-05	0.000685755	yes	212.563
AT1G20340	AT1G20340	DRT112	1:7042428-7043363	WT	sr1	OK	4309.29	1182.58	-1.86551	-4.526	5e-05	0.000685755	yes	5491.87
AT4G09650	AT4G09650	ATPD	4:6100742-6101708	WT	sr1	OK	1082.14	297.586	-1.86251	-5.33366	5e-05	0.000685755	yes	1379.73
AT3G08940	AT3G08940	LHCB4.2	3:2717674-2722624	WT	sr1	OK	3950.37	1087.14	-1.86145	-4.25789	5e-05	0.000685755	yes	5037.51
AT2G20890	AT2G20890	PSB29	2:8987665-8993114	WT	sr1	OK	519.576	143.144	-1.85987	-5.3505	5e-05	0.000685755	yes	662.72
AT1G14345	AT1G14345	AT1G14345	1:4899144-4899979	WT	sr1	OK	84.5838	23.3048	-1.85975	-6.81534	5e-05	0.000685755	yes	107.889
AT3G15680	AT3G15680	AT3G15680	3:5315000-5316466	WT	sr1	OK	28.7722	7.92767	-1.85971	-5.93937	5e-05	0.000685755	yes	36.6999
AT5G42146	AT5G42146	AT5G42146	5:16844344-16844969	WT	sr1	OK	19.0966	5.26221	-1.85958	-6.59523	5e-05	0.000685755	yes	24.3588
XLOC_013669	XLOC_013669	-	2:14286954-14287301	WT	sr1	OK	26.5377	7.313	-1.85951	-8.096	5e-05	0.000685755	yes	33.8507
AT4G38840	AT4G38840	AT4G38840	4:18124977-18125559	WT	sr1	OK	355.897	98.0762	-1.85948	-8.6387	5e-05	0.000685755	yes	453.973
ATCG00150	ATCG00150	ATPI	Pt:14020-14770	WT	sr1	OK	5975.43	1651.64	-1.85515	-4.48256	5e-05	0.000685755	yes	7627.07
AT2G33800	AT2G33800	RPS5	2:14300771-14302430	WT	sr1	OK	322.787	89.2566	-1.85455	-6.19832	5e-05	0.000685755	yes	412.044
AT5G18060	AT5G18060	AT5G18060	5:5975953-5976496	WT	sr1	OK	45.9575	12.7114	-1.85418	-7.68025	5e-05	0.000685755	yes	58.6689
AT1G74730	AT1G74730	AT1G74730	1:28075073-28082644	WT	sr1	OK	343.412	95.0121	-1.85376	-5.91566	5e-05	0.000685755	yes	438.424
ATCG00650	ATCG00650	RPS18	Pt:67916-68222	WT	sr1	OK	6311.72	1747.08	-1.85309	-11.2684	5e-05	0.000685755	yes	8058.8
AT3G63200	AT3G63200	PLP9	3:23345901-23347564	WT	sr1	OK	34.6091	9.58202	-1.85275	-5.78284	5e-05	0.000685755	yes	44.1911
AT2G20260	AT2G20260	PSAE-2	2:8736733-8739677	WT	sr1	OK	1730.54	479.382	-1.85198	-6.44777	5e-05	0.000685755	yes	2209.92
AT3G05890	AT3G05890	RCI2B	3:1757630-1758492	WT	sr1	OK	14.3598	3.97981	-1.85127	-6.97395	0.00185	0.0132301	yes	18.3396
AT3G20680	AT3G20680	AT3G20680	3:7229406-7231194	WT	sr1	OK	35.8746	9.9456	-1.85083	-3.9318	5e-05	0.000685755	yes	45.8202
AT4G04840	AT4G04840	ATMSRB6	4:2449559-2451589	WT	sr1	OK	104.878	29.0798	-1.85063	-7.0719	5e-05	0.000685755	yes	133.958
AT1G01620	AT1G01620	PIP1C	1:225664-227442	WT	sr1	OK	292.054	81.0715	-1.84897	-5.4524	5e-05	0.000685755	yes	373.125
AT3G03820	AT3G03820	F20H23.16	3:976932-977223	WT	sr1	OK	126.843	35.2205	-1.84855	-16.6927	5e-05	0.000685755	yes	162.064
AT5G14320	AT5G14320	RPS13	5:4617649-4618912	WT	sr1	OK	546.301	152.172	-1.844	-4.98927	5e-05	0.000685755	yes	698.473
AT4G34190	AT4G34190	2014-09-01	4:16372387-16373626	WT	sr1	OK	663.016	184.687	-1.84396	-7.61918	5e-05	0.000685755	yes	847.703
AT2G36870	AT2G36870	XTH32	2:15472644-15474681	WT	sr1	OK	117.98	32.9227	-1.84138	-4.9009	5e-05	0.000685755	yes	150.903
XLOC_015105	XLOC_015105	ATPRX	3:9524724-9526407	WT	sr1	OK	258.393	72.139	-1.84071	-5.54329	5e-05	0.000685755	yes	330.532
AT1G75250	AT1G75250	ATRL6	1:28244316-28245501	WT	sr1	OK	22.4548	6.26954	-1.84059	-3.52734	5e-05	0.000685755	yes	28.7243
AT1G29910	AT1G29910	CAB3	1:10472279-10473299	WT	sr1	OK	11848.9	3310.26	-1.83974	-3.71177	0.0002	0.0022183	yes	15159.2
AT2G32690	AT2G32690	ATGRP23	2:13863716-13864596	WT	sr1	OK	27.5179	7.68995	-1.83932	-4.04215	5e-05	0.000685755	yes	35.2079
AT3G22550	AT3G22550	AT3G22550	3:7991403-7993530	WT	sr1	OK	48.3289	13.5071	-1.83917	-4.62184	5e-05	0.000685755	yes	61.836
AT2G35830	AT2G35830	AT2G35830	2:15050488-15053513	WT	sr1	OK	188.02	52.5822	-1.83824	-3.32697	5e-05	0.000685755	yes	240.602
AT3G33000	AT3G33000	AT3G33000	3:13537076-13537851	WT	sr1	OK	12.2956	3.4407	-1.83736	-4.76283	5e-05	0.000685755	yes	15.7363
AT1G12090	AT1G12090	ELP	1:4089846-4090725	WT	sr1	OK	899.093	251.639	-1.83712	-6.24583	5e-05	0.000685755	yes	1150.73
AT4G16515	AT4G16515	RGF6	4:9305253-9305763	WT	sr1	OK	23.1826	6.49168	-1.83638	-6.60285	5e-05	0.000685755	yes	29.6743
AT4G32260	AT4G32260	F10M6.100	4:15573635-15574737	WT	sr1	OK	992.021	277.816	-1.83624	-5.86239	5e-05	0.000685755	yes	1269.84
AT4G30845	AT4G30845	AT4G30845	4:15019876-15022445	WT	sr1	OK	16.8266	4.71503	-1.83541	-4.16587	0.0037	0.0226484	yes	21.5416
ATCG01070	ATCG01070	NDHE	Pt:117803-118109	WT	sr1	OK	25380.3	7112.06	-1.83537	-11.989	5e-05	0.000685755	yes	32492.4
AT5G24065	AT5G24065	AT5G24065	5:8133459-8134077	WT	sr1	OK	49.3713	13.842	-1.83462	-7.23853	5e-05	0.000685755	yes	63.2133
AT5G46690	AT5G46690	bHLH071	5:18945614-18947637	WT	sr1	OK	23.1854	6.51221	-1.832	-5.92971	5e-05	0.000685755	yes	29.6976
AT1G10682	AT1G10682	AT1G10682	1:3544990-3545471	WT	sr1	OK	204.453	57.4384	-1.83168	-8.80641	5e-05	0.000685755	yes	261.891
AT3G52630	AT3G52630	F3C22_30	3:19513978-19520544	WT	sr1	OK	30.714	8.63234	-1.83107	-3.8997	0.0096	0.0466006	yes	39.3463
AT4G24770	AT4G24770	RBP31	4:12766029-12768040	WT	sr1	OK	477.837	134.412	-1.82985	-5.09195	5e-05	0.000685755	yes	612.249
ATCG01130	ATCG01130	YCF1.2	Pt:123883-129244	WT	sr1	OK	277.103	78.0804	-1.82739	-4.02043	5e-05	0.000685755	yes	355.183
AT5G37770	AT5G37770	TCH2	5:14998853-14999619	WT	sr1	OK	78.8092	22.2193	-1.82655	-6.72699	5e-05	0.000685755	yes	101.029
AT3G26710	AT3G26710	CCB1	3:9813370-9814750	WT	sr1	OK	82.5157	23.2737	-1.82597	-6.49045	5e-05	0.000685755	yes	105.789
AT2G32540	AT2G32540	ATCSLB04	2:13814672-13818366	WT	sr1	OK	8.45484	2.38527	-1.82563	-4.34678	5e-05	0.000685755	yes	10.8401
AT5G54130	AT5G54130	AT5G54130	5:21962599-21965636	WT	sr1	OK	18.8981	5.3346	-1.82479	-4.80499	5e-05	0.000685755	yes	24.2327
ATCG00640	ATCG00640	RPL33	Pt:67487-67688	WT	sr1	OK	34616.3	9777.9	-1.82385	-38.2733	5e-05	0.000685755	yes	44394.2
AT1G77870	AT1G77870	MUB5	1:29285077-29287118	WT	sr1	OK	13.3398	3.78015	-1.81923	-4.92126	0.0002	0.0022183	yes	17.1199
AT3G56220	AT3G56220	F18O21_180	3:20858917-20860531	WT	sr1	OK	13.9954	3.9778	-1.81491	-5.65876	5e-05	0.000685755	yes	17.9732
AT3G12685	AT3G12685	AT3G12685	3:4024907-4033332	WT	sr1	OK	19.5037	5.54521	-1.81444	-3.56004	0.0017	0.0123992	yes	25.0489
AT3G52360	AT3G52360	T25B15_130	3:19412119-19412918	WT	sr1	OK	45.7696	13.0176	-1.81392	-6.19153	5e-05	0.000685755	yes	58.7872
AT2G13820	AT2G13820	AT2G13820	2:5774145-5776289	WT	sr1	OK	30.84	8.77733	-1.81295	-4.90245	5e-05	0.000685755	yes	39.6173
AT1G20470	AT1G20470	AT1G20470/F5M15_18	1:7094259-7097114	WT	sr1	OK	11.5534	3.28888	-1.81265	-4.64889	0.00035	0.00350585	yes	14.8423
AT5G51110	AT5G51110	PDL1	5:20777573-20781557	WT	sr1	OK	258.433	73.6612	-1.81081	-5.85566	5e-05	0.000685755	yes	332.094
AT5G66040	AT5G66040	STR16	5:26410519-26411355	WT	sr1	OK	748.987	213.491	-1.81076	-4.21688	5e-05	0.000685755	yes	962.478
AT1G12080	AT1G12080	F12F1.4	1:4084161-4085045	WT	sr1	OK	17.7382	5.06088	-1.8094	-3.62328	5e-05	0.000685755	yes	22.7991
AT1G52230	AT1G52230	PSAH2	1:19454835-19455668	WT	sr1	OK	3552.5	1013.74	-1.80914	-6.47506	5e-05	0.000685755	yes	4566.24
AT3G45210	AT3G45210	T14D3.150	3:16557272-16557970	WT	sr1	OK	101.44	28.9619	-1.8084	-6.91144	5e-05	0.000685755	yes	130.402
AT5G39210	AT5G39210	CRR7	5:15703120-15704104	WT	sr1	OK	48.2696	13.7846	-1.80806	-6.5558	5e-05	0.000685755	yes	62.0542
AT1G20070	AT1G20070	T20H2.15	1:6956520-6959123	WT	sr1	OK	18.6706	5.33269	-1.80783	-4.41015	5e-05	0.000685755	yes	24.0033
ATCG01080	ATCG01080	NDHG	Pt:118376-118907	WT	sr1	OK	10635.4	3038.06	-1.80765	-5.48391	5e-05	0.000685755	yes	13673.5
XLOC_020249	XLOC_020249	-	3:11470360-11470860	WT	sr1	OK	81.1956	23.2088	-1.80673	-7.6302	5e-05	0.000685755	yes	104.404
AT1G12250	AT1G12250	AT1G12250	1:4159264-4161455	WT	sr1	OK	80.6474	23.0691	-1.80566	-5.44957	5e-05	0.000685755	yes	103.716
AT1G10960	AT1G10960	ATFD1	1:3664385-3665039	WT	sr1	OK	497.519	142.325	-1.80556	-6.76628	5e-05	0.000685755	yes	639.844
AT2G42975	AT2G42975	AT2G42975	2:17873946-17874936	WT	sr1	OK	74.0393	21.1977	-1.80439	-7.46513	5e-05	0.000685755	yes	95.237
AT1G52220	AT1G52220	F9I5.10	1:19453568-19454697	WT	sr1	OK	1031.34	295.636	-1.80263	-4.67904	5e-05	0.000685755	yes	1326.98
AT2G40610	AT2G40610	ATEXPA8	2:16948862-16950557	WT	sr1	OK	127.121	36.4504	-1.8022	-5.55233	5e-05	0.000685755	yes	163.571
AT5G67390	AT5G67390	AT5G67390	5:26887669-26889238	WT	sr1	OK	52.6485	15.0974	-1.80209	-4.67522	5e-05	0.000685755	yes	67.7459
AT4G37925	AT4G37925	NDH-M	4:17830561-17831554	WT	sr1	OK	117.805	33.8264	-1.80018	-6.59723	5e-05	0.000685755	yes	151.631
AT1G14290	AT1G14290	SBH2	1:4880050-4881964	WT	sr1	OK	38.0107	10.9302	-1.79808	-6.32959	5e-05	0.000685755	yes	48.9409
AT5G42110	AT5G42110	AT5G42110	5:16831727-16832279	WT	sr1	OK	46.8662	13.4784	-1.7979	-7.61586	5e-05	0.000685755	yes	60.3446
AT4G20870	AT4G20870	FAH2	4:11172569-11176900	WT	sr1	OK	32.8756	9.46011	-1.79709	-3.84	0.00025	0.00265915	yes	42.3357
AT3G60290	AT3G60290	AT3G60290	3:22281671-22285020	WT	sr1	OK	12.6962	3.66102	-1.79407	-3.54822	0.00015	0.00175679	yes	16.3572
AT4G17810	AT4G17810	DL4940W	4:9906847-9908381	WT	sr1	OK	26.6583	7.69	-1.79353	-3.86366	5e-05	0.000685755	yes	34.3483
AT3G50820	AT3G50820	PSBO2	3:18890875-18892426	WT	sr1	OK	1590.71	458.947	-1.79327	-5.02373	5e-05	0.000685755	yes	2049.66
AT3G06870	AT3G06870	F17A9.2	3:2167729-2169222	WT	sr1	OK	16.436	4.74216	-1.79324	-3.83921	0.0001	0.00124489	yes	21.1782
AT2G28870	AT2G28870	AT2G28870	2:12394255-12394915	WT	sr1	OK	14.1984	4.09928	-1.79228	-5.25993	5e-05	0.000685755	yes	18.2977
AT1G06360	AT1G06360	AT1G06360	1:1938962-1940459	WT	sr1	OK	41.0616	11.8641	-1.79119	-5.6897	5e-05	0.000685755	yes	52.9257
AT5G06790	AT5G06790	AT5G06790	5:2097668-2098740	WT	sr1	OK	15.6766	4.5339	-1.78978	-5.57794	5e-05	0.000685755	yes	20.2105
AT3G10080	AT3G10080	AT3G10080	3:3107274-3108177	WT	sr1	OK	32.8879	9.51436	-1.78938	-5.17308	5e-05	0.000685755	yes	42.4023
AT1G64510	AT1G64510	RPS6	1:23954802-23956255	WT	sr1	OK	350.489	101.478	-1.78821	-6.3406	5e-05	0.000685755	yes	451.967
AT2G01755	AT2G01755	AT2G01755	2:332193-332781	WT	sr1	OK	28.0604	8.12553	-1.788	-5.69703	5e-05	0.000685755	yes	36.1859
AT5G66530	AT5G66530	AT5G66530	5:26553743-26555859	WT	sr1	OK	17.1744	4.97889	-1.78636	-4.14398	5e-05	0.000685755	yes	22.1533
AT3G23760	AT3G23760	AT3G23760	3:8562828-8564670	WT	sr1	OK	35.7947	10.3884	-1.78477	-6.28307	5e-05	0.000685755	yes	46.1831
AT3G22210	AT3G22210	AT3G22210	3:7835143-7839467	WT	sr1	OK	265.814	77.1925	-1.78389	-2.8563	0.0006	0.00542999	yes	343.007
AT1G17650	AT1G17650	GLYR2	1:6069476-6072012	WT	sr1	OK	23.862	6.92959	-1.78387	-5.5859	5e-05	0.000685755	yes	30.7916
AT1G22330	AT1G22330	T16E15.6	1:7886541-7889599	WT	sr1	OK	8.90139	2.58536	-1.78366	-4.01667	5e-05	0.000685755	yes	11.4867
AT2G29180	AT2G29180	AT2G29180	2:12543022-12548563	WT	sr1	OK	126.174	36.7413	-1.77994	-3.65362	0.0078	0.0398945	yes	162.915
AT3G25920	AT3G25920	RPL15	3:9489220-9492635	WT	sr1	OK	336.395	98.106	-1.77774	-3.88554	5e-05	0.000685755	yes	434.501
AT3G51510	AT3G51510	F26O13.150	3:19109061-19110051	WT	sr1	OK	262.302	76.5237	-1.77725	-7.34375	5e-05	0.000685755	yes	338.826
AT2G27385	AT2G27385	AT2G27385	2:11716000-11717432	WT	sr1	OK	356.23	103.968	-1.77667	-4.62799	5e-05	0.000685755	yes	460.198
AT3G47650	AT3G47650	F1P2.200	3:17569504-17570567	WT	sr1	OK	422.605	123.473	-1.77512	-6.33653	5e-05	0.000685755	yes	546.078
AT5G53486	AT5G53486	AT5G53486	5:21721730-21722838	WT	sr1	OK	22.4212	6.55254	-1.77474	-3.71764	5e-05	0.000685755	yes	28.9737
AT4G02530	AT4G02530	AT4G02530	4:1112140-1114029	WT	sr1	OK	266.115	77.8295	-1.77366	-6.64131	5e-05	0.000685755	yes	343.945
AT4G13575	AT4G13575	AT4G13575	4:7892319-7893705	WT	sr1	OK	189.022	55.3017	-1.77316	-6.09819	5e-05	0.000685755	yes	244.324
AT3G21870	AT3G21870	CYCP2	3:7703865-7704829	WT	sr1	OK	15.9688	4.67347	-1.77269	-5.59169	5e-05	0.000685755	yes	20.6423
AT1G78020	AT1G78020	AT1G78020	1:29338692-29339755	WT	sr1	OK	456.55	133.923	-1.76937	-5.81534	5e-05	0.000685755	yes	590.473
AT3G05880	AT3G05880	RCI2A	3:1753373-1756586	WT	sr1	OK	227.087	66.6411	-1.76876	-4.58968	5e-05	0.000685755	yes	293.728
AT3G55330	AT3G55330	PPL1	3:20513694-20515351	WT	sr1	OK	122.586	35.9827	-1.76842	-5.48713	5e-05	0.000685755	yes	158.569
AT5G52970	AT5G52970	AT5G52970	5:21479556-21481227	WT	sr1	OK	42.8286	12.5765	-1.76785	-4.55325	5e-05	0.000685755	yes	55.4051
AT1G24577	AT1G24577	AT1G24577	1:8712477-8713032	WT	sr1	OK	12.6191	3.70721	-1.76721	-5.22402	0.0002	0.0022183	yes	16.3263
AT5G36120	AT5G36120	CCB3	5:14198586-14199243	WT	sr1	OK	87.3243	25.6941	-1.76494	-7.20128	5e-05	0.000685755	yes	113.018
AT1G32990	AT1G32990	PRPL11	1:11955784-11957284	WT	sr1	OK	256.323	75.4791	-1.76381	-6.92299	5e-05	0.000685755	yes	331.802
AT1G74930	AT1G74930	ORA47	1:28144131-28145049	WT	sr1	OK	12.95	3.81935	-1.76156	-4.72485	5e-05	0.000685755	yes	16.7693
AT3G45160	AT3G45160	T14D3.100	3:16533450-16534082	WT	sr1	OK	106.263	31.3424	-1.76146	-6.75351	5e-05	0.000685755	yes	137.605
AT5G54530	AT5G54530	AT5G54530/MRB17_3	5:22152724-22154429	WT	sr1	OK	14.8534	4.38184	-1.76119	-4.93598	5e-05	0.000685755	yes	19.2352
AT3G56290	AT3G56290	F18O21_250	3:20878538-20879568	WT	sr1	OK	215.406	63.5564	-1.76095	-6.52668	5e-05	0.000685755	yes	278.962
AT4G28730	AT4G28730	GRXC5	4:14199095-14202681	WT	sr1	OK	57.0537	16.8677	-1.75806	-3.59369	0.00205	0.0143016	yes	73.9214
AT2G37170	AT2G37170	PIP2B	2:15613401-15614857	WT	sr1	OK	171.144	50.629	-1.75717	-6.11197	5e-05	0.000685755	yes	221.773
AT4G38850	AT4G38850	SAUR_AC1	4:18126170-18126680	WT	sr1	OK	44.7379	13.2434	-1.75622	-6.67931	5e-05	0.000685755	yes	57.9813
AT4G18970	AT4G18970	AT4G18970	4:10388721-10390991	WT	sr1	OK	38.9168	11.5303	-1.75496	-5.04299	5e-05	0.000685755	yes	50.4471
AT3G44220	AT3G44220	T10D17_10	3:15927975-15929838	WT	sr1	OK	7.82923	2.32338	-1.75264	-3.22708	0.00015	0.00175679	yes	10.1526
ATCG00580	ATCG00580	PSBE	Pt:64070-64322	WT	sr1	OK	208165	61797	-1.75212	-13.9859	0.0007	0.00616257	yes	269962
AT4G25080	AT4G25080	CHLM	4:12876845-12878651	WT	sr1	OK	229.671	68.2696	-1.75025	-4.29751	5e-05	0.000685755	yes	297.941
AT1G80080	AT1G80080	TMM	1:30128004-30129591	WT	sr1	OK	16.9676	5.04508	-1.74984	-5.34975	5e-05	0.000685755	yes	22.0127
AT3G52720	AT3G52720	CAH1	3:19538476-19541310	WT	sr1	OK	30.2391	8.99361	-1.74944	-4.23562	5e-05	0.000685755	yes	39.2327
AT1G72645	AT1G72645	AT1G72645	1:27348380-27349219	WT	sr1	OK	875.991	260.577	-1.74921	-7.04579	5e-05	0.000685755	yes	1136.57
AT4G37450	AT4G37450	AGP18	4:17605757-17606755	WT	sr1	OK	18.2326	5.42798	-1.74803	-5.72905	5e-05	0.000685755	yes	23.6606
AT2G27290	AT2G27290	AT2G27290	2:11678399-11679797	WT	sr1	OK	207.245	61.8685	-1.74406	-7.39756	5e-05	0.000685755	yes	269.113
AT4G12880	AT4G12880	ENODL19	4:7544380-7545327	WT	sr1	OK	211.707	63.2607	-1.74269	-4.43647	5e-05	0.000685755	yes	274.968
AT1G44575	AT1G44575	NPQ4	1:16871695-16873383	WT	sr1	OK	1901.98	568.749	-1.74164	-4.24723	5e-05	0.000685755	yes	2470.73
AT3G08600	AT3G08600	F17O14.7	3:2612393-2613823	WT	sr1	OK	10.7799	3.22808	-1.73959	-4.75854	5e-05	0.000685755	yes	14.008
AT2G41312	AT2G41312	AT2G41312	2:17225522-17226693	WT	sr1	OK	26.1923	7.84911	-1.73854	-3.97497	5e-05	0.000685755	yes	34.0414
AT3G13520	AT3G13520	AGP12	3:4408924-4409440	WT	sr1	OK	309.811	92.8682	-1.73813	-9.42079	5e-05	0.000685755	yes	402.679
AT5G62100	AT5G62100	ATBAG2	5:24940395-24941974	WT	sr1	OK	11.2321	3.36986	-1.73687	-3.87008	5e-05	0.000685755	yes	14.602
AT5G50720	AT5G50720	ATHVA22E	5:20633192-20634552	WT	sr1	OK	25.4882	7.64974	-1.73634	-5.87949	5e-05	0.000685755	yes	33.1379
AT4G38970	AT4G38970	FBA2	4:18163495-18165762	WT	sr1	OK	2459.06	738.179	-1.73606	-3.32648	5e-05	0.000685755	yes	3197.24
AT4G33560	AT4G33560	T16L1.50	4:16135399-16135914	WT	sr1	OK	12.5912	3.78083	-1.73564	-5.45106	0.0002	0.0022183	yes	16.372
AT5G11590	AT5G11590	TINY2	5:3727533-3728726	WT	sr1	OK	19.3885	5.82793	-1.73414	-4.80722	5e-05	0.000685755	yes	25.2164
AT5G15160	AT5G15160	BNQ2	5:4921265-4922648	WT	sr1	OK	34.4136	10.3566	-1.73243	-6.4005	5e-05	0.000685755	yes	44.7702
XLOC_008394	XLOC_008394	CXE7	2:1076990-1079293	WT	sr1	OK	8.889	2.67534	-1.7323	-2.16752	0.00405	0.0242495	yes	11.5643
AT4G34790	AT4G34790	T11I11.30	4:16594468-16595153	WT	sr1	OK	10.489	3.15783	-1.73188	-4.82624	0.0002	0.0022183	yes	13.6468
AT4G30450	AT4G30450	AT4G30450	4:14886026-14886675	WT	sr1	OK	26.5428	8.00912	-1.72861	-6.41289	5e-05	0.000685755	yes	34.5519
ATCG00570	ATCG00570	PSBF	Pt:63941-64061	WT	sr1	OK	314114	94901.2	-1.72679	-757.858	5e-05	0.000685755	yes	409015
AT3G28130	AT3G28130	AT3G28130	3:10465452-10469097	WT	sr1	OK	43.0681	13.0224	-1.72562	-4.61711	5e-05	0.000685755	yes	56.0905
AT1G26945	AT1G26945	KDR	1:9351453-9352761	WT	sr1	OK	47.6022	14.4219	-1.72276	-6.98187	5e-05	0.000685755	yes	62.0241
AT1G45474	AT1G45474	LHCA5	1:17179301-17182957	WT	sr1	OK	252.962	76.6719	-1.72215	-6.57948	5e-05	0.000685755	yes	329.634
AT5G56860	AT5G56860	GNC	5:22989264-22991467	WT	sr1	OK	41.284	12.5147	-1.72196	-5.58052	5e-05	0.000685755	yes	53.7987
AT1G61795	AT1G61795	T13M11.16	1:22819631-22821029	WT	sr1	OK	16.3968	4.97213	-1.72148	-5.18186	5e-05	0.000685755	yes	21.3689
AT2G39010	AT2G39010	PIP2E	2:16291476-16294034	WT	sr1	OK	325.901	98.83	-1.72141	-5.53187	5e-05	0.000685755	yes	424.731
AT1G25425	AT1G25425	CLE43	1:8922619-8924567	WT	sr1	OK	29.3177	8.89936	-1.72	-3.49107	5e-05	0.000685755	yes	38.2171
AT1G18170	AT1G18170	FKBP17-2	1:6254228-6255690	WT	sr1	OK	47.691	14.4839	-1.71927	-6.14573	5e-05	0.000685755	yes	62.1749
AT2G20670	AT2G20670	AT2G20670	2:8911859-8913534	WT	sr1	OK	46.7998	14.2228	-1.71829	-4.41383	5e-05	0.000685755	yes	61.0226
AT3G02730	AT3G02730	TRXF1	3:588407-589685	WT	sr1	OK	745.763	226.768	-1.7175	-5.89064	5e-05	0.000685755	yes	972.531
AT3G05180	AT3G05180	AT3G05180	3:1466572-1470593	WT	sr1	OK	25.2937	7.69815	-1.71619	-4.08017	5e-05	0.000685755	yes	32.9918
AT5G25190	AT5G25190	ERF003	5:8706789-8707748	WT	sr1	OK	19.1847	5.8583	-1.71141	-5.50044	5e-05	0.000685755	yes	25.043
AT5G66570	AT5G66570	PSBO-1	5:26568652-26570278	WT	sr1	OK	6151.31	1879.69	-1.7104	-3.54774	5e-05	0.000685755	yes	8031
AT3G11630	AT3G11630	BAS1	3:3672119-3674075	WT	sr1	OK	572.276	174.955	-1.70972	-5.84978	5e-05	0.000685755	yes	747.231
AT1G06680	AT1G06680	PSBP-1	1:2047824-2049418	WT	sr1	OK	5480.24	1676.74	-1.70858	-3.097	0.0002	0.0022183	yes	7156.98
AT5G47190	AT5G47190	AT5G47190	5:19164245-19166107	WT	sr1	OK	184.183	56.3614	-1.70836	-6.18624	5e-05	0.000685755	yes	240.544
AT2G36895	AT2G36895	AT2G36895	2:15489027-15490347	WT	sr1	OK	103.82	31.7728	-1.70823	-5.45814	5e-05	0.000685755	yes	135.593
AT1G34010	AT1G34010	T15K4.6	1:12359331-12361278	WT	sr1	OK	20.3119	6.22212	-1.70685	-4.24448	5e-05	0.000685755	yes	26.534
AT5G67420	AT5G67420	LBD37	5:26904288-26906026	WT	sr1	OK	138.939	42.5957	-1.70567	-5.40056	5e-05	0.000685755	yes	181.535
AT5G02890	AT5G02890	F9G14_200	5:670064-671471	WT	sr1	OK	30.6538	9.41003	-1.7038	-4.92265	5e-05	0.000685755	yes	40.0638
ATCG00540	ATCG00540	PETA	Pt:61656-62619	WT	sr1	OK	5765.66	1772.33	-1.70184	-3.31521	5e-05	0.000685755	yes	7537.99
AT5G24314	AT5G24314	PDE225	5:8277699-8279964	WT	sr1	OK	226.554	69.6618	-1.70142	-5.42515	5e-05	0.000685755	yes	296.216
AT1G52342	AT1G52342	AT1G52342	1:19492254-19492769	WT	sr1	OK	98.1016	30.1694	-1.70119	-7.86725	5e-05	0.000685755	yes	128.271
AT4G38400	AT4G38400	ATEXLA2	4:17978442-17979740	WT	sr1	OK	8.86418	2.73035	-1.6989	-4.6032	5e-05	0.000685755	yes	11.5945
AT4G04630	AT4G04630	AT4G04630/F4H6_15	4:2331676-2332800	WT	sr1	OK	46.5782	14.3774	-1.69586	-6.19666	5e-05	0.000685755	yes	60.9556
AT5G01530	AT5G01530	LHCB4.1	5:208936-210445	WT	sr1	OK	3609.61	1115.07	-1.69471	-4.21899	5e-05	0.000685755	yes	4724.68
AT2G42570	AT2G42570	TBL39	2:17717366-17720080	WT	sr1	OK	11.6929	3.61259	-1.69453	-4.94281	5e-05	0.000685755	yes	15.3055
AT3G54560	AT3G54560	HTA11	3:20196265-20197650	WT	sr1	OK	53.0802	16.4048	-1.69406	-6.3541	5e-05	0.000685755	yes	69.485
AT1G05210	AT1G05210	YUP8H12.18	1:1510403-1511683	WT	sr1	OK	13.9843	4.32251	-1.69387	-5.2308	5e-05	0.000685755	yes	18.3068
AT4G15800	AT4G15800	RALFL33	4:8984857-8985405	WT	sr1	OK	101.554	31.5375	-1.68711	-6.41088	5e-05	0.000685755	yes	133.091
ATCG00530	ATCG00530	YCF10	Pt:60740-61430	WT	sr1	OK	6285.71	1952.56	-1.68671	-5.12123	5e-05	0.000685755	yes	8238.27
AT5G59970	AT5G59970	AT5G59970	5:24146174-24146726	WT	sr1	OK	114.732	35.6446	-1.68652	-7.65091	5e-05	0.000685755	yes	150.377
AT4G23500	AT4G23500	F16G20.200	4:12264589-12267196	WT	sr1	OK	18.5129	5.75228	-1.68633	-4.95032	5e-05	0.000685755	yes	24.2652
AT2G06520	AT2G06520	PSBX	2:2587728-2588358	WT	sr1	OK	6327.52	1968.33	-1.68467	-5.62983	5e-05	0.000685755	yes	8295.85
AT4G39970	AT4G39970	T5J17.140	4:18533754-18538506	WT	sr1	OK	119.151	37.1254	-1.68231	-4.16901	5e-05	0.000685755	yes	156.276
AT3G16140	AT3G16140	PSAH-1	3:5466245-5469481	WT	sr1	OK	2084.12	649.67	-1.68166	-3.92629	5e-05	0.000685755	yes	2733.79
AT4G14010	AT4G14010	RALFL32	4:8092832-8093382	WT	sr1	OK	58.0873	18.1148	-1.68106	-7.23292	5e-05	0.000685755	yes	76.2021
AT1G64780	AT1G64780	ATAMT1	1:24060769-24062630	WT	sr1	OK	14.6767	4.57715	-1.68101	-5.03654	5e-05	0.000685755	yes	19.2538
AT2G38540	AT2G38540	LP1	2:16130349-16131174	WT	sr1	OK	2254.29	703.076	-1.68092	-6.22912	5e-05	0.000685755	yes	2957.37
AT3G27850	AT3G27850	RPL12-C	3:10324838-10325713	WT	sr1	OK	436.181	136.084	-1.68043	-5.86095	5e-05	0.000685755	yes	572.265
AT2G44920	AT2G44920	AT2G44920	2:18524386-18526827	WT	sr1	OK	86.0235	26.8399	-1.68035	-4.78171	5e-05	0.000685755	yes	112.863
AT5G51390	AT5G51390	GENE400	5:20875875-20878464	WT	sr1	OK	12.2059	3.80873	-1.6802	-2.62268	0.0041	0.0244903	yes	16.0146
AT2G05070	AT2G05070	LHCB2.2	2:1799233-1800392	WT	sr1	OK	4817.02	1503.15	-1.68015	-3.55436	5e-05	0.000685755	yes	6320.17
AT1G68540	AT1G68540	TKPR2	1:25720023-25721410	WT	sr1	OK	13.7483	4.29035	-1.68009	-4.2564	5e-05	0.000685755	yes	18.0387
AT1G51100	AT1G51100	F23H24.6	1:18934307-18935193	WT	sr1	OK	38.0331	11.8722	-1.67967	-5.86136	5e-05	0.000685755	yes	49.9053
AT1G55670	AT1G55670	PSAG	1:20802669-20803449	WT	sr1	OK	3065.83	957.243	-1.67932	-5.78305	5e-05	0.000685755	yes	4023.07
AT3G63160	AT3G63160	F16M2_10	3:23333512-23334034	WT	sr1	OK	526.394	164.356	-1.67932	-7.53116	5e-05	0.000685755	yes	690.75
AT2G33180	AT2G33180	AT2G33180	2:14066462-14067467	WT	sr1	OK	61.7297	19.2798	-1.67888	-6.22857	5e-05	0.000685755	yes	81.0095
AT2G42840	AT2G42840	PDF1	2:17826115-17827536	WT	sr1	OK	16.5136	5.15784	-1.67881	-5.09328	5e-05	0.000685755	yes	21.6714
AT2G13360	AT2G13360	AGT	2:5539239-5541358	WT	sr1	OK	1582.18	494.214	-1.6787	-3.56879	5e-05	0.000685755	yes	2076.39
AT5G62210	AT5G62210	AT5G62210/MMI9_30	5:24986326-24987489	WT	sr1	OK	15.9142	4.97434	-1.67773	-5.19735	5e-05	0.000685755	yes	20.8885
AT3G29370	AT3G29370	AT3G29370/MUO10_8	3:11278588-11279108	WT	sr1	OK	7.81501	2.44638	-1.6756	-4.69705	0.00265	0.0174993	yes	10.2614
AT3G22415	AT3G22415	AT3G22415	3:7941013-7941905	WT	sr1	OK	16.258	5.09607	-1.67369	-2.81733	0.0012	0.00943225	yes	21.3541
AT1G79850	AT1G79850	RPS17	1:30036955-30041952	WT	sr1	OK	580.695	182.127	-1.67283	-4.41807	5e-05	0.000685755	yes	762.822
AT3G56360	AT3G56360	T5P19_10	3:20896480-20897593	WT	sr1	OK	103.009	32.3213	-1.67221	-5.09731	5e-05	0.000685755	yes	135.33
AT4G04830	AT4G04830	ATMSRB5	4:2445793-2447086	WT	sr1	OK	56.7725	17.8241	-1.67137	-4.46851	5e-05	0.000685755	yes	74.5966
AT3G53900	AT3G53900	UPP	3:19956655-19959041	WT	sr1	OK	17.5236	5.50771	-1.66977	-3.85934	5e-05	0.000685755	yes	23.0313
AT4G35100	AT4G35100	PIP3	4:16708551-16710289	WT	sr1	OK	394.552	124.084	-1.66889	-4.80424	5e-05	0.000685755	yes	518.636
AT5G52960	AT5G52960	AT5G52960/MNB8_2	5:21477145-21478437	WT	sr1	OK	86.773	27.3221	-1.66718	-5.99055	5e-05	0.000685755	yes	114.095
AT3G46940	AT3G46940	DUT1	3:17285642-17288952	WT	sr1	OK	36.8778	11.6141	-1.66688	-3.07208	0.00025	0.00265915	yes	48.4919
AT2G03710	AT2G03710	2014-09-04	2:1129267-1131838	WT	sr1	OK	10.6201	3.34552	-1.6665	-4.20923	5e-05	0.000685755	yes	13.9656
AT4G25830	AT4G25830	AT4G25830	4:13133528-13135024	WT	sr1	OK	11.7169	3.69131	-1.66639	-4.77997	5e-05	0.000685755	yes	15.4082
AT1G78450	AT1G78450	T30F21.21	1:29516823-29518182	WT	sr1	OK	17.5204	5.52051	-1.66616	-3.74949	5e-05	0.000685755	yes	23.0409
AT5G67150	AT5G67150	AT5G67150	5:26795770-26797312	WT	sr1	OK	23.0357	7.26189	-1.66545	-5.07393	5e-05	0.000685755	yes	30.2976
AT3G54900	AT3G54900	CXIP1	3:20341587-20342393	WT	sr1	OK	358.24	112.954	-1.66519	-6.18357	5e-05	0.000685755	yes	471.194
AT4G34090	AT4G34090	F28A23.80	4:16326882-16330215	WT	sr1	OK	27.4324	8.65457	-1.66435	-4.35845	5e-05	0.000685755	yes	36.087
AT3G53850	AT3G53850	AT3G53850	3:19948130-19949288	WT	sr1	OK	24.3717	7.69555	-1.66311	-5.59289	5e-05	0.000685755	yes	32.0673
AT3G12780	AT3G12780	PGK1	3:4060970-4064822	WT	sr1	OK	986.743	311.892	-1.66163	-4.30912	5e-05	0.000685755	yes	1298.63
AT4G25480	AT4G25480	DREB1A	4:13018107-13019121	WT	sr1	OK	23.4688	7.41848	-1.66155	-3.7436	5e-05	0.000685755	yes	30.8873
AT5G44130	AT5G44130	FLA13	5:17761089-17762003	WT	sr1	OK	47.2925	14.9634	-1.66017	-5.63947	5e-05	0.000685755	yes	62.2559
AT5G28913	AT5G28913	SADHU4-1	5:10933822-10934730	WT	sr1	OK	17.5083	5.54477	-1.65884	-5.13513	5e-05	0.000685755	yes	23.0531
AT5G27290	AT5G27290	AT5G27290	5:9617485-9620533	WT	sr1	OK	15.463	4.89725	-1.65877	-2.07798	0.0084	0.0422134	yes	20.3603
AT5G35740	AT5G35740	AT5G35740	5:13908315-13911160	WT	sr1	OK	15.4367	4.89001	-1.65845	-2.59067	0.00355	0.0219355	yes	20.3267
AT5G64310	AT5G64310	AGP1	5:25721932-25722646	WT	sr1	OK	25.5223	8.08682	-1.65812	-6.18415	5e-05	0.000685755	yes	33.6091
AT2G47015	AT2G47015	MIR408	2:19319516-19322391	WT	sr1	OK	10.4145	3.30097	-1.65763	-4.13367	5e-05	0.000685755	yes	13.7155
AT1G29500	AT1G29500	F15D2.8	1:10321209-10321864	WT	sr1	OK	63.1202	20.008	-1.65752	-7.43647	5e-05	0.000685755	yes	83.1282
AT5G54980	AT5G54980	AT5G54980	5:22315698-22316601	WT	sr1	OK	42.1832	13.378	-1.6568	-6.49224	5e-05	0.000685755	yes	55.5612
AT3G50660	AT3G50660	DWF4	3:18814099-18817244	WT	sr1	OK	13.8897	4.40648	-1.65631	-4.36304	5e-05	0.000685755	yes	18.2962
AT2G02500	AT2G02500	ISPD	2:670877-673155	WT	sr1	OK	25.7657	8.17772	-1.65568	-5.28807	5e-05	0.000685755	yes	33.9434
AT1G73830	AT1G73830	BEE3	1:27759972-27761588	WT	sr1	OK	29.863	9.47923	-1.65552	-4.34935	5e-05	0.000685755	yes	39.3422
AT4G01150	AT4G01150	AT4G01150	4:493547-494850	WT	sr1	OK	1333.35	424.332	-1.65179	-4.41619	5e-05	0.000685755	yes	1757.68
AT2G43530	AT2G43530	ATTI3	2:18070055-18070718	WT	sr1	OK	211.935	67.4502	-1.65173	-7.47539	5e-05	0.000685755	yes	279.385
AT5G16650	AT5G16650	AT5G16650	5:5460953-5465331	WT	sr1	OK	48.9115	15.569	-1.6515	-3.5273	5e-05	0.000685755	yes	64.4805
AT3G58850	AT3G58850	PAR2	3:21759351-21759942	WT	sr1	OK	28.0448	8.92804	-1.65132	-5.87817	5e-05	0.000685755	yes	36.9728
AT4G20360	AT4G20360	ATRAB8D	4:10989946-10992159	WT	sr1	OK	759.802	242.008	-1.65057	-3.8827	5e-05	0.000685755	yes	1001.81
AT3G52230	AT3G52230	F4F15.340	3:19371212-19372687	WT	sr1	OK	250.868	80.0234	-1.64844	-5.75065	5e-05	0.000685755	yes	330.891
AT1G29430	AT1G29430	F15D2.2	1:10302649-10303335	WT	sr1	OK	34.5707	11.0498	-1.64553	-6.35011	5e-05	0.000685755	yes	45.6205
AT2G26215	AT2G26215	AT2G26215	2:11159392-11162465	WT	sr1	OK	10.998	3.51894	-1.64403	-3.59231	5e-05	0.000685755	yes	14.5169
AT1G24170	AT1G24170	GATL8	1:8557215-8558832	WT	sr1	OK	40.5028	12.9597	-1.644	-5.31219	5e-05	0.000685755	yes	53.4625
AT3G21550	AT3G21550	DMP2	3:7591482-7592322	WT	sr1	OK	19.0629	6.1046	-1.6428	-5.35467	5e-05	0.000685755	yes	25.1675
AT5G38420	AT5G38420	RBCS-2B	5:15380944-15382035	WT	sr1	OK	2020.79	647.946	-1.64097	-4.89061	5e-05	0.000685755	yes	2668.74
AT3G06125	AT3G06125	AT3G06125	3:1848847-1850596	WT	sr1	OK	521.658	167.355	-1.64019	-4.28645	5e-05	0.000685755	yes	689.013
AT3G63540	AT3G63540	AT3G63540	3:23459181-23459804	WT	sr1	OK	255.148	81.873	-1.63987	-6.18813	5e-05	0.000685755	yes	337.021
AT1G31258	AT1G31258	AT1G31258	1:11171224-11171835	WT	sr1	OK	840.045	269.562	-1.63985	-173.212	0.0072	0.0375326	yes	1109.61
XLOC_005731	XLOC_005731	F15D2.12	1:10327370-10329036	WT	sr1	OK	8.89873	2.8577	-1.63875	-2.41647	0.00845	0.0423906	yes	11.7564
AT1G19450	AT1G19450	AT1G19450	1:6731433-6734882	WT	sr1	OK	32.9688	10.5978	-1.63734	-5.10431	5e-05	0.000685755	yes	43.5666
ATCG00130	ATCG00130	ATPF	Pt:11528-12798	WT	sr1	OK	14903.1	4791.12	-1.63718	-4.38612	5e-05	0.000685755	yes	19694.2
AT4G22570	AT4G22570	APT3	4:11882125-11885421	WT	sr1	OK	137.42	44.1867	-1.63691	-4.46013	5e-05	0.000685755	yes	181.607
AT1G51090	AT1G51090	F23H24.15	1:18932936-18933950	WT	sr1	OK	20.2658	6.51732	-1.6367	-5.1724	5e-05	0.000685755	yes	26.7831
AT4G12730	AT4G12730	FLA2	4:7491382-7492876	WT	sr1	OK	57.4843	18.492	-1.63627	-4.9182	5e-05	0.000685755	yes	75.9763
AT3G54210	AT3G54210	RPL17	3:20067539-20068435	WT	sr1	OK	332.142	106.911	-1.63539	-6.61769	5e-05	0.000685755	yes	439.053
AT5G08330	AT5G08330	TCP21	5:2680743-2681813	WT	sr1	OK	116.072	37.3644	-1.63528	-5.86527	5e-05	0.000685755	yes	153.436
AT4G37810	AT4G37810	EPFL2	4:17780969-17781745	WT	sr1	OK	12.6198	4.06321	-1.635	-5.13852	0.0001	0.00124489	yes	16.683
AT5G59250	AT5G59250	AT5G59250	5:23903891-23906977	WT	sr1	OK	54.9129	17.6806	-1.63498	-5.19067	5e-05	0.000685755	yes	72.5935
AT4G38860	AT4G38860	AT4G38860	4:18130267-18131060	WT	sr1	OK	292.377	94.2836	-1.63275	-6.70223	5e-05	0.000685755	yes	386.661
AT4G03060	AT4G03060	AOP2	4:1351587-1354085	WT	sr1	OK	37.731	12.1717	-1.63222	-4.18788	5e-05	0.000685755	yes	49.9027
AT4G24972	AT4G24972	TPD1	4:12837352-12839823	WT	sr1	OK	29.8377	9.63217	-1.6312	-5.10724	5e-05	0.000685755	yes	39.4699
AT3G47295	AT3G47295	PSY2	3:17427758-17429623	WT	sr1	OK	206.765	66.803	-1.63001	-7.51406	5e-05	0.000685755	yes	273.568
AT1G78040	AT1G78040	AT1G78040	1:29345837-29347107	WT	sr1	OK	1276.54	412.923	-1.62829	-3.74058	5e-05	0.000685755	yes	1689.46
AT1G65295	AT1G65295	AT1G65295	1:24251455-24253324	WT	sr1	OK	91.4905	29.6112	-1.62748	-3.68835	5e-05	0.000685755	yes	121.102
AT4G14870	AT4G14870	SECE1	4:8517191-8517902	WT	sr1	OK	35.2898	11.422	-1.62744	-5.09251	5e-05	0.000685755	yes	46.7118
AT2G05620	AT2G05620	PGR5	2:2081008-2081858	WT	sr1	OK	401.09	129.825	-1.62736	-6.84349	5e-05	0.000685755	yes	530.915
AT3G12345	AT3G12345	AT3G12345	3:3930179-3930992	WT	sr1	OK	189.605	61.4255	-1.62609	-5.14281	5e-05	0.000685755	yes	251.03
ATCG00520	ATCG00520	YCF4	Pt:59771-60326	WT	sr1	OK	7130.12	2310.74	-1.62557	-5.38185	5e-05	0.000685755	yes	9440.86
AT3G28200	AT3G28200	PER31	3:10518069-10519166	WT	sr1	OK	15.1988	4.93302	-1.62342	-4.98359	5e-05	0.000685755	yes	20.1318
AT1G75580	AT1G75580	AT1G75580	1:28377460-28378178	WT	sr1	OK	10.4617	3.39815	-1.6223	-4.61863	5e-05	0.000685755	yes	13.8598
AT2G34420	AT2G34420	LHB1B2	2:14518405-14523568	WT	sr1	OK	19246.7	6251.74	-1.62228	-2.19615	0.0053	0.0297362	yes	25498.4
AT5G14910	AT5G14910	F2G14_30	5:4823713-4825373	WT	sr1	OK	263.817	85.6935	-1.62228	-6.0773	5e-05	0.000685755	yes	349.51
AT1G58280	AT1G58280	F19C14.10	1:21620330-21622611	WT	sr1	OK	23.2644	7.55773	-1.6221	-3.9161	5e-05	0.000685755	yes	30.8221
AT4G11175	AT4G11175	AT4G11175	4:6818086-6819042	WT	sr1	OK	129.415	42.1218	-1.61937	-6.0245	5e-05	0.000685755	yes	171.537
AT5G35480	AT5G35480	AT5G35480	5:13689203-13689558	WT	sr1	OK	1053.49	343.261	-1.6178	-9.68698	5e-05	0.000685755	yes	1396.75
AT5G65890	AT5G65890	ACR1	5:26354852-26357897	WT	sr1	OK	10.5661	3.44506	-1.61684	-3.73356	5e-05	0.000685755	yes	14.0112
AT2G35370	AT2G35370	GDCH	2:14891101-14892218	WT	sr1	OK	648.562	211.586	-1.616	-6.23656	5e-05	0.000685755	yes	860.148
AT5G16010	AT5G16010	F1N13_150	5:5227923-5229116	WT	sr1	OK	191.825	62.5895	-1.6158	-6.03759	5e-05	0.000685755	yes	254.414
AT4G10300	AT4G10300	F24G24.100	4:6384461-6386189	WT	sr1	OK	223.707	73.0257	-1.61514	-6.1078	5e-05	0.000685755	yes	296.733
AT5G65010	AT5G65010	ASN2	5:25969188-25972575	WT	sr1	OK	33.7918	11.0338	-1.61475	-4.81083	5e-05	0.000685755	yes	44.8256
AT2G17972	AT2G17972	AT2G17972/T27K22.22	2:7821584-7824005	WT	sr1	OK	52.4671	17.1342	-1.61453	-5.22684	5e-05	0.000685755	yes	69.6013
AT5G66580	AT5G66580	AT5G66580	5:26572630-26573408	WT	sr1	OK	14.1916	4.63555	-1.61422	-4.33949	5e-05	0.000685755	yes	18.8271
ATCG00380	ATCG00380	RPS4	Pt:45222-45828	WT	sr1	OK	1747.56	570.935	-1.61394	-5.75293	5e-05	0.000685755	yes	2318.49
AT2G44650	AT2G44650	CHL-CPN10	2:18417242-18422839	WT	sr1	OK	118.614	38.7752	-1.61307	-3.6927	5e-05	0.000685755	yes	157.389
AT1G02950	AT1G02950	ATGSTF4	1:665151-666452	WT	sr1	OK	9.89616	3.23805	-1.61174	-4.50038	5e-05	0.000685755	yes	13.1342
AT2G32500	AT2G32500	AT2G32500	2:13794425-13797227	WT	sr1	OK	15.5545	5.09104	-1.6113	-4.73436	5e-05	0.000685755	yes	20.6455
AT5G48480	AT5G48480	AT5G48480	5:19644674-19645889	WT	sr1	OK	30.5827	10.0124	-1.61093	-5.5823	5e-05	0.000685755	yes	40.5951
AT4G00810	AT4G00810	AT4G00810	4:345951-347199	WT	sr1	OK	342.56	112.199	-1.61029	-5.02857	5e-05	0.000685755	yes	454.759
AT5G24580	AT5G24580	AT5G24580	5:8410257-8412265	WT	sr1	OK	11.7653	3.85456	-1.6099	-3.75992	5e-05	0.000685755	yes	15.6199
AT4G28310	AT4G28310	AT4G28310	4:14017407-14020251	WT	sr1	OK	14.8386	4.86642	-1.60843	-3.33265	0.00405	0.0242495	yes	19.705
AT1G69160	AT1G69160	AT1G69160	1:26000213-26001588	WT	sr1	OK	55.2847	18.1434	-1.60743	-5.19492	5e-05	0.000685755	yes	73.4281
AT4G18280	AT4G18280	AT4G18280	4:10103995-10104733	WT	sr1	OK	47.922	15.7322	-1.60696	-5.9835	5e-05	0.000685755	yes	63.6542
AT1G18650	AT1G18650	PDCB3	1:6418857-6420557	WT	sr1	OK	39.4501	12.9511	-1.60695	-5.75661	5e-05	0.000685755	yes	52.4012
AT3G15190	AT3G15190	RPS20	3:5116140-5119060	WT	sr1	OK	299.79	98.4729	-1.60616	-5.81746	5e-05	0.000685755	yes	398.263
AT1G32928	AT1G32928	AT1G32928	1:11931202-11931801	WT	sr1	OK	18.9063	6.21491	-1.60506	-5.67827	0.0001	0.00124489	yes	25.1212
AT5G65870	AT5G65870	ATPSK5	5:26351507-26352269	WT	sr1	OK	54.169	17.8128	-1.60455	-6.88367	5e-05	0.000685755	yes	71.9818
AT2G18162	AT2G18162	CPuORF1	2:7898011-7899242	WT	sr1	OK	121.649	40.0204	-1.60392	-5.29148	5e-05	0.000685755	yes	161.669
AT5G03230	AT5G03230	F15A17_260	5:769513-770385	WT	sr1	OK	126.232	41.5528	-1.60305	-5.2916	5e-05	0.000685755	yes	167.785
AT4G32280	AT4G32280	IAA29	4:15583386-15585100	WT	sr1	OK	16.9976	5.5961	-1.60284	-3.64634	5e-05	0.000685755	yes	22.5937
AT4G34720	AT4G34720	AVA-P1	4:16567823-16569295	WT	sr1	OK	351.47	115.792	-1.60187	-5.51531	5e-05	0.000685755	yes	467.262
AT2G43920	AT2G43920	HOL2	2:18188889-18191348	WT	sr1	OK	21.1166	6.95904	-1.60142	-3.77248	5e-05	0.000685755	yes	28.0756
AT5G21430	AT5G21430	AT5G21430	5:7222225-7223663	WT	sr1	OK	83.6743	27.5945	-1.6004	-4.49741	5e-05	0.000685755	yes	111.269
AT4G01060	AT4G01060	ETC3	4:460471-461085	WT	sr1	OK	59.0817	19.4849	-1.60036	-3.69407	5e-05	0.000685755	yes	78.5666
AT2G24395	AT2G24395	AT2G24395	2:10375419-10376388	WT	sr1	OK	35.9295	11.8507	-1.6002	-3.21445	5e-05	0.000685755	yes	47.7802
AT3G25717	AT3G25717	RTFL16	3:9375101-9375671	WT	sr1	OK	229.702	75.7769	-1.59993	-7.79284	5e-05	0.000685755	yes	305.479
AT1G34000	AT1G34000	OHP2	1:12355567-12358966	WT	sr1	OK	325.402	107.383	-1.59945	-3.45306	5e-05	0.000685755	yes	432.785
AT1G48350	AT1G48350	RPL18	1:17867203-17868342	WT	sr1	OK	273.789	90.3629	-1.59926	-6.38123	5e-05	0.000685755	yes	364.152
AT1G68230	AT1G68230	RTNLB14	1:25572158-25573432	WT	sr1	OK	20.7658	6.85672	-1.59862	-3.15867	5e-05	0.000685755	yes	27.6225
AT5G23730	AT5G23730	RUP2	5:8005233-8006630	WT	sr1	OK	9.80917	3.24164	-1.59741	-4.08501	5e-05	0.000685755	yes	13.0508
AT4G31730	AT4G31730	GDU1	4:15361090-15361850	WT	sr1	OK	10.9857	3.6313	-1.59707	-4.20691	5e-05	0.000685755	yes	14.617
AT3G26650	AT3G26650	GAPA	3:9795070-9797045	WT	sr1	OK	2990.57	989.223	-1.59605	-3.90853	0.00015	0.00175679	yes	3979.79
AT5G54145	AT5G54145	AT5G54145	5:21972464-21973083	WT	sr1	OK	69.2576	22.9391	-1.59416	-6.83755	5e-05	0.000685755	yes	92.1967
AT4G35320	AT4G35320	F23E12.120	4:16805868-16806655	WT	sr1	OK	71.8231	23.8247	-1.59199	-6.15483	5e-05	0.000685755	yes	95.6478
AT3G24770	AT3G24770	CLE41	3:9046532-9047463	WT	sr1	OK	72.6832	24.1151	-1.59168	-6.41046	5e-05	0.000685755	yes	96.7983
AT3G46320	AT3G46320	AT5G59970	3:17019910-17020428	WT	sr1	OK	65.3683	21.6997	-1.59092	-6.41573	5e-05	0.000685755	yes	87.068
AT2G02100	AT2G02100	LCR69	2:528349-529108	WT	sr1	OK	188.373	62.5503	-1.5905	-8.58938	5e-05	0.000685755	yes	250.923
ATCG01090	ATCG01090	NDHI	Pt:119243-119762	WT	sr1	OK	5114.31	1698.25	-1.59049	-5.45146	5e-05	0.000685755	yes	6812.56
AT5G64460	AT5G64460	AT5G64460	5:25772848-25775568	WT	sr1	OK	73.4725	24.4031	-1.59014	-4.2988	5e-05	0.000685755	yes	97.8756
AT3G50890	AT3G50890	AtHB28	3:18916165-18917328	WT	sr1	OK	10.5941	3.52105	-1.58919	-4.28254	5e-05	0.000685755	yes	14.1151
AT1G10657	AT1G10657	AT1G10657	1:3530466-3531842	WT	sr1	OK	68.4171	22.7434	-1.58891	-4.17939	5e-05	0.000685755	yes	91.1605
AT4G27700	AT4G27700	AT4G27700	4:13823587-13827846	WT	sr1	OK	260.079	86.4744	-1.58861	-4.02601	5e-05	0.000685755	yes	346.553
AT1G45201	AT1G45201	ATTLL1	1:17123820-17128651	WT	sr1	OK	167.608	55.7557	-1.5879	-4.49065	5e-05	0.000685755	yes	223.364
AT4G19170	AT4G19170	NCED4	4:10481785-10483857	WT	sr1	OK	418.804	139.48	-1.58622	-4.16254	5e-05	0.000685755	yes	558.284
AT1G05190	AT1G05190	emb2394	1:1502343-1503830	WT	sr1	OK	380.901	126.984	-1.58477	-5.21946	5e-05	0.000685755	yes	507.885
AT1G12845	AT1G12845	AT1G12845	1:4378938-4379516	WT	sr1	OK	66.019	22.0126	-1.58455	-6.87226	5e-05	0.000685755	yes	88.0316
AT3G06750	AT3G06750	F3E22.11	3:2129622-2130315	WT	sr1	OK	48.7549	16.2604	-1.58418	-6.07447	5e-05	0.000685755	yes	65.0153
AT2G23120	AT2G23120	AT2G23120	2:9842042-9842634	WT	sr1	OK	360.118	120.231	-1.58266	-6.33429	5e-05	0.000685755	yes	480.349
AT4G01410	AT4G01410	AT4G01410	4:578164-579169	WT	sr1	OK	27.778	9.27916	-1.58188	-5.25679	5e-05	0.000685755	yes	37.0572
AT3G56160	AT3G56160	BASS4	3:20837325-20841672	WT	sr1	OK	29.0689	9.71265	-1.58154	-4.54527	5e-05	0.000685755	yes	38.7815
AT5G45950	AT5G45950	AT5G45950	5:18634078-18636699	WT	sr1	OK	93.9585	31.4395	-1.57944	-5.37254	5e-05	0.000685755	yes	125.398
AT2G18890	AT2G18890	AT2G18890	2:8183889-8186796	WT	sr1	OK	29.4446	9.85447	-1.57915	-4.661	5e-05	0.000685755	yes	39.2991
AT2G21960	AT2G21960	AT2G21960	2:9354841-9357916	WT	sr1	OK	108.175	36.2484	-1.57738	-2.78325	0.001	0.00818888	yes	144.423
AT2G38230	AT2G38230	ATPDX1.1	2:16011455-16012508	WT	sr1	OK	44.8977	15.0471	-1.57715	-5.4383	5e-05	0.000685755	yes	59.9448
AT2G14890	AT2G14890	AGP9	2:6399620-6401059	WT	sr1	OK	12.864	4.31369	-1.57634	-4.00323	5e-05	0.000685755	yes	17.1777
AT4G04692	AT4G04692	AT4G04692	4:2375601-2376364	WT	sr1	OK	170.678	57.2481	-1.57598	-4.52421	5e-05	0.000685755	yes	227.926
AT5G44190	AT5G44190	GLK2	5:17798368-17800824	WT	sr1	OK	190.38	63.889	-1.57524	-4.51082	5e-05	0.000685755	yes	254.269
AT4G31330	AT4G31330	AT4G31330	4:15202295-15203431	WT	sr1	OK	10.0509	3.37424	-1.57468	-4.48022	5e-05	0.000685755	yes	13.4251
AT1G52000	AT1G52000	F5F19.6	1:19333120-19336115	WT	sr1	OK	47.6111	16.0117	-1.57217	-4.30976	5e-05	0.000685755	yes	63.6228
AT2G34460	AT2G34460	AT2G34460	2:14529607-14532505	WT	sr1	OK	197.581	66.4482	-1.57214	-4.45712	5e-05	0.000685755	yes	264.029
AT3G47510	AT3G47510	F1P2.60	3:17511078-17512250	WT	sr1	OK	29.2595	9.86269	-1.56885	-3.49246	5e-05	0.000685755	yes	39.1222
AT5G47700	AT5G47700	RPP1C	5:19327802-19328983	WT	sr1	OK	382.911	129.075	-1.5688	-4.57612	5e-05	0.000685755	yes	511.986
ATCG01100	ATCG01100	NDHA	Pt:119846-122009	WT	sr1	OK	4888.63	1648.05	-1.56867	-3.53201	0.00015	0.00175679	yes	6536.68
AT4G15630	AT4G15630	AT4G15630	4:8917429-8918852	WT	sr1	OK	129.895	43.7976	-1.56842	-6.20203	5e-05	0.000685755	yes	173.693
AT1G29520	AT1G29520	F15D2.10	1:10323654-10324743	WT	sr1	OK	21.5902	7.28049	-1.56827	-5.12927	5e-05	0.000685755	yes	28.8707
AT2G43560	AT2G43560	FKBP16-3	2:18073233-18075498	WT	sr1	OK	128.247	43.2593	-1.56784	-3.8106	5e-05	0.000685755	yes	171.506
AT1G20816	AT1G20816	OEP21A	1:7233767-7235128	WT	sr1	OK	28.8913	9.74887	-1.56733	-5.31867	5e-05	0.000685755	yes	38.6402
AT2G23340	AT2G23340	DEAR3	2:9937997-9938875	WT	sr1	OK	11.3145	3.81872	-1.56701	-3.78708	5e-05	0.000685755	yes	15.1332
AT2G46690	AT2G46690	AT2G46690	2:19180729-19181467	WT	sr1	OK	61.2845	20.7005	-1.56586	-6.31589	5e-05	0.000685755	yes	81.985
AT1G64200	AT1G64200	VHA-E3	1:23828525-23830002	WT	sr1	OK	14.6473	4.94838	-1.56561	-5.46029	5e-05	0.000685755	yes	19.5957
AT5G16200	AT5G16200	T21H19_120	5:5289564-5290202	WT	sr1	OK	11.2776	3.81158	-1.565	-4.00767	5e-05	0.000685755	yes	15.0892
AT5G11450	AT5G11450	PPD5	5:3654426-3656555	WT	sr1	OK	106.301	35.9348	-1.56471	-5.89235	5e-05	0.000685755	yes	142.236
AT5G58770	AT5G58770	AT5G58770	5:23734375-23737335	WT	sr1	OK	22.5168	7.6214	-1.56287	-4.47436	5e-05	0.000685755	yes	30.1382
AT3G61770	AT3G61770	F15G16.160	3:22864542-22866407	WT	sr1	OK	59.1239	20.0132	-1.56279	-5.99394	5e-05	0.000685755	yes	79.1371
AT3G05730	AT3G05730	AT3G05730	3:1695975-1696708	WT	sr1	OK	245.306	83.0518	-1.5625	-6.50789	5e-05	0.000685755	yes	328.358
AT5G20935	AT5G20935	AT5G20935	5:7103469-7106701	WT	sr1	OK	89.2732	30.2452	-1.56152	-7.55564	5e-05	0.000685755	yes	119.518
AT2G21530	AT2G21530	AT2G21530	2:9219323-9224496	WT	sr1	OK	217.147	73.5781	-1.56133	-6.16115	5e-05	0.000685755	yes	290.725
AT1G70670	AT1G70670	PXG4	1:26644581-26646173	WT	sr1	OK	23.1813	7.8663	-1.55921	-5.09652	5e-05	0.000685755	yes	31.0476
AT5G59350	AT5G59350	AT5G59350	5:23940781-23942213	WT	sr1	OK	47.93	16.2697	-1.55874	-5.18411	5e-05	0.000685755	yes	64.1997
AT2G43100	AT2G43100	IPMI2	2:17920659-17921689	WT	sr1	OK	108.658	36.8868	-1.55861	-5.67508	5e-05	0.000685755	yes	145.545
AT5G38005	AT5G38005	AT5G38005	5:15155066-15156088	WT	sr1	OK	7.6329	2.59135	-1.55853	-4.36271	0.00165	0.012102	yes	10.2242
AT1G10360	AT1G10360	ATGSTU18	1:3395361-3396859	WT	sr1	OK	68.2748	23.1821	-1.55834	-4.01136	5e-05	0.000685755	yes	91.4569
AT2G29125	AT2G29125	RTFL2	2:12523341-12524109	WT	sr1	OK	7.87336	2.67496	-1.55746	-4.54456	0.00045	0.00430171	yes	10.5483
AT2G42220	AT2G42220	STR9	2:17592037-17596629	WT	sr1	OK	268.529	91.3386	-1.55578	-4.6689	5e-05	0.000685755	yes	359.868
AT5G66005	AT5G66005	AT5G66005	5:26397671-26399274	WT	sr1	OK	12.4619	4.2403	-1.55529	-3.43262	5e-05	0.000685755	yes	16.7022
AT5G55620	AT5G55620	AT5G55620/MDF20_6	5:22530201-22530939	WT	sr1	OK	364.831	124.217	-1.55436	-6.44864	5e-05	0.000685755	yes	489.048
AT2G37220	AT2G37220	AT2G37220	2:15634524-15636409	WT	sr1	OK	362.759	123.536	-1.55407	-5.02227	5e-05	0.000685755	yes	486.295
AT2G41905	AT2G41905	AT2G41905	2:17495231-17496142	WT	sr1	OK	9.11948	3.10617	-1.55382	-2.32487	0.005	0.0284523	yes	12.2256
AT3G10940	AT3G10940	LSF2	3:3422077-3423445	WT	sr1	OK	23.7778	8.09966	-1.55368	-5.05922	5e-05	0.000685755	yes	31.8775
AT2G31730	AT2G31730	BHLH-BETA	2:13487567-13489679	WT	sr1	OK	7.68644	2.62252	-1.55136	-4.28465	0.0002	0.0022183	yes	10.309
AT5G10430	AT5G10430	AGP4	5:3277531-3278313	WT	sr1	OK	8.94657	3.05263	-1.55128	-4.40329	0.00015	0.00175679	yes	11.9992
AT5G50915	AT5G50915	BHLH137	5:20710208-20712315	WT	sr1	OK	10.7944	3.68316	-1.55127	-3.60566	5e-05	0.000685755	yes	14.4776
AT3G46630	AT3G46630	F12A12.150	3:17180933-17182457	WT	sr1	OK	93.9758	32.0772	-1.55074	-5.84641	5e-05	0.000685755	yes	126.053
AT1G73530	AT1G73530	T9L24.48	1:27643632-27645394	WT	sr1	OK	108.965	37.2	-1.55049	-5.85438	5e-05	0.000685755	yes	146.165
AT4G04810	AT4G04810	ATMSRB4	4:2441326-2442567	WT	sr1	OK	9.85259	3.36395	-1.55035	-4.65943	0.0016	0.0118196	yes	13.2165
AT1G66820	AT1G66820	F4N21_5	1:24930039-24930551	WT	sr1	OK	63.4842	21.6784	-1.55014	-6.28618	5e-05	0.000685755	yes	85.1626
AT1G74070	AT1G74070	F2P9.6	1:27851487-27852976	WT	sr1	OK	25.5596	8.73053	-1.54973	-4.54923	5e-05	0.000685755	yes	34.2901
AT1G73890	AT1G73890	F2P9.24	1:27784980-27788837	WT	sr1	OK	95.4794	32.6304	-1.54897	-3.30305	5e-05	0.000685755	yes	128.11
AT1G73177	AT1G73177	BNS	1:27515032-27517854	WT	sr1	OK	30.655	10.4879	-1.5474	-3.09508	0.0002	0.0022183	yes	41.1429
AT1G14600	AT1G14600	AT1G14600	1:5001010-5003370	WT	sr1	OK	25.5242	8.73619	-1.54679	-5.56604	5e-05	0.000685755	yes	34.2604
AT5G06710	AT5G06710	HAT14	5:2067807-2070398	WT	sr1	OK	10.6395	3.64268	-1.54635	-3.61872	5e-05	0.000685755	yes	14.2822
AT1G56430	AT1G56430	ATNAS4	1:21136943-21138087	WT	sr1	OK	22.8583	7.82662	-1.54626	-5.00792	5e-05	0.000685755	yes	30.6849
AT1G67090	AT1G67090	RBCS1A	1:25048157-25049424	WT	sr1	OK	15313	5246.65	-1.54529	-2.22109	0.00465	0.0269128	yes	20559.7
AT5G67070	AT5G67070	RALFL34	5:26768019-26768846	WT	sr1	OK	121.405	41.5971	-1.54528	-5.73577	5e-05	0.000685755	yes	163.002
AT5G02540	AT5G02540	T22P11_130	5:568523-571025	WT	sr1	OK	7.4792	2.5637	-1.54466	-3.57884	5e-05	0.000685755	yes	10.0429
AT2G19580	AT2G19580	TET2	2:8472133-8475221	WT	sr1	OK	12.3578	4.23633	-1.54453	-3.91867	5e-05	0.000685755	yes	16.5941
AT4G38700	AT4G38700	F20M13.260	4:18076458-18077177	WT	sr1	OK	8.72722	2.99352	-1.54368	-3.9716	0.00025	0.00265915	yes	11.7207
AT5G24570	AT5G24570	AT5G24570	5:8405680-8406132	WT	sr1	OK	46.9887	16.1287	-1.54268	-6.83684	5e-05	0.000685755	yes	63.1174
AT4G24750	AT4G24750	STR11	4:12758213-12760908	WT	sr1	OK	60.0058	20.5973	-1.54265	-5.41057	5e-05	0.000685755	yes	80.6031
AT5G13100	AT5G13100	T19L5_60	5:4156659-4158553	WT	sr1	OK	46.8115	16.0758	-1.54198	-5.02796	5e-05	0.000685755	yes	62.8873
AT3G10060	AT3G10060	FKBP16-4	3:3101986-3106815	WT	sr1	OK	103.124	35.4211	-1.5417	-5.32386	5e-05	0.000685755	yes	138.545
AT3G60210	AT3G60210	T2O9.190	3:22251222-22252898	WT	sr1	OK	51.9145	17.8429	-1.54079	-5.2937	5e-05	0.000685755	yes	69.7574
ATCG00700	ATCG00700	PSBN	Pt:74248-74380	WT	sr1	OK	1438610	494896	-1.53948	-222.951	5e-05	0.000685755	yes	1933506
AT5G64770	AT5G64770	RGF9	5:25897366-25898124	WT	sr1	OK	826.096	284.365	-1.53856	-6.28926	5e-05	0.000685755	yes	1110.46
AT5G62960	AT5G62960	AT5G62960	5:25269281-25271758	WT	sr1	OK	13.7025	4.71727	-1.53841	-4.14633	5e-05	0.000685755	yes	18.4198
AT2G01760	AT2G01760	ARR14	2:332966-334696	WT	sr1	OK	15.6932	5.40291	-1.53833	-4.90861	5e-05	0.000685755	yes	21.0961
AT4G17600	AT4G17600	LIL3:1	4:9803704-9804872	WT	sr1	OK	132.227	45.5628	-1.53709	-5.44526	5e-05	0.000685755	yes	177.79
AT4G25490	AT4G25490	CBF1	4:13021779-13022725	WT	sr1	OK	9.68714	3.33888	-1.53671	-4.03	5e-05	0.000685755	yes	13.026
AT2G48070	AT2G48070	RPH1	2:19662816-19664767	WT	sr1	OK	73.34	25.2978	-1.53559	-5.80366	5e-05	0.000685755	yes	98.6378
AT5G18970	AT5G18970	AT5G18970	5:6330298-6334642	WT	sr1	OK	10.6472	3.67565	-1.5344	-2.37262	0.00565	0.0311714	yes	14.3228
AT5G51720	AT5G51720	AT5G51720	5:21009591-21010345	WT	sr1	OK	52.6207	18.1675	-1.53427	-6.88283	5e-05	0.000685755	yes	70.7882
AT1G08390	AT1G08390	AT1G08390	1:2642057-2646035	WT	sr1	OK	23.1007	7.98163	-1.53318	-3.19856	0.0042	0.0249093	yes	31.0823
AT3G48460	AT3G48460	AT3G48460	3:17949444-17951195	WT	sr1	OK	17.5554	6.0714	-1.53181	-4.27207	5e-05	0.000685755	yes	23.6268
AT3G18280	AT3G18280	AT3G18280	3:6267048-6267643	WT	sr1	OK	86.3418	29.8658	-1.53157	-6.87673	5e-05	0.000685755	yes	116.208
AT5G66190	AT5G66190	ATLFNR1	5:26448937-26453199	WT	sr1	OK	888.658	307.423	-1.53141	-3.65076	5e-05	0.000685755	yes	1196.08
AT5G23060	AT5G23060	CaS	5:7736589-7738535	WT	sr1	OK	622.974	215.534	-1.53125	-5.14882	5e-05	0.000685755	yes	838.508
AT5G63500	AT5G63500	AT5G63500/MLE2_13	5:25423406-25423791	WT	sr1	OK	43.03	14.8911	-1.53089	-6.9814	5e-05	0.000685755	yes	57.9211
AT3G19800	AT3G19800	AT3G19800	3:6876069-6879501	WT	sr1	OK	65.3104	22.6146	-1.53006	-3.71364	0.00015	0.00175679	yes	87.925
AT3G27030	AT3G27030	AT3G27030	3:9971726-9974267	WT	sr1	OK	29.9554	10.3726	-1.53004	-2.69937	0.00075	0.00651214	yes	40.328
AT5G15210	AT5G15210	ATHB30	5:4937578-4939007	WT	sr1	OK	24.6242	8.52704	-1.52996	-4.55198	5e-05	0.000685755	yes	33.1512
AT3G45930	AT3G45930	AT5G59970	3:16883315-16883876	WT	sr1	OK	52.6862	18.2485	-1.52965	-6.03028	5e-05	0.000685755	yes	70.9347
AT2G22990	AT2G22990	SNG1	2:9786315-9790179	WT	sr1	OK	136.461	47.2717	-1.52944	-3.97064	5e-05	0.000685755	yes	183.733
AT1G51060	AT1G51060	HTA10	1:18926875-18927646	WT	sr1	OK	165.694	57.4084	-1.52919	-5.82698	5e-05	0.000685755	yes	223.102
ATCG00550	ATCG00550	PSBJ	Pt:63537-63660	WT	sr1	OK	508622	176348	-1.52817	-615.789	5e-05	0.000685755	yes	684970
AT1G48750	AT1G48750	F11I4_8	1:18035966-18039405	WT	sr1	OK	36.8334	12.7817	-1.52694	-3.62744	0.0061	0.0330367	yes	49.6151
AT4G28250	AT4G28250	ATEXPB3	4:14000037-14002069	WT	sr1	OK	68.1763	23.6891	-1.52505	-4.42032	5e-05	0.000685755	yes	91.8654
AT4G32770	AT4G32770	VTE1	4:15804913-15807982	WT	sr1	OK	23.042	8.01327	-1.5238	-4.48853	5e-05	0.000685755	yes	31.0553
AT1G72130	AT1G72130	AT1G72130	1:27137180-27140536	WT	sr1	OK	13.509	4.7007	-1.52297	-4.2132	5e-05	0.000685755	yes	18.2097
AT3G55250	AT3G55250	T26I12.130	3:20479288-20480634	WT	sr1	OK	141.082	49.1238	-1.52204	-5.63959	5e-05	0.000685755	yes	190.206
AT1G10370	AT1G10370	GST30	1:3397080-3398358	WT	sr1	OK	59.553	20.7488	-1.52115	-5.75304	5e-05	0.000685755	yes	80.3018
AT1G79160	AT1G79160	AT1G79160	1:29779720-29780773	WT	sr1	OK	33.8981	11.8106	-1.52112	-4.77579	5e-05	0.000685755	yes	45.7087
AT3G13674	AT3G13674	AT3G13674	3:4474531-4475908	WT	sr1	OK	10.2541	3.57603	-1.51978	-2.65341	0.0008	0.00685225	yes	13.8301
AT2G25210	AT2G25210	AT2G25210	2:10739854-10740552	WT	sr1	OK	568.938	198.713	-1.51759	-9.50413	5e-05	0.000685755	yes	767.651
AT1G49310	AT1G49310	AT1G49310	1:18237862-18238367	WT	sr1	OK	12.7271	4.44612	-1.51729	-4.9992	0.00205	0.0143016	yes	17.1732
AT3G54600	AT3G54600	T14E10_170	3:20210858-20213080	WT	sr1	OK	131.874	46.161	-1.51442	-4.75825	5e-05	0.000685755	yes	178.035
AT2G04780	AT2G04780	FLA7	2:1676741-1678455	WT	sr1	OK	45.2907	15.8615	-1.51368	-4.78664	5e-05	0.000685755	yes	61.1522
AT5G24930	AT5G24930	ATCOL4	5:8589233-8591236	WT	sr1	OK	48.0428	16.8293	-1.51335	-3.81927	5e-05	0.000685755	yes	64.8721
AT1G11545	AT1G11545	XTH8	1:3878549-3880361	WT	sr1	OK	21.1504	7.41138	-1.51287	-4.90279	5e-05	0.000685755	yes	28.5618
AT3G18050	AT3G18050	AT3G18050	3:6180858-6182854	WT	sr1	OK	114.326	40.0688	-1.5126	-5.19735	5e-05	0.000685755	yes	154.395
AT1G31935	AT1G31935	AT1G31935	1:11469481-11470010	WT	sr1	OK	9.7469	3.41608	-1.5126	-4.22538	0.0009	0.00753613	yes	13.163
AT5G11740	AT5G11740	AGP15	5:3784250-3784792	WT	sr1	OK	1060.18	371.724	-1.51201	-7.09796	5e-05	0.000685755	yes	1431.9
AT1G59930	AT1G59930	F23H11.24	1:22061082-22061481	WT	sr1	OK	19.7769	6.94542	-1.50968	-5.77488	0.00085	0.0072023	yes	26.7223
AT5G02230	AT5G02230	T7H20_280	5:448104-450654	WT	sr1	OK	24.3081	8.57296	-1.50357	-3.65123	5e-05	0.000685755	yes	32.8811
AT2G43340	AT2G43340	T1O24.8	2:18007696-18010606	WT	sr1	OK	36.9713	13.0428	-1.50315	-3.20847	0.00385	0.0233679	yes	50.0141
AT2G23672	AT2G23672	AT2G23672	2:10063154-10064004	WT	sr1	OK	74.4955	26.2967	-1.50227	-3.62901	5e-05	0.000685755	yes	100.792
AT2G47930	AT2G47930	AGP26	2:19616974-19617681	WT	sr1	OK	21.1876	7.47952	-1.5022	-5.4409	5e-05	0.000685755	yes	28.6671
AT1G73885	AT1G73885	AT1G73885	1:27784980-27788837	WT	sr1	OK	304.243	107.646	-1.49893	-3.96856	0.0002	0.0022183	yes	411.889
AT1G17090	AT1G17090	AT1G17090	1:5842215-5844283	WT	sr1	OK	8.9704	3.17634	-1.49781	-3.0717	0.00065	0.00580223	yes	12.1467
AT2G47400	AT2G47400	CP12-1	2:19446853-19447438	WT	sr1	OK	847.583	300.181	-1.49753	-5.62034	5e-05	0.000685755	yes	1147.76
AT3G52740	AT3G52740	F3C22_140	3:19546373-19546964	WT	sr1	OK	66.2693	23.5023	-1.49554	-6.48456	5e-05	0.000685755	yes	89.7716
AT4G01883	AT4G01883	AT4G01883	4:813067-815170	WT	sr1	OK	29.2561	10.3845	-1.49431	-3.3124	5e-05	0.000685755	yes	39.6406
AT4G22513	AT4G22513	AT4G22513	4:11854808-11857324	WT	sr1	OK	65.7774	23.3551	-1.49385	-4.75437	0.0001	0.00124489	yes	89.1325
AT3G21390	AT3G21390	AT3G21390	3:7531401-7534544	WT	sr1	OK	19.0554	6.77401	-1.49212	-4.56601	5e-05	0.000685755	yes	25.8294
AT1G08380	AT1G08380	PSAO	1:2640812-2641828	WT	sr1	OK	6205.57	2206.24	-1.49197	-4.63671	5e-05	0.000685755	yes	8411.81
AT1G15002	AT1G15002	AT1G15002	1:5168595-5170435	WT	sr1	OK	77.1199	27.4192	-1.49192	-2.83745	0.00015	0.00175679	yes	104.539
AT3G17210	AT3G17210	ATHS1	3:5882283-5883200	WT	sr1	OK	217.602	77.3917	-1.49144	-6.46601	5e-05	0.000685755	yes	294.994
AT5G62130	AT5G62130	AT5G62130	5:24950088-24953232	WT	sr1	OK	18.2725	6.50351	-1.49038	-3.92994	5e-05	0.000685755	yes	24.776
AT5G19370	AT5G19370	AT5G19370	5:6524119-6526706	WT	sr1	OK	61.9839	22.0648	-1.49015	-5.33062	5e-05	0.000685755	yes	84.0487
AT5G40950	AT5G40950	RPL27	5:16410781-16412063	WT	sr1	OK	381.911	135.967	-1.48998	-5.22526	5e-05	0.000685755	yes	517.878
AT1G35420	AT1G35420	F12A4.4	1:13026237-13027684	WT	sr1	OK	79.9116	28.4608	-1.48943	-4.1791	5e-05	0.000685755	yes	108.372
AT3G17350	AT3G17350	AT3G17350	3:5934063-5935303	WT	sr1	OK	10.6272	3.78527	-1.4893	-4.21427	0.00015	0.00175679	yes	14.4125
AT1G78170	AT1G78170	T11I11.11	1:29414058-29415094	WT	sr1	OK	40.1359	14.3075	-1.48812	-5.21729	5e-05	0.000685755	yes	54.4434
AT3G61640	AT3G61640	AGP20	3:22810040-22810747	WT	sr1	OK	46.7029	16.6887	-1.48464	-6.43326	5e-05	0.000685755	yes	63.3916
AT3G02640	AT3G02640	F16B3.27	3:564883-565708	WT	sr1	OK	15.6343	5.58841	-1.4842	-4.97729	5e-05	0.000685755	yes	21.2227
AT2G45470	AT2G45470	FLA8	2:18742539-18744111	WT	sr1	OK	34.2742	12.2534	-1.48394	-4.78246	5e-05	0.000685755	yes	46.5276
AT4G23600	AT4G23600	CORI3	4:12310618-12313212	WT	sr1	OK	65.2914	23.3472	-1.48365	-4.0795	5e-05	0.000685755	yes	88.6386
AT5G06290	AT5G06290	2-Cys Prx B	5:1919212-1921425	WT	sr1	OK	84.8979	30.3697	-1.4831	-5.25096	5e-05	0.000685755	yes	115.268
AT1G54500	AT1G54500	F20D21.31	1:20356953-20357788	WT	sr1	OK	161.055	57.6179	-1.48297	-5.60545	5e-05	0.000685755	yes	218.673
AT1G11600	AT1G11600	CYP77B1	1:3902011-3903782	WT	sr1	OK	9.11706	3.26316	-1.4823	-3.92575	5e-05	0.000685755	yes	12.3802
AT4G14540	AT4G14540	NF-YB3	4:8344615-8345218	WT	sr1	OK	31.503	11.2808	-1.48162	-5.62497	5e-05	0.000685755	yes	42.7838
AT4G15440	AT4G15440	HPL1	4:8835494-8838676	WT	sr1	OK	9.76624	3.49871	-1.48098	-3.92723	5e-05	0.000685755	yes	13.2649
AT4G14550	AT4G14550	IAA14	4:8347009-8350402	WT	sr1	OK	19.5861	7.01732	-1.48084	-3.56808	5e-05	0.000685755	yes	26.6034
AT2G05790	AT2G05790	AT2G05790	2:2199218-2201486	WT	sr1	OK	59.2878	21.2501	-1.48026	-4.99036	5e-05	0.000685755	yes	80.5379
AT5G59690	AT5G59690	AT5G59970	5:24051551-24052143	WT	sr1	OK	250.426	89.7916	-1.47973	-6.40225	5e-05	0.000685755	yes	340.218
AT1G42970	AT1G42970	GAPB	1:16127380-16129846	WT	sr1	OK	933.43	334.893	-1.47884	-3.35206	5e-05	0.000685755	yes	1268.32
AT1G07440	AT1G07440	AT1G07440	1:2286148-2287730	WT	sr1	OK	50.3661	18.072	-1.4787	-4.19842	5e-05	0.000685755	yes	68.4381
AT3G61470	AT3G61470	LHCA2	3:22745652-22747282	WT	sr1	OK	5438.78	1952.23	-1.47816	-3.50217	0.0005	0.00468326	yes	7391.01
AT5G14550	AT5G14550	AT5G14550	5:4690565-4694095	WT	sr1	OK	86.6481	31.1127	-1.47767	-4.30362	5e-05	0.000685755	yes	117.761
AT1G68190	AT1G68190	AT1G68190	1:25559245-25561600	WT	sr1	OK	32.8202	11.7872	-1.47736	-4.01289	5e-05	0.000685755	yes	44.6074
AT2G32180	AT2G32180	PTAC18	2:13671840-13673376	WT	sr1	OK	34.937	12.5493	-1.47715	-3.64932	5e-05	0.000685755	yes	47.4863
AT2G44940	AT2G44940	ERF034	2:18537256-18538418	WT	sr1	OK	104.083	37.3899	-1.47701	-5.01743	5e-05	0.000685755	yes	141.473
XLOC_005814	XLOC_005814	HINT	1:11122657-11124155	WT	sr1	OK	43.4823	15.6407	-1.47512	-5.20846	5e-05	0.000685755	yes	59.123
AT5G66052	AT5G66052	AT5G66052	5:26416125-26416924	WT	sr1	OK	50.927	18.3268	-1.47448	-5.60174	5e-05	0.000685755	yes	69.2538
AT3G12110	AT3G12110	ACT11	3:3857842-3859798	WT	sr1	OK	7.56562	2.72464	-1.47339	-4.2338	5e-05	0.000685755	yes	10.2903
AT3G58120	AT3G58120	ATBZIP61	3:21520973-21523327	WT	sr1	OK	12.8234	4.61852	-1.47328	-3.98326	5e-05	0.000685755	yes	17.4419
AT1G67830	AT1G67830	ATFXG1	1:25431585-25432990	WT	sr1	OK	18.0567	6.5042	-1.47309	-4.5792	5e-05	0.000685755	yes	24.5609
AT3G54890	AT3G54890	LHCA1	3:20339503-20341103	WT	sr1	OK	5065.15	1825.24	-1.47252	-2.41076	0.00045	0.00430171	yes	6890.39
AT2G42380	AT2G42380	ATBZIP34	2:17646899-17648945	WT	sr1	OK	7.88436	2.84206	-1.47206	-3.39539	5e-05	0.000685755	yes	10.7264
ATCG00660	ATCG00660	RPL20	Pt:68511-68865	WT	sr1	OK	2214.88	798.442	-1.47197	-9.43664	5e-05	0.000685755	yes	3013.32
AT1G30250	AT1G30250	F12P21.5	1:10646645-10647582	WT	sr1	OK	122.571	44.2506	-1.46985	-3.35269	5e-05	0.000685755	yes	166.822
AT4G04408	AT4G04408	AT4G04408	4:2184058-2184400	WT	sr1	OK	17.6066	6.35654	-1.4698	-5.99324	0.00425	0.0251127	yes	23.9631
AT4G25890	AT4G25890	RPP3A	4:13154707-13160495	WT	sr1	OK	133.312	48.1476	-1.46927	-2.30213	0.00725	0.0377351	yes	181.46
AT4G13570	AT4G13570	HTA4	4:7884515-7885982	WT	sr1	OK	61.874	22.3495	-1.46909	-5.2546	5e-05	0.000685755	yes	84.2235
AT3G48240	AT3G48240	T29H11_240	3:17867315-17868387	WT	sr1	OK	7.89654	2.85277	-1.46886	-3.64253	0.00015	0.00175679	yes	10.7493
AT3G62030	AT3G62030	ROC4	3:22973003-22976583	WT	sr1	OK	367.233	132.725	-1.46826	-4.78341	5e-05	0.000685755	yes	499.958
AT2G40205	AT2G40205	AT1G56045	2:16792316-16792531	WT	sr1	OK	3599.83	1301.08	-1.46822	-547.262	0.0082	0.0415199	yes	4900.91
AT3G45230	AT3G45230	T14D3.170	3:16569050-16569827	WT	sr1	OK	14.5827	5.27105	-1.46809	-4.26593	5e-05	0.000685755	yes	19.8538
AT2G45190	AT2G45190	AFO	2:18628264-18630712	WT	sr1	OK	16.6324	6.01202	-1.46808	-4.37909	5e-05	0.000685755	yes	22.6444
AT4G37180	AT4G37180	AT4G37180	4:17504537-17506419	WT	sr1	OK	49.6045	17.9479	-1.46666	-4.03056	5e-05	0.000685755	yes	67.5524
AT1G29785	AT1G29785	AT1G29785	1:10426949-10429133	WT	sr1	OK	28.1126	10.178	-1.46575	-3.47155	5e-05	0.000685755	yes	38.2906
AT5G54660	AT5G54660	HSP21.7	5:22203904-22205152	WT	sr1	OK	23.0927	8.36484	-1.46503	-4.45656	5e-05	0.000685755	yes	31.4575
AT3G05727	AT3G05727	AT3G05727	3:1693551-1694138	WT	sr1	OK	96.5146	34.9622	-1.46495	-6.2628	5e-05	0.000685755	yes	131.477
AT4G26790	AT4G26790	AT4G26790	4:13487208-13489601	WT	sr1	OK	7.47475	2.70814	-1.46473	-3.0478	0.0002	0.0022183	yes	10.1829
XLOC_005763	XLOC_005763	F12P21.5	1:10646645-10647582	WT	sr1	OK	32.093	11.6277	-1.4647	-1.79778	0.00675	0.0356647	yes	43.7207
AT4G00360	AT4G00360	CYP86A2	4:160767-166357	WT	sr1	OK	197.04	71.4442	-1.4636	-3.61028	5e-05	0.000685755	yes	268.484
AT5G49100	AT5G49100	AT5G49100	5:19897369-19899114	WT	sr1	OK	33.9006	12.2923	-1.46356	-5.14888	5e-05	0.000685755	yes	46.1929
AT1G80520	AT1G80520	T21F11.15	1:30276480-30277059	WT	sr1	OK	19.0479	6.91744	-1.46132	-5.02221	5e-05	0.000685755	yes	25.9653
AT2G38810	AT2G38810	HTA8	2:16219268-16220928	WT	sr1	OK	16.821	6.10987	-1.46105	-3.08683	5e-05	0.000685755	yes	22.9309
AT3G11500	AT3G11500	F24K9.17	3:3621408-3622606	WT	sr1	OK	131.51	47.7713	-1.46095	-6.70491	5e-05	0.000685755	yes	179.281
AT1G69700	AT1G69700	ATHVA22C	1:26220237-26221825	WT	sr1	OK	64.8911	23.59	-1.45985	-5.77062	5e-05	0.000685755	yes	88.4811
AT4G19985	AT4G19985	AT4G19985	4:10829979-10832187	WT	sr1	OK	19.5883	7.12565	-1.4589	-3.92356	5e-05	0.000685755	yes	26.714
AT5G15520	AT5G15520	AT5G15520	5:5037020-5038172	WT	sr1	OK	34.5883	12.5879	-1.45824	-5.54716	5e-05	0.000685755	yes	47.1762
ATCG01110	ATCG01110	NDHH	Pt:122010-123192	WT	sr1	OK	676.289	246.129	-1.45823	-4.26097	5e-05	0.000685755	yes	922.418
AT5G08000	AT5G08000	E13L3	5:2563553-2565491	WT	sr1	OK	22.6242	8.23392	-1.45821	-3.86685	5e-05	0.000685755	yes	30.8581
AT1G76110	AT1G76110	HMGB9	1:28555041-28557586	WT	sr1	OK	42.1741	15.3783	-1.45546	-4.66075	5e-05	0.000685755	yes	57.5524
AT1G69252	AT1G69252	AT1G69252	1:26036569-26037659	WT	sr1	OK	382.644	139.554	-1.45517	-2.7616	5e-05	0.000685755	yes	522.198
AT2G01890	AT2G01890	PAP8	2:396767-399208	WT	sr1	OK	10.733	3.91481	-1.45503	-3.30408	5e-05	0.000685755	yes	14.6478
AT1G67700	AT1G67700	AT1G67700	1:25374221-25376034	WT	sr1	OK	265.634	96.9132	-1.45468	-3.91066	5e-05	0.000685755	yes	362.547
AT5G55730	AT5G55730	FLA1	5:22558147-22560461	WT	sr1	OK	35.25	12.8609	-1.45463	-4.2158	5e-05	0.000685755	yes	48.1109
AT2G32560	AT2G32560	AT2G32570	2:13824698-13826986	WT	sr1	OK	67.4107	24.606	-1.45397	-4.47177	5e-05	0.000685755	yes	92.0167
AT5G13510	AT5G13510	RPL10	5:4341261-4344671	WT	sr1	OK	126.815	46.29	-1.45395	-4.95455	5e-05	0.000685755	yes	173.105
AT1G01170	AT1G01170	AT1G01170/F6F3_5	1:72338-74737	WT	sr1	OK	320.32	117.047	-1.45243	-3.81598	5e-05	0.000685755	yes	437.367
AT5G09650	AT5G09650	AtPPa6	5:2988313-2993213	WT	sr1	OK	196.723	71.8911	-1.45228	-3.96345	5e-05	0.000685755	yes	268.614
AT1G32550	AT1G32550	FdC1	1:11771597-11774187	WT	sr1	OK	61.0864	22.3361	-1.45147	-3.64244	5e-05	0.000685755	yes	83.4225
AT1G72030	AT1G72030	F28P5.8	1:27110864-27114342	WT	sr1	OK	134.155	49.0678	-1.45105	-4.64201	5e-05	0.000685755	yes	183.223
AT2G40230	AT2G40230	T07M07.11	2:16803091-16804741	WT	sr1	OK	8.70407	3.1891	-1.44854	-3.96183	5e-05	0.000685755	yes	11.8932
AT5G21020	AT5G21020	AT5G21020	5:7138761-7139661	WT	sr1	OK	977.272	358.069	-1.44852	-4.93572	5e-05	0.000685755	yes	1335.34
AT1G45230	AT1G45230	F2G19.1	1:17169536-17171472	WT	sr1	OK	67.9808	24.9087	-1.44848	-3.97741	5e-05	0.000685755	yes	92.8895
ATCG01050	ATCG01050	NDHD	Pt:115664-117185	WT	sr1	OK	6028.57	2209.49	-1.44811	-2.64601	0.00245	0.016456	yes	8238.06
AT1G65230	AT1G65230	T23K8.14	1:24229147-24233349	WT	sr1	OK	53.1266	19.4751	-1.44781	-4.84058	5e-05	0.000685755	yes	72.6017
AT5G08410	AT5G08410	FTRA2	5:2709847-2710583	WT	sr1	OK	151.618	55.628	-1.44656	-5.4783	5e-05	0.000685755	yes	207.246
AT1G18060	AT1G18060	T10F20.7	1:6211872-6213444	WT	sr1	OK	105.629	38.7726	-1.4459	-5.45504	5e-05	0.000685755	yes	144.402
AT3G21510	AT3G21510	AHP1	3:7578174-7579599	WT	sr1	OK	8.8935	3.26601	-1.44522	-4.24322	0.00045	0.00430171	yes	12.1595
AT4G22830	AT4G22830	AT4G22830/T12H17_220	4:11990063-11991428	WT	sr1	OK	38.298	14.0659	-1.44507	-3.93244	5e-05	0.000685755	yes	52.3639
AT5G08040	AT5G08040	TOM5	5:2577201-2578119	WT	sr1	OK	351.552	129.245	-1.44363	-10.8379	5e-05	0.000685755	yes	480.797
AT3G09860	AT3G09860	AT3G09860	3:3026054-3027234	WT	sr1	OK	275.183	101.232	-1.44272	-6.72978	5e-05	0.000685755	yes	376.415
AT1G60550	AT1G60550	ECHID	1:22305830-22308229	WT	sr1	OK	60.9061	22.4145	-1.44216	-4.92475	5e-05	0.000685755	yes	83.3206
AT1G18710	AT1G18710	AtMYB47	1:6450593-6453240	WT	sr1	OK	18.3451	6.75134	-1.44215	-3.58446	5e-05	0.000685755	yes	25.0964
AT3G13845	AT3G13845	AT3G13845/MCP4.7	3:4557223-4558579	WT	sr1	OK	36.4685	13.4307	-1.44111	-3.44832	5e-05	0.000685755	yes	49.8992
ATCG00500	ATCG00500	ACCD	Pt:57074-58541	WT	sr1	OK	1378.26	508.409	-1.43879	-3.50664	5e-05	0.000685755	yes	1886.67
AT5G64080	AT5G64080	AT5G64080	5:25645262-25646735	WT	sr1	OK	9.92831	3.66297	-1.43854	-3.35367	0.0001	0.00124489	yes	13.5913
AT5G60200	AT5G60200	TMO6	5:24240974-24242523	WT	sr1	OK	8.98645	3.31548	-1.43854	-3.82524	5e-05	0.000685755	yes	12.3019
AT2G29170	AT2G29170	AT2G29170	2:12541863-12542282	WT	sr1	OK	86.405	31.8848	-1.43824	-10.0406	5e-05	0.000685755	yes	118.29
AT2G37640	AT2G37640	ATEXPA3	2:15787704-15789853	WT	sr1	OK	28.6036	10.563	-1.43718	-4.27978	5e-05	0.000685755	yes	39.1666
AT1G74458	AT1G74458	AT1G74458	1:27986956-27989801	WT	sr1	OK	24.1	8.90143	-1.43692	-4.66438	0.00015	0.00175679	yes	33.0014
AT5G67370	AT5G67370	AT5G67370	5:26877552-26879542	WT	sr1	OK	114.684	42.3833	-1.4361	-4.40827	5e-05	0.000685755	yes	157.067
AT3G07340	AT3G07340	BHLH62	3:2340898-2343470	WT	sr1	OK	7.66459	2.83517	-1.43477	-3.86222	5e-05	0.000685755	yes	10.4998
AT1G64720	AT1G64720	CP5	1:24046552-24048622	WT	sr1	OK	235.195	87.0224	-1.4344	-3.85016	5e-05	0.000685755	yes	322.217
AT5G66590	AT5G66590	K1F13.27	5:26574180-26574874	WT	sr1	OK	31.4545	11.6389	-1.43431	-4.54597	5e-05	0.000685755	yes	43.0934
AT5G58250	AT5G58250	AT5G58250	5:23559473-23560513	WT	sr1	OK	129.045	47.7603	-1.43399	-5.89069	5e-05	0.000685755	yes	176.805
AT1G69530	AT1G69530	ATEXPA1	1:26141835-26143500	WT	sr1	OK	305.595	113.109	-1.43391	-3.70744	5e-05	0.000685755	yes	418.704
AT1G49650	AT1G49650	CXE4	1:18377251-18378634	WT	sr1	OK	8.88574	3.28978	-1.4335	-3.71172	5e-05	0.000685755	yes	12.1755
XLOC_032650	XLOC_032650	-	5:22992553-22993051	WT	sr1	OK	7.49011	2.77353	-1.43326	-3.92227	0.004	0.0240326	yes	10.2636
AT2G29995	AT2G29995	PSY3	2:12796714-12799482	WT	sr1	OK	14.1579	5.24287	-1.43318	-2.7558	0.0006	0.00542999	yes	19.4008
AT4G21620	AT4G21620	F17L22.80	4:11491481-11492167	WT	sr1	OK	56.024	20.7468	-1.43315	-3.70156	5e-05	0.000685755	yes	76.7708
AT4G08870	AT4G08870	AT4G08870	4:5646438-5648727	WT	sr1	OK	65.5264	24.2919	-1.4316	-3.97441	5e-05	0.000685755	yes	89.8183
AT1G52910	AT1G52910	F14G24.18	1:19708056-19711052	WT	sr1	OK	11.9417	4.42829	-1.43119	-4.14113	0.00025	0.00265915	yes	16.37
AT3G53730	AT3G53730	AT5G59970	3:19912493-19913033	WT	sr1	OK	131.2	48.656	-1.43108	-6.24109	5e-05	0.000685755	yes	179.856
AT5G17840	AT5G17840	AT5G17840	5:5895673-5897150	WT	sr1	OK	45.2537	16.7926	-1.43021	-5.17852	5e-05	0.000685755	yes	62.0463
AT1G20810	AT1G20810	FKBP18	1:7232005-7233566	WT	sr1	OK	70.2218	26.0635	-1.42989	-5.23209	5e-05	0.000685755	yes	96.2853
AT2G15970	AT2G15970	COR413-PM1	2:6950040-6951192	WT	sr1	OK	413.996	153.816	-1.42841	-4.10131	5e-05	0.000685755	yes	567.812
AT5G12860	AT5G12860	DiT1	5:4059685-4061950	WT	sr1	OK	40.3525	14.9944	-1.42823	-4.54303	5e-05	0.000685755	yes	55.3469
AT2G39920	AT2G39920	AT2G39920	2:16658655-16664731	WT	sr1	OK	12.7382	4.73348	-1.42818	-2.18416	0.00585	0.032011	yes	17.4717
AT4G18370	AT4G18370	DEG5	4:10149128-10152120	WT	sr1	OK	47.8945	17.8114	-1.42706	-4.50787	5e-05	0.000685755	yes	65.7059
AT3G44716	AT3G44716	AT3G44716	3:16263133-16264931	WT	sr1	OK	9.42095	3.50433	-1.42673	-2.50256	0.0012	0.00943225	yes	12.9253
AT3G05490	AT3G05490	RALFL22	3:1591276-1591983	WT	sr1	OK	49.319	18.3602	-1.42557	-5.02902	5e-05	0.000685755	yes	67.6792
AT3G62410	AT3G62410	CP12-2	3:23090943-23091566	WT	sr1	OK	461.731	171.94	-1.42514	-5.30726	5e-05	0.000685755	yes	633.671
AT3G17626	AT3G17626	AT3G17626	3:6027993-6028633	WT	sr1	OK	14.7675	5.49972	-1.425	-4.58281	0.0009	0.00753613	yes	20.2672
AT5G64850	AT5G64850	AT5G64850	5:25921408-25923358	WT	sr1	OK	78.2954	29.1735	-1.42427	-5.62928	5e-05	0.000685755	yes	107.469
AT5G14740	AT5G14740	CA2	5:4757971-4762615	WT	sr1	OK	335.458	125.023	-1.42394	-3.70932	5e-05	0.000685755	yes	460.481
AT3G63190	AT3G63190	RRF	3:23342581-23344773	WT	sr1	OK	92.9016	34.6245	-1.42391	-4.84082	5e-05	0.000685755	yes	127.526
AT1G69230	AT1G69230	SP1L2	1:26026311-26027708	WT	sr1	OK	7.54179	2.81156	-1.42354	-2.81183	0.00185	0.0132301	yes	10.3533
AT4G23690	AT4G23690	F9D16.160	4:12338870-12339747	WT	sr1	OK	7.88612	2.94101	-1.423	-3.85284	0.00025	0.00265915	yes	10.8271
AT2G24762	AT2G24762	AtGDU4	2:10559383-10560175	WT	sr1	OK	41.0231	15.3019	-1.42273	-4.70916	5e-05	0.000685755	yes	56.325
AT1G16825	AT1G16825	RTNLB23	1:5758854-5760623	WT	sr1	OK	15.2101	5.68046	-1.42095	-3.11203	5e-05	0.000685755	yes	20.8906
AT3G47470	AT3G47470	LHCA4	3:17486764-17495033	WT	sr1	OK	8103.3	3028.09	-1.4201	-2.23451	0.0027	0.0177541	yes	11131.4
AT3G51080	AT3G51080	GATA6	3:18973212-18974892	WT	sr1	OK	14.7302	5.5049	-1.41999	-4.13809	5e-05	0.000685755	yes	20.2351
AT3G61080	AT3G61080	AT3G61080	3:22607129-22609822	WT	sr1	OK	26.3017	9.82951	-1.41997	-4.71486	5e-05	0.000685755	yes	36.1312
AT2G32380	AT2G32380	AT2G32380	2:13746610-13747791	WT	sr1	OK	36.5635	13.6839	-1.41792	-5.46486	5e-05	0.000685755	yes	50.2474
AT5G09820	AT5G09820	PAP7	5:3055438-3057543	WT	sr1	OK	15.8003	5.91433	-1.41767	-3.55039	5e-05	0.000685755	yes	21.7146
AT1G18250	AT1G18250	ATLP-1	1:6276787-6278150	WT	sr1	OK	13.1864	4.93792	-1.41708	-3.16732	5e-05	0.000685755	yes	18.1243
AT1G77885	AT1G77885	AT1G77885	1:29289872-29290915	WT	sr1	OK	7.35136	2.75471	-1.41611	-3.49815	5e-05	0.000685755	yes	10.1061
AT1G32470	AT1G32470	AT1G32470	1:11738117-11740361	WT	sr1	OK	513.453	192.541	-1.41507	-3.66596	5e-05	0.000685755	yes	705.994
AT5G65683	AT5G65683	F6H11.200	5:26261319-26263783	WT	sr1	OK	19.4345	7.29297	-1.41404	-4.1943	5e-05	0.000685755	yes	26.7275
AT1G31300	AT1G31300	AT1G31300	1:11193621-11196602	WT	sr1	OK	44.7589	16.8033	-1.41343	-4.15261	5e-05	0.000685755	yes	61.5622
AT2G15960	AT2G15960	AT2G15960	2:6947308-6947688	WT	sr1	OK	601.075	225.909	-1.41181	-10.2561	5e-05	0.000685755	yes	826.984
AT3G26900	AT3G26900	SKL1	3:9907228-9914514	WT	sr1	OK	75.6013	28.4233	-1.41134	-3.17054	0.0002	0.0022183	yes	104.025
AT5G62280	AT5G62280	AT5G62280	5:25017072-25018246	WT	sr1	OK	11.0557	4.15741	-1.41104	-3.7957	5e-05	0.000685755	yes	15.2131
AT5G19260	AT5G19260	FAF3	5:6479399-6480446	WT	sr1	OK	32.2209	12.119	-1.41073	-4.89573	5e-05	0.000685755	yes	44.3399
AT5G06165	AT5G06165	AT5G06165	5:1867196-1868244	WT	sr1	OK	390.163	146.752	-1.4107	-4.83051	5e-05	0.000685755	yes	536.915
AT4G14342	AT4G14342	AT4G14342	4:8253549-8255508	WT	sr1	OK	144.957	54.5846	-1.40906	-6.76467	5e-05	0.000685755	yes	199.542
AT5G57040	AT5G57040	AT5G57040	5:23080660-23085246	WT	sr1	OK	248.5	93.6601	-1.40774	-2.91255	0.00025	0.00265915	yes	342.16
AT1G34640	AT1G34640	AT1G34640	1:12685199-12688543	WT	sr1	OK	39.0887	14.7378	-1.40723	-2.92019	0.0004	0.00390147	yes	53.8265
AT4G38660	AT4G38660	F20M13.220	4:18066176-18068205	WT	sr1	OK	14.4096	5.43419	-1.40689	-3.71233	5e-05	0.000685755	yes	19.8438
AT5G11690	AT5G11690	ATTIM17-3	5:3761243-3762346	WT	sr1	OK	20.6204	7.78768	-1.40481	-4.53768	5e-05	0.000685755	yes	28.4081
AT1G66400	AT1G66400	CML23	1:24770574-24771371	WT	sr1	OK	11.3666	4.29301	-1.40473	-4.35745	0.00025	0.00265915	yes	15.6596
AT1G31335	AT1G31335	AT1G31335	1:11216913-11217393	WT	sr1	OK	26.5135	10.0156	-1.40448	-5.40055	0.00015	0.00175679	yes	36.5291
AT1G69760	AT1G69760	T6C23.4	1:26239259-26240708	WT	sr1	OK	22.9842	8.6854	-1.40398	-4.36502	5e-05	0.000685755	yes	31.6696
AT2G10940	AT2G10940	AT2G10940/F15K19.1	2:4310411-4312103	WT	sr1	OK	169.945	64.2225	-1.40391	-3.60325	5e-05	0.000685755	yes	234.167
AT3G60370	AT3G60370	FKBP20-2	3:22314625-22316550	WT	sr1	OK	35.6227	13.4657	-1.40351	-3.69612	5e-05	0.000685755	yes	49.0884
AT4G36240	AT4G36240	GATA7	4:17147195-17148221	WT	sr1	OK	27.2376	10.2972	-1.40334	-4.56128	5e-05	0.000685755	yes	37.5348
AT5G66550	AT5G66550	AT5G66550	5:26559566-26561237	WT	sr1	OK	25.5889	9.67516	-1.40316	-3.56472	5e-05	0.000685755	yes	35.2641
AT2G42870	AT2G42870	PAR1	2:17836415-17837250	WT	sr1	OK	11.9282	4.51009	-1.40315	-4.25588	0.00015	0.00175679	yes	16.4383
AT4G15930	AT4G15930	DL4005W	4:9036221-9038062	WT	sr1	OK	67.58	25.5768	-1.40176	-6.20051	5e-05	0.000685755	yes	93.1568
AT3G17120	AT3G17120	AT3G17120	3:5841095-5843618	WT	sr1	OK	27.18	10.2922	-1.401	-3.64339	5e-05	0.000685755	yes	37.4722
AT3G03850	AT3G03850	AT3G03850	3:983120-983751	WT	sr1	OK	24.3312	9.21715	-1.40041	-5.04647	5e-05	0.000685755	yes	33.5483
AT1G55260	AT1G55260	F7A10.16	1:20614609-20616436	WT	sr1	OK	111.271	42.1624	-1.40005	-4.02544	5e-05	0.000685755	yes	153.433
AT5G40500	AT5G40500	AT5G40500	5:16227833-16228693	WT	sr1	OK	104.48	39.6044	-1.3995	-4.20479	5e-05	0.000685755	yes	144.084
AT1G64980	AT1G64980	F13O11.28	1:24137516-24139276	WT	sr1	OK	94.7356	35.9242	-1.39895	-4.88402	5e-05	0.000685755	yes	130.66
AT4G34881	AT4G34881	AT4G34881	4:16617622-16618506	WT	sr1	OK	373.526	141.666	-1.39871	-5.27544	5e-05	0.000685755	yes	515.192
ATCG00790	ATCG00790	RPL16	Pt:81188-82652	WT	sr1	OK	2751.67	1043.77	-1.39851	-7.32113	5e-05	0.000685755	yes	3795.44
AT5G61130	AT5G61130	PDCB1	5:24587212-24589580	WT	sr1	OK	45.3442	17.2031	-1.39825	-5.2725	5e-05	0.000685755	yes	62.5473
AT4G26530	AT4G26530	M3E9.40	4:13391292-13393107	WT	sr1	OK	293.012	111.198	-1.39783	-3.55488	5e-05	0.000685755	yes	404.21
AT1G29700	AT1G29700	F15D2.25	1:10384980-10387441	WT	sr1	OK	44.9077	17.0537	-1.39688	-4.59898	5e-05	0.000685755	yes	61.9614
ATCG01120	ATCG01120	RPS15	Pt:123295-123562	WT	sr1	OK	1083.58	411.844	-1.39564	-16.8633	5e-05	0.000685755	yes	1495.42
AT4G11010	AT4G11010	NDPK3	4:6732579-6734361	WT	sr1	OK	309.477	117.704	-1.39467	-5.57426	5e-05	0.000685755	yes	427.181
AT1G19960	AT1G19960	T20H2.25	1:6928038-6928463	WT	sr1	OK	1221.22	464.477	-1.39464	-6.98244	5e-05	0.000685755	yes	1685.7
XLOC_010904	XLOC_010904	B5	2:19151645-19152600	WT	sr1	OK	250.836	95.4579	-1.39381	-5.54029	5e-05	0.000685755	yes	346.294
AT1G10740	AT1G10740	T16B5.12	1:3567904-3570838	WT	sr1	OK	22.8342	8.69563	-1.39283	-3.75144	5e-05	0.000685755	yes	31.5298
AT2G41475	AT2G41475	AT2G41470	2:17295073-17296420	WT	sr1	OK	105.223	40.0943	-1.39198	-5.58414	5e-05	0.000685755	yes	145.317
AT1G53670	AT1G53670	MSRB1	1:20036640-20038219	WT	sr1	OK	200.223	76.3276	-1.39134	-4.05989	5e-05	0.000685755	yes	276.551
AT2G13146	AT2G13146	AT2G13146	2:5431032-5431247	WT	sr1	OK	374.624	142.868	-1.39076	-25.591	5e-05	0.000685755	yes	517.492
AT5G59310	AT5G59310	LTP4	5:23925084-23925852	WT	sr1	OK	9.02268	3.44134	-1.39059	-4.02339	0.0009	0.00753613	yes	12.464
AT1G55140	AT1G55140	AT1G55140	1:20569618-20574348	WT	sr1	OK	43.7013	16.6856	-1.38908	-2.61226	0.0011	0.00879511	yes	60.3869
AT2G15290	AT2G15290	ATTIC21	2:6640153-6644037	WT	sr1	OK	56.7512	21.6762	-1.38854	-3.44169	5e-05	0.000685755	yes	78.4274
AT5G56600	AT5G56600	PFN3	5:22909684-22910821	WT	sr1	OK	121.56	46.4377	-1.3883	-3.72091	5e-05	0.000685755	yes	167.998
AT5G62220	AT5G62220	ATGT18	5:24988455-24990009	WT	sr1	OK	20.9861	8.02384	-1.38707	-4.04532	5e-05	0.000685755	yes	29.0099
AT4G37980	AT4G37980	ELI3-1	4:17852440-17854500	WT	sr1	OK	155.313	59.4255	-1.38603	-3.7396	5e-05	0.000685755	yes	214.738
AT4G28025	AT4G28025	AT4G28025	4:13935603-13937508	WT	sr1	OK	129.65	49.6113	-1.38588	-3.70881	5e-05	0.000685755	yes	179.261
AT4G09890	AT4G09890	T5L19.20	4:6218395-6218927	WT	sr1	OK	292.96	112.165	-1.38508	-6.92222	5e-05	0.000685755	yes	405.125
AT3G61550	AT3G61550	ATL68	3:22776400-22777225	WT	sr1	OK	25.4779	9.75916	-1.38442	-4.70329	5e-05	0.000685755	yes	35.2371
AT3G63410	AT3G63410	APG1	3:23412023-23417119	WT	sr1	OK	322.722	123.777	-1.38255	-3.52937	5e-05	0.000685755	yes	446.499
AT2G24020	AT2G24020	AT2G24020	2:10217640-10219396	WT	sr1	OK	132.011	50.6385	-1.38235	-3.83201	5e-05	0.000685755	yes	182.649
AT1G32080	AT1G32080	F3C3.12	1:11537341-11539800	WT	sr1	OK	144.149	55.3557	-1.38076	-4.85853	5e-05	0.000685755	yes	199.505
AT3G44890	AT3G44890	RPL9	3:16386433-16388466	WT	sr1	OK	203.63	78.2149	-1.38044	-5.08745	5e-05	0.000685755	yes	281.845
AT3G44798	AT3G44798	AT3G44798	3:16342294-16343014	WT	sr1	OK	18.9817	7.29146	-1.38033	-4.382	5e-05	0.000685755	yes	26.2732
AT2G22670	AT2G22670	IAA8	2:9636379-9638745	WT	sr1	OK	198.26	76.1833	-1.37984	-4.09123	5e-05	0.000685755	yes	274.443
XLOC_008243	XLOC_008243	-	1:11672200-11672350	WT	sr1	OK	2924.78	1124.56	-1.37897	-108.321	5e-05	0.000685755	yes	4049.34
AT3G15020	AT3G15020	mMDH2	3:5056067-5058248	WT	sr1	OK	17.9212	6.89481	-1.37809	-3.59948	5e-05	0.000685755	yes	24.816
AT5G42825	AT5G42825	AT5G42825	5:17171963-17172742	WT	sr1	OK	144.068	55.4581	-1.37728	-5.74288	5e-05	0.000685755	yes	199.526
AT1G74880	AT1G74880	NDH-O	1:28129857-28131077	WT	sr1	OK	127.919	49.26	-1.37674	-5.12423	5e-05	0.000685755	yes	177.179
AT5G03170	AT5G03170	FLA11	5:750108-753657	WT	sr1	OK	14.7552	5.68283	-1.37654	-1.98426	0.0065	0.0346683	yes	20.438
AT2G15020	AT2G15020	AT2G15020	2:6491433-6493352	WT	sr1	OK	45.576	17.5621	-1.37581	-4.22358	5e-05	0.000685755	yes	63.1381
AT4G40045	AT4G40045	AT4G40045	4:18559102-18560657	WT	sr1	OK	39.2339	15.1255	-1.37512	-2.69854	0.00025	0.00265915	yes	54.3594
AT4G27657	AT4G27657	AT4G27657	4:13813043-13813516	WT	sr1	OK	56.5995	21.8252	-1.3748	-6.27776	5e-05	0.000685755	yes	78.4247
AT1G07820	AT1G07820	AT5G59970	1:2421215-2421947	WT	sr1	OK	124.653	48.0692	-1.37473	-3.8289	5e-05	0.000685755	yes	172.722
AT4G35950	AT4G35950	ARAC6	4:17023836-17025863	WT	sr1	OK	39.5343	15.2522	-1.37409	-4.61449	5e-05	0.000685755	yes	54.7865
AT3G27540	AT3G27540	AT3G27540	3:10205307-10207306	WT	sr1	OK	7.65433	2.95509	-1.37308	-3.73709	5e-05	0.000685755	yes	10.6094
AT4G23870	AT4G23870	AT4G23870	4:12414229-12415049	WT	sr1	OK	37.9665	14.6603	-1.37281	-4.993	5e-05	0.000685755	yes	52.6268
AT3G47380	AT3G47380	T21L8.130	3:17457794-17458570	WT	sr1	OK	11.5015	4.44166	-1.37265	-3.95805	0.00025	0.00265915	yes	15.9432
AT1G58080	AT1G58080	ATATP-PRT1	1:21504313-21507540	WT	sr1	OK	56.9925	22.0279	-1.37144	-4.29515	5e-05	0.000685755	yes	79.0204
AT5G41900	AT5G41900	AT5G41900/K16L22_19	5:16768912-16771955	WT	sr1	OK	20.1756	7.79962	-1.37113	-3.90327	5e-05	0.000685755	yes	27.9752
AT5G14100	AT5G14100	ATNAP14	5:4549437-4551843	WT	sr1	OK	9.9383	3.84308	-1.37074	-3.74544	5e-05	0.000685755	yes	13.7814
AT2G46870	AT2G46870	NGA1	2:19260917-19262404	WT	sr1	OK	15.7364	6.08528	-1.37071	-4.12382	5e-05	0.000685755	yes	21.8217
AT1G19670	AT1G19670	ATCLH1	1:6803610-6805044	WT	sr1	OK	131.192	50.7466	-1.3703	-4.28996	5e-05	0.000685755	yes	181.939
AT5G43725	AT5G43725	AT5G43725	5:17559531-17564581	WT	sr1	OK	11.1023	4.29655	-1.36961	-3.20437	0.00775	0.0396917	yes	15.3988
AT1G03870	AT1G03870	FLA9	1:982505-983540	WT	sr1	OK	50.8278	19.6745	-1.36929	-4.706	5e-05	0.000685755	yes	70.5023
AT1G11700	AT1G11700	F25C20.15	1:3945736-3946613	WT	sr1	OK	101.717	39.3881	-1.36872	-4.64431	5e-05	0.000685755	yes	141.105
AT1G44760	AT1G44760	T12C22.3	1:16896685-16898612	WT	sr1	OK	30.3545	11.755	-1.36864	-4.88699	5e-05	0.000685755	yes	42.1095
AT1G78995	AT1G78995	AT1G78995	1:29715078-29716111	WT	sr1	OK	35.9842	13.9384	-1.3683	-4.63166	5e-05	0.000685755	yes	49.9226
XLOC_032656	XLOC_032656	-	5:26949674-26950062	WT	sr1	OK	165.584	64.1431	-1.3682	-8.17169	5e-05	0.000685755	yes	229.727
AT3G62550	AT3G62550	AT3G62550	3:23135983-23137173	WT	sr1	OK	196.874	76.2891	-1.36772	-5.25087	5e-05	0.000685755	yes	273.163
AT5G35100	AT5G35100	F7N22.3	5:13359478-13361406	WT	sr1	OK	34.1154	13.2253	-1.36712	-3.28142	5e-05	0.000685755	yes	47.3407
AT1G31760	AT1G31760	F27M3_4	1:11372424-11373483	WT	sr1	OK	9.93097	3.85212	-1.36628	-3.71359	0.00165	0.012102	yes	13.7831
AT1G22850	AT1G22850	F29G20.19	1:8079286-8082875	WT	sr1	OK	79.0654	30.672	-1.36612	-2.35523	0.00185	0.0132301	yes	109.737
AT1G10830	AT1G10830	Z-ISO	1:3605575-3607493	WT	sr1	OK	28.9087	11.2153	-1.36604	-3.84532	5e-05	0.000685755	yes	40.124
AT1G68760	AT1G68760	ATNUDT1	1:25829041-25829813	WT	sr1	OK	40.453	15.6951	-1.36594	-3.33174	5e-05	0.000685755	yes	56.1481
AT2G18328	AT2G18328	ATRL4	2:7964392-7964909	WT	sr1	OK	406.807	157.904	-1.3653	-6.07527	5e-05	0.000685755	yes	564.711
AT2G17230	AT2G17230	EXL5	2:7494535-7496016	WT	sr1	OK	16.1569	6.27137	-1.36529	-3.99046	5e-05	0.000685755	yes	22.4283
AT1G60989	AT1G60989	SCRL7	1:22462025-22465424	WT	sr1	OK	49.6997	19.2914	-1.36528	-4.35897	0.00225	0.0153709	yes	68.9911
AT2G25840	AT2G25840	OVA4	2:11021847-11025370	WT	sr1	OK	8.63648	3.3534	-1.36482	-3.25957	5e-05	0.000685755	yes	11.9899
AT1G43560	AT1G43560	Aty2	1:16398098-16399878	WT	sr1	OK	61.5119	23.8855	-1.36473	-4.79718	5e-05	0.000685755	yes	85.3974
AT4G39730	AT4G39730	AT4G39730	4:18432898-18433695	WT	sr1	OK	302.756	117.738	-1.36258	-5.08424	5e-05	0.000685755	yes	420.494
AT4G31560	AT4G31560	HCF153	4:15295200-15296241	WT	sr1	OK	105.967	41.2465	-1.36127	-5.20222	5e-05	0.000685755	yes	147.214
AT3G58990	AT3G58990	IPMI1	3:21797057-21798303	WT	sr1	OK	85.1073	33.1293	-1.36118	-4.42585	5e-05	0.000685755	yes	118.237
AT4G39940	AT4G39940	AKN2	4:18519716-18521568	WT	sr1	OK	170.8	66.4865	-1.36117	-4.04928	5e-05	0.000685755	yes	237.287
AT2G45080	AT2G45080	cycp3	2:18591664-18592455	WT	sr1	OK	13.6591	5.31908	-1.36061	-4.0592	0.00015	0.00175679	yes	18.9782
AT3G15480	AT3G15480	MJK13.14	3:5226247-5227789	WT	sr1	OK	165.221	64.3807	-1.35969	-5.50451	5e-05	0.000685755	yes	229.602
AT1G54040	AT1G54040	ESP	1:20169919-20173949	WT	sr1	OK	23.2019	9.04868	-1.35846	-3.40221	5e-05	0.000685755	yes	32.2506
AT5G07030	AT5G07030	AT5G07030	5:2183359-2185972	WT	sr1	OK	23.8217	9.29776	-1.35732	-4.04494	5e-05	0.000685755	yes	33.1195
AT1G22910	AT1G22910	AT1G22910	1:8105588-8108164	WT	sr1	OK	27.9279	10.9008	-1.35727	-3.87324	5e-05	0.000685755	yes	38.8287
AT5G22340	AT5G22340	AT5G22340	5:7394443-7396875	WT	sr1	OK	36.5078	14.2547	-1.35677	-3.96202	5e-05	0.000685755	yes	50.7625
AT1G14270	AT1G14270	F14L17.3	1:4872855-4877248	WT	sr1	OK	38.2158	14.9217	-1.35676	-3.52849	5e-05	0.000685755	yes	53.1375
AT1G66180	AT1G66180	F15E12.7	1:24647187-24648895	WT	sr1	OK	13.1235	5.1288	-1.35546	-3.34896	5e-05	0.000685755	yes	18.2523
AT4G17460	AT4G17460	HAT1	4:9739662-9741146	WT	sr1	OK	21.4207	8.37511	-1.35483	-4.20433	5e-05	0.000685755	yes	29.7958
AT2G05520	AT2G05520	GRP-3	2:2026161-2027117	WT	sr1	OK	852.045	333.317	-1.35404	-2.984	5e-05	0.000685755	yes	1185.36
AT3G44590	AT3G44590	AT3G44590	3:16163816-16164931	WT	sr1	OK	72.0659	28.1975	-1.35375	-3.90814	5e-05	0.000685755	yes	100.263
AT5G39530	AT5G39530	AT5G39530/MUL8_210	5:15826088-15828035	WT	sr1	OK	71.0365	27.8012	-1.35342	-3.7213	5e-05	0.000685755	yes	98.8377
AT1G75350	AT1G75350	emb2184	1:28272070-28272832	WT	sr1	OK	415.686	162.852	-1.35193	-5.74141	5e-05	0.000685755	yes	578.538
AT5G57340	AT5G57340	AT5G57340	5:23226085-23229282	WT	sr1	OK	21.1251	8.27861	-1.3515	-3.54569	5e-05	0.000685755	yes	29.4037
AT4G18480	AT4G18480	CHLI1	4:10201671-10203469	WT	sr1	OK	270.445	105.994	-1.35136	-4.31672	5e-05	0.000685755	yes	376.439
AT1G31812	AT1G31812	ACBP6	1:11410874-11412204	WT	sr1	OK	1226.9	480.926	-1.35113	-5.76875	5e-05	0.000685755	yes	1707.83
AT3G52960	AT3G52960	PRXIIE	3:19639667-19640619	WT	sr1	OK	150.227	58.8886	-1.35109	-4.71858	5e-05	0.000685755	yes	209.116
AT2G20480	AT2G20480	AT2G20480	2:8830564-8831533	WT	sr1	OK	9.18772	3.60195	-1.35093	-4.32275	0.0103	0.0490475	yes	12.7897
AT2G36885	AT2G36885	AT2G36885	2:15482002-15483711	WT	sr1	OK	13.8962	5.45008	-1.35034	-3.16388	5e-05	0.000685755	yes	19.3463
AT5G01790	AT5G01790	T20L15_60	5:304896-305696	WT	sr1	OK	21.5761	8.46443	-1.34995	-4.77744	5e-05	0.000685755	yes	30.0405
AT5G45670	AT5G45670	AT5G45670	5:18528493-18530450	WT	sr1	OK	20.6447	8.10038	-1.34971	-4.20982	5e-05	0.000685755	yes	28.7451
AT4G04330	AT4G04330	T19B17.5	4:2113403-2118597	WT	sr1	OK	41.761	16.3938	-1.34901	-2.23567	0.0036	0.0221802	yes	58.1548
AT5G17400	AT5G17400	ER-ANT1	5:5728753-5730415	WT	sr1	OK	11.1494	4.37881	-1.34836	-3.30617	5e-05	0.000685755	yes	15.5282
AT3G48420	AT3G48420	AT3G48415	3:17929646-17931701	WT	sr1	OK	54.3195	21.3346	-1.34827	-4.83104	5e-05	0.000685755	yes	75.6541
AT5G12140	AT5G12140	ATCYS1	5:3922908-3924023	WT	sr1	OK	522.018	205.066	-1.34801	-5.35464	5e-05	0.000685755	yes	727.084
AT1G10030	AT1G10030	ERG28	1:3273824-3275837	WT	sr1	OK	31.3195	12.3061	-1.34768	-4.77697	5e-05	0.000685755	yes	43.6256
AT4G29310	AT4G29310	AT4G29310	4:14437560-14439723	WT	sr1	OK	21.3822	8.40335	-1.34737	-4.2546	5e-05	0.000685755	yes	29.7856
AT3G07910	AT3G07910	F17A17.25	3:2523156-2524165	WT	sr1	OK	86.6186	34.0464	-1.34717	-5.1151	5e-05	0.000685755	yes	120.665
ATCG00730	ATCG00730	PETD	Pt:76480-77672	WT	sr1	OK	29376.8	11552.4	-1.34648	-3.50862	0.00495	0.0282291	yes	40929.2
AT2G44740	AT2G44740	CYCP4	2:18441988-18443399	WT	sr1	OK	15.5044	6.098	-1.34627	-4.4342	5e-05	0.000685755	yes	21.6024
AT3G46130	AT3G46130	ATMYB48-1	3:16945363-16946685	WT	sr1	OK	9.6557	3.7977	-1.34625	-3.42068	0.0002	0.0022183	yes	13.4534
AT1G05140	AT1G05140	YUP8H12.25	1:1482547-1484056	WT	sr1	OK	50.8256	19.9968	-1.34578	-4.50333	5e-05	0.000685755	yes	70.8224
AT3G27340	AT3G27340	AT3G27340	3:10121226-10123076	WT	sr1	OK	43.1094	16.9644	-1.34549	-3.3806	5e-05	0.000685755	yes	60.0738
AT1G67785	AT1G67785	AT1G67785	1:25412815-25417105	WT	sr1	OK	1609.66	633.449	-1.34545	-2.78623	0.00105	0.008498	yes	2243.11
AT4G24960	AT4G24960	ATHVA22D	4:12827935-12829243	WT	sr1	OK	56.3896	22.2276	-1.34307	-3.50332	5e-05	0.000685755	yes	78.6172
AT5G58580	AT5G58580	ATL63	5:23676905-23677832	WT	sr1	OK	8.80636	3.47135	-1.34305	-3.95046	0.0002	0.0022183	yes	12.2777
AT3G52940	AT3G52940	FK	3:19630197-19633296	WT	sr1	OK	16.2277	6.39873	-1.3426	-3.37657	5e-05	0.000685755	yes	22.6264
AT3G15115	AT3G15115	AT3G15110/F4B12_2	3:5085991-5087489	WT	sr1	OK	7.56369	2.98284	-1.3424	-3.64187	5e-05	0.000685755	yes	10.5465
AT2G32960	AT2G32960	AT2G32960	2:13987766-13990976	WT	sr1	OK	9.58515	3.7804	-1.34226	-3.0377	0.0001	0.00124489	yes	13.3656
AT5G56980	AT5G56980	AT5G56980	5:23056079-23057742	WT	sr1	OK	21.7196	8.56817	-1.34194	-3.63945	5e-05	0.000685755	yes	30.2878
AT1G68660	AT1G68660	F24J5.10	1:25775740-25779161	WT	sr1	OK	196.742	77.6482	-1.34128	-3.45796	5e-05	0.000685755	yes	274.39
AT2G01150	AT2G01150	RHA2B	2:100648-101495	WT	sr1	OK	25.2709	9.97412	-1.34121	-4.91146	5e-05	0.000685755	yes	35.245
AT1G52618	AT1G52618	AT1G52618	1:19603146-19603662	WT	sr1	OK	17.3285	6.84219	-1.34062	-4.51928	0.00045	0.00430171	yes	24.1707
AT4G02770	AT4G02770	PSAD-1	4:1229110-1229945	WT	sr1	OK	1692.27	668.23	-1.34054	-4.10688	5e-05	0.000685755	yes	2360.5
AT4G39795	AT4G39795	AT4G39795	4:18466555-18467505	WT	sr1	OK	11.0774	4.37436	-1.34047	-2.41306	0.0009	0.00753613	yes	15.4518
AT5G22210	AT5G22210	AT5G22210	5:7358819-7359988	WT	sr1	OK	102.511	40.4919	-1.34007	-3.6446	5e-05	0.000685755	yes	143.003
AT1G67780	AT1G67780	AT1G67780	1:25412815-25417105	WT	sr1	OK	21.5393	8.50852	-1.33999	-2.90886	0.0001	0.00124489	yes	30.0478
AT5G46800	AT5G46800	BOU	5:18988508-18990772	WT	sr1	OK	118.081	46.66	-1.33952	-3.75233	5e-05	0.000685755	yes	164.741
ATCG00360	ATCG00360	YCF3	Pt:42583-43751	WT	sr1	OK	3614.01	1428.55	-1.33904	-6.60395	5e-05	0.000685755	yes	5042.56
AT1G13930	AT1G13930	F7A19.2	1:4761011-4762666	WT	sr1	OK	2189.17	865.692	-1.33846	-3.21064	5e-05	0.000685755	yes	3054.86
AT5G14660	AT5G14660	PDF1B	5:4726640-4728746	WT	sr1	OK	38.3561	15.1955	-1.33581	-3.56949	5e-05	0.000685755	yes	53.5516
AT5G59080	AT5G59080	AT5G59080	5:23845197-23848855	WT	sr1	OK	72.9859	28.9406	-1.33452	-3.55806	5e-05	0.000685755	yes	101.927
AT2G33450	AT2G33450	RPL28	2:14173578-14175838	WT	sr1	OK	236.446	93.7753	-1.33423	-5.55721	5e-05	0.000685755	yes	330.221
AT1G52190	AT1G52190	AT1G52190	1:19434508-19438971	WT	sr1	OK	128.443	50.9545	-1.33385	-4.11264	5e-05	0.000685755	yes	179.398
AT3G11120	AT3G11120	RPL41A	3:3481051-3481448	WT	sr1	OK	1559.49	618.695	-1.33378	-11.6514	5e-05	0.000685755	yes	2178.18
AT1G22885	AT1G22885	AT1G22885	1:8101564-8102375	WT	sr1	OK	42.7197	16.9569	-1.33303	-3.20873	5e-05	0.000685755	yes	59.6766
AT2G28740	AT2G28740	HIS4	2:12329487-12329995	WT	sr1	OK	60.1066	23.8607	-1.33289	-5.55414	5e-05	0.000685755	yes	83.9673
AT3G01390	AT3G01390	VMA10	3:149998-151539	WT	sr1	OK	440.64	174.955	-1.33261	-3.50674	5e-05	0.000685755	yes	615.595
AT2G40420	AT2G40420	AT2G40420	2:16877222-16879214	WT	sr1	OK	27.8533	11.0704	-1.33114	-4.42197	5e-05	0.000685755	yes	38.9237
AT5G28750	AT5G28750	TATA	5:10783982-10785722	WT	sr1	OK	221.334	87.9767	-1.33103	-5.9375	5e-05	0.000685755	yes	309.311
AT3G63120	AT3G63120	CYCP1	3:23322151-23324247	WT	sr1	OK	40.1296	15.9529	-1.33084	-3.62299	5e-05	0.000685755	yes	56.0825
AT4G18590	AT4G18590	AT4G18590	4:10236224-10237240	WT	sr1	OK	46.3587	18.4303	-1.33076	-3.43011	5e-05	0.000685755	yes	64.789
AT5G43970	AT5G43970	TOM22-V	5:17692806-17693403	WT	sr1	OK	112.866	44.8826	-1.33038	-5.21328	5e-05	0.000685755	yes	157.749
AT2G01660	AT2G01660	PDLP6	2:290602-292590	WT	sr1	OK	7.34821	2.92279	-1.33004	-2.9016	5e-05	0.000685755	yes	10.271
AT2G17695	AT2G17695	AT2G17695	2:7682382-7689436	WT	sr1	OK	89.1475	35.4596	-1.33002	-4.01145	0.00025	0.00265915	yes	124.607
ATCG00420	ATCG00420	NDHJ	Pt:48676-49153	WT	sr1	OK	4399.41	1750.95	-1.32917	-5.36266	5e-05	0.000685755	yes	6150.36
XLOC_032638	XLOC_032638	-	5:5448504-5450069	WT	sr1	OK	1042.61	414.982	-1.32908	-3.22903	5e-05	0.000685755	yes	1457.59
AT2G28410	AT2G28410	AT2G28410	2:12156129-12156934	WT	sr1	OK	31.6865	12.6211	-1.32803	-4.81173	5e-05	0.000685755	yes	44.3076
AT1G13145	AT1G13145	AT1G13145	1:4480859-4483737	WT	sr1	OK	24.4038	9.72103	-1.32792	-4.81959	0.0013	0.0100455	yes	34.1248
AT4G01080	AT4G01080	TBL26	4:466390-468294	WT	sr1	OK	8.41455	3.35345	-1.32724	-3.68588	0.00015	0.00175679	yes	11.768
AT2G03050	AT2G03050	EMB93	2:899689-900946	WT	sr1	OK	10.0862	4.0202	-1.32705	-3.57639	5e-05	0.000685755	yes	14.1064
AT2G44300	AT2G44300	ATXYP10	2:18307308-18308349	WT	sr1	OK	11.6795	4.65747	-1.32636	-4.03706	0.00015	0.00175679	yes	16.337
AT1G03680	AT1G03680	ATHM1	1:916818-918064	WT	sr1	OK	447.435	178.47	-1.326	-4.98181	5e-05	0.000685755	yes	625.905
AT5G13240	AT5G13240	T31B5_60	5:4225004-4227652	WT	sr1	OK	39.4075	15.7194	-1.32592	-4.3185	5e-05	0.000685755	yes	55.1269
AT3G54366	AT3G54366	AT3G54366	3:20132885-20133750	WT	sr1	OK	74.1303	29.5704	-1.32591	-4.79692	5e-05	0.000685755	yes	103.701
AT2G40435	AT2G40435	AT2G40435/T2P4.23	2:16886823-16888638	WT	sr1	OK	17.5945	7.01907	-1.32577	-4.31634	5e-05	0.000685755	yes	24.6136
AT1G65450	AT1G65450	T8F5.23	1:24315813-24319064	WT	sr1	OK	7.41967	2.96056	-1.32548	-3.13695	5e-05	0.000685755	yes	10.3802
AT2G32090	AT2G32090	AT2G32090	2:13644394-13645829	WT	sr1	OK	126.295	50.424	-1.32461	-3.82552	5e-05	0.000685755	yes	176.719
AT4G32915	AT4G32915	GATC	4:15885519-15886980	WT	sr1	OK	52.8291	21.1013	-1.324	-4.57907	5e-05	0.000685755	yes	73.9304
AT2G42485	AT2G42485	AT2G42485	2:17690530-17691018	WT	sr1	OK	21.2329	8.48281	-1.32369	-4.71382	0.00015	0.00175679	yes	29.7157
AT4G02130	AT4G02130	GATL6	4:944359-947085	WT	sr1	OK	27.0593	10.8158	-1.32298	-3.73418	5e-05	0.000685755	yes	37.8751
ATCG00820	ATCG00820	RPS19	Pt:84004-84283	WT	sr1	OK	3804.27	1520.61	-1.32297	-12.3386	5e-05	0.000685755	yes	5324.88
AT4G27230	AT4G27230	HTA2	4:13637287-13638449	WT	sr1	OK	88.9446	35.5561	-1.32281	-3.51884	5e-05	0.000685755	yes	124.501
AT1G04420	AT1G04420	AT1G04420	1:1191607-1193884	WT	sr1	OK	50.4512	20.1726	-1.32249	-4.2588	5e-05	0.000685755	yes	70.6238
AT3G25480	AT3G25480	STR4A	3:9232918-9236607	WT	sr1	OK	30.4019	12.168	-1.32107	-2.24054	0.0023	0.0156383	yes	42.5699
AT5G24170	AT5G24170	AT5G24170	5:8189482-8191392	WT	sr1	OK	24.3631	9.75678	-1.32022	-4.73787	5e-05	0.000685755	yes	34.1199
XLOC_021795	XLOC_021795	PGR5-LIKE	4:12006985-12009520	WT	sr1	OK	338.84	135.722	-1.31995	-3.45052	5e-05	0.000685755	yes	474.562
AT1G26920	AT1G26920	T2P11.11	1:9329511-9330398	WT	sr1	OK	58.4564	23.4303	-1.31899	-4.97304	5e-05	0.000685755	yes	81.8867
AT3G13175	AT3G13175	AT3G13175	3:4235125-4235724	WT	sr1	OK	20.6304	8.2703	-1.31876	-4.85922	0.00015	0.00175679	yes	28.9007
AT4G34770	AT4G34770	T11I11.10	4:16591228-16591892	WT	sr1	OK	13.7304	5.50718	-1.31799	-4.05581	0.00035	0.00350585	yes	19.2376
AT1G56200	AT1G56200	emb1303	1:21030793-21032078	WT	sr1	OK	67.5815	27.1095	-1.31783	-3.48403	5e-05	0.000685755	yes	94.691
AT4G03210	AT4G03210	XTH9	4:1415948-1417352	WT	sr1	OK	122.084	48.9815	-1.31757	-3.80407	5e-05	0.000685755	yes	171.065
AT1G21350	AT1G21350	F24J8.1	1:7476086-7479042	WT	sr1	OK	34.3562	13.7956	-1.31636	-3.63955	5e-05	0.000685755	yes	48.1518
AT1G58270	AT1G58270	ZW9	1:21612115-21614117	WT	sr1	OK	22.0626	8.87019	-1.31457	-3.92651	5e-05	0.000685755	yes	30.9328
AT5G17710	AT5G17710	EMB1241	5:5839342-5841728	WT	sr1	OK	69.0436	27.7851	-1.3132	-3.72466	5e-05	0.000685755	yes	96.8287
AT2G14285	AT2G14285	AT2G14285	2:6052187-6053994	WT	sr1	OK	51.2776	20.6456	-1.31249	-3.37561	5e-05	0.000685755	yes	71.9232
AT3G27350	AT3G27350	AT3G27350	3:10125658-10127992	WT	sr1	OK	29.8093	12.0073	-1.31185	-3.62807	5e-05	0.000685755	yes	41.8166
AT5G63310	AT5G63310	NDPK2	5:25371107-25373861	WT	sr1	OK	76.3513	30.7574	-1.31172	-3.51979	5e-05	0.000685755	yes	107.109
AT2G32100	AT2G32100	ATOFP16	2:13647851-13648785	WT	sr1	OK	15.5594	6.27198	-1.31079	-4.16525	5e-05	0.000685755	yes	21.8314
AT5G47870	AT5G47870	AT5G47870	5:19381518-19385869	WT	sr1	OK	51.6545	20.8448	-1.30921	-2.08366	0.01	0.047996	yes	72.4993
ATCG00440	ATCG00440	NDHC	Pt:50000-50363	WT	sr1	OK	5770.54	2330.82	-1.30787	-8.09411	5e-05	0.000685755	yes	8101.36
AT1G09350	AT1G09350	AtGolS3	1:3019818-3021441	WT	sr1	OK	23.7335	9.59181	-1.30705	-4.28264	5e-05	0.000685755	yes	33.3253
AT1G76955	AT1G76955	AT1G76955	1:28918809-28919545	WT	sr1	OK	62.2256	25.154	-1.30672	-5.58193	5e-05	0.000685755	yes	87.3796
AT1G17200	AT1G17200	AT1G17200	1:5878399-5884756	WT	sr1	OK	112.438	45.4615	-1.30641	-3.24718	0.0068	0.035863	yes	157.899
AT5G47110	AT5G47110	LIL3:2	5:19133985-19135317	WT	sr1	OK	379.86	153.601	-1.30628	-4.72487	5e-05	0.000685755	yes	533.461
AT5G44260	AT5G44260	AT5G44260	5:17829625-17831225	WT	sr1	OK	7.41788	3.00008	-1.30601	-3.55387	0.0001	0.00124489	yes	10.418
AT4G16450	AT4G16450	DL4250W	4:9280019-9280854	WT	sr1	OK	445.43	180.197	-1.30563	-3.52656	5e-05	0.000685755	yes	625.627
AT1G07770	AT1G07770	RPS15A	1:2407412-2409580	WT	sr1	OK	660.573	267.295	-1.30529	-3.0114	5e-05	0.000685755	yes	927.868
AT5G64130	AT5G64130	AT5G64130	5:25664349-25666244	WT	sr1	OK	186.27	75.4066	-1.30463	-3.63824	5e-05	0.000685755	yes	261.677
AT1G01100	AT1G01100	RPP1A	1:50074-51199	WT	sr1	OK	662.598	268.398	-1.30376	-3.83351	5e-05	0.000685755	yes	930.996
AT3G55420	AT3G55420	T22E16.80	3:20547716-20548767	WT	sr1	OK	16.8179	6.81423	-1.30338	-4.0911	5e-05	0.000685755	yes	23.6321
AT2G43460	AT2G43460	RPL38A	2:18046003-18047401	WT	sr1	OK	492.1	199.422	-1.30313	-5.47362	5e-05	0.000685755	yes	691.522
AT3G24590	AT3G24590	PLSP1	3:8970671-8972168	WT	sr1	OK	43.694	17.7152	-1.30244	-4.21555	5e-05	0.000685755	yes	61.4092
AT3G06035	AT3G06035	AT3G06035	3:1822994-1824216	WT	sr1	OK	67.9359	27.5466	-1.3023	-3.26311	5e-05	0.000685755	yes	95.4825
AT1G47720	AT1G47720	OSB1	1:17561151-17562901	WT	sr1	OK	22.9879	9.32259	-1.30207	-3.12791	5e-05	0.000685755	yes	32.3105
AT1G67050	AT1G67050	F1O19.11	1:25028626-25029788	WT	sr1	OK	71.6472	29.0689	-1.30144	-4.18664	5e-05	0.000685755	yes	100.716
AT4G05180	AT4G05180	PSBQ	4:2671821-2673243	WT	sr1	OK	3337.59	1354.56	-1.30098	-3.62104	0.00065	0.00580223	yes	4692.15
AT1G07320	AT1G07320	RPL4	1:2249132-2250529	WT	sr1	OK	160.575	65.1855	-1.30062	-3.24708	5e-05	0.000685755	yes	225.76
AT5G16710	AT5G16710	DHAR3	5:5483287-5485081	WT	sr1	OK	107.588	43.6814	-1.30043	-4.44992	5e-05	0.000685755	yes	151.269
AT1G08160	AT1G08160	AT1G08160	1:2559486-2560403	WT	sr1	OK	10.1926	4.13939	-1.30003	-3.41782	0.0002	0.0022183	yes	14.332
ATCG00430	ATCG00430	PSBG	Pt:49256-49934	WT	sr1	OK	4264.66	1732.69	-1.29941	-3.70816	0.00035	0.00350585	yes	5997.35
AT1G73480	AT1G73480	T9L24.33	1:27628869-27632988	WT	sr1	OK	78.6517	31.9557	-1.29941	-3.37482	5e-05	0.000685755	yes	110.607
AT3G29644	AT3G29644	AT3G29644	3:11497887-11501375	WT	sr1	OK	15.2516	6.19751	-1.2992	-2.81498	0.00085	0.0072023	yes	21.4491
AT1G07790	AT1G07790	HTB1	1:2412979-2413708	WT	sr1	OK	67.663	27.4951	-1.29919	-5.04907	5e-05	0.000685755	yes	95.1581
AT1G60600	AT1G60600	ABC4	1:22324644-22327359	WT	sr1	OK	17.8988	7.27355	-1.29913	-3.54604	5e-05	0.000685755	yes	25.1724
AT3G57020	AT3G57020	F24I3.100	3:21098314-21100360	WT	sr1	OK	24.2138	9.84431	-1.29847	-3.08935	5e-05	0.000685755	yes	34.0581
AT3G53190	AT3G53190	AT3G53190	3:19713927-19717595	WT	sr1	OK	18.8916	7.68371	-1.29787	-3.77707	5e-05	0.000685755	yes	26.5753
AT1G73630	AT1G73630	CML26	1:27684735-27685453	WT	sr1	OK	70.0964	28.5187	-1.29743	-5.2437	5e-05	0.000685755	yes	98.6151
AT1G01120	AT1G01120	KCS1	1:57268-59167	WT	sr1	OK	33.6345	13.689	-1.29693	-4.03306	5e-05	0.000685755	yes	47.3235
AT5G05690	AT5G05690	CPD	5:1702687-1706787	WT	sr1	OK	105.414	42.91	-1.29668	-3.86577	5e-05	0.000685755	yes	148.324
AT1G55152	AT1G55152	AT1G55152	1:20577423-20578292	WT	sr1	OK	31.6987	12.905	-1.29649	-4.8055	5e-05	0.000685755	yes	44.6037
AT5G44020	AT5G44020	AT5G44020/MRH10.13	5:17712408-17714336	WT	sr1	OK	99.2881	40.4367	-1.29596	-4.37059	5e-05	0.000685755	yes	139.725
AT1G35560	AT1G35560	TCP23	1:13115508-13117588	WT	sr1	OK	27.0378	11.0123	-1.29586	-2.99904	5e-05	0.000685755	yes	38.0501
AT1G06010	AT1G06010	T21E18.6	1:1822617-1824448	WT	sr1	OK	37.8016	15.3967	-1.29583	-3.58701	5e-05	0.000685755	yes	53.1983
AT2G05760	AT2G05760	NAT1	2:2180863-2185204	WT	sr1	OK	548.848	223.592	-1.29554	-2.3645	0.0001	0.00124489	yes	772.44
AT5G43850	AT5G43850	ATARD4	5:17627181-17629159	WT	sr1	OK	298.34	121.677	-1.29389	-4.74711	5e-05	0.000685755	yes	420.017
AT5G63160	AT5G63160	BT1	5:25333171-25335485	WT	sr1	OK	8.67449	3.54085	-1.29268	-2.91886	5e-05	0.000685755	yes	12.2153
AT4G26230	AT4G26230	AT4G26230	4:13285824-13288971	WT	sr1	OK	274.595	112.126	-1.29219	-5.10097	5e-05	0.000685755	yes	386.721
AT1G26210	AT1G26210	ATSOFL1	1:9066267-9069353	WT	sr1	OK	9.58529	3.9163	-1.29133	-3.26234	0.00075	0.00651214	yes	13.5016
AT5G01920	AT5G01920	STN8	5:359106-363177	WT	sr1	OK	13.1296	5.36481	-1.29123	-3.59831	5e-05	0.000685755	yes	18.4944
XLOC_007098	XLOC_007098	B5	1:22342413-22343014	WT	sr1	OK	54.0647	22.0915	-1.2912	-5.73313	5e-05	0.000685755	yes	76.1562
AT5G60850	AT5G60850	OBP4	5:24480448-24481873	WT	sr1	OK	84.4922	34.5263	-1.29112	-4.20966	5e-05	0.000685755	yes	119.018
AT2G47450	AT2G47450	CAO	2:19472680-19474314	WT	sr1	OK	119.498	48.8549	-1.29041	-4.02044	5e-05	0.000685755	yes	168.353
AT2G45970	AT2G45970	CYP86A8	2:18912259-18914739	WT	sr1	OK	18.4788	7.55634	-1.29011	-3.89754	5e-05	0.000685755	yes	26.0351
AT4G10340	AT4G10340	LHCB5	4:6408015-6409677	WT	sr1	OK	6545.95	2677.34	-1.2898	-2.75808	0.00295	0.0190371	yes	9223.29
AT3G56020	AT3G56020	RPL41A	3:20790569-20791085	WT	sr1	OK	809.37	331.05	-1.28975	-7.34694	5e-05	0.000685755	yes	1140.42
AT4G01460	AT4G01460	BHLH57	4:620700-623129	WT	sr1	OK	24.0686	9.8465	-1.28947	-3.2516	5e-05	0.000685755	yes	33.9151
AT1G48240	AT1G48240	ATNPSN12	1:17809006-17811895	WT	sr1	OK	17.8026	7.28378	-1.28933	-3.15194	5e-05	0.000685755	yes	25.0864
AT4G15790	AT4G15790	DL3935W	4:8982182-8984210	WT	sr1	OK	33.3696	13.6599	-1.28859	-4.66052	5e-05	0.000685755	yes	47.0295
AT1G16916	AT1G16916	AT1G16916	1:5786559-5787112	WT	sr1	OK	53.372	21.8557	-1.28807	-5.79935	5e-05	0.000685755	yes	75.2277
AT5G67260	AT5G67260	CYCD3	5:26836147-26837811	WT	sr1	OK	28.3211	11.5997	-1.28779	-4.43199	5e-05	0.000685755	yes	39.9208
AT2G21320	AT2G21320	AT2G21320	2:9126262-9127843	WT	sr1	OK	46.1324	18.9005	-1.28736	-4.58345	5e-05	0.000685755	yes	65.0329
AT2G36835	AT2G36835	AT2G36835/T1J8.24	2:15449602-15451426	WT	sr1	OK	107.504	44.0658	-1.28666	-4.92486	5e-05	0.000685755	yes	151.57
AT1G67740	AT1G67740	PSBY	1:25394067-25395154	WT	sr1	OK	726.723	297.893	-1.28661	-3.86906	0.0001	0.00124489	yes	1024.62
AT1G69935	AT1G69935	SHW1	1:26341101-26343126	WT	sr1	OK	42.6265	17.4753	-1.28644	-3.26827	5e-05	0.000685755	yes	60.1018
AT2G01870	AT2G01870	AT2G01870	2:388054-390405	WT	sr1	OK	24.9418	10.2276	-1.28611	-2.70784	0.00045	0.00430171	yes	35.1694
AT3G28007	AT3G28007	SWEET4	3:10407965-10409879	WT	sr1	OK	14.9966	6.15033	-1.2859	-3.41427	5e-05	0.000685755	yes	21.1469
AT3G59540	AT3G59540	RPL38A	3:21995676-21996836	WT	sr1	OK	758.916	311.374	-1.28529	-6.35614	5e-05	0.000685755	yes	1070.29
AT1G43790	AT1G43790	TED6	1:16575894-16576417	WT	sr1	OK	29.1054	11.947	-1.28463	-5.04991	5e-05	0.000685755	yes	41.0524
AT2G24970	AT2G24970	AT2G24970	2:10620117-10621307	WT	sr1	OK	7.3766	3.0292	-1.28402	-3.54684	0.0036	0.0221802	yes	10.4058
AT4G13220	AT4G13220	F17N18.110	4:7669947-7675378	WT	sr1	OK	66.8881	27.471	-1.28384	-3.32197	5e-05	0.000685755	yes	94.3591
AT2G32990	AT2G32990	AtGH9B8	2:14003249-14006017	WT	sr1	OK	20.4829	8.42067	-1.28242	-3.81677	5e-05	0.000685755	yes	28.9036
AT1G05385	AT1G05385	LPA19	1:1582670-1583718	WT	sr1	OK	32.8711	13.5136	-1.28241	-4.62815	5e-05	0.000685755	yes	46.3847
AT2G26340	AT2G26340	AT2G26340	2:11215251-11220507	WT	sr1	OK	76.0659	31.2863	-1.28172	-3.98497	5e-05	0.000685755	yes	107.352
AT2G18735	AT2G18735	AT2G18735	2:8122118-8123076	WT	sr1	OK	23.2995	9.59072	-1.28059	-4.24854	5e-05	0.000685755	yes	32.8902
AT1G71500	AT1G71500	F26A9.12	1:26935981-26937607	WT	sr1	OK	129.858	53.4793	-1.27988	-4.26253	5e-05	0.000685755	yes	183.337
AT2G32487	AT2G32487	AT2G32487	2:13791886-13793317	WT	sr1	OK	14.099	5.80755	-1.27959	-2.6186	0.0011	0.00879511	yes	19.9065
AT5G22580	AT5G22580	AT5G22580	5:7502673-7503449	WT	sr1	OK	555.221	228.75	-1.27929	-4.89055	5e-05	0.000685755	yes	783.971
AT1G68600	AT1G68600	ALMT5	1:25759841-25762934	WT	sr1	OK	38.9998	16.0767	-1.27849	-4.1585	5e-05	0.000685755	yes	55.0765
AT1G52040	AT1G52040	MBP1	1:19350374-19352782	WT	sr1	OK	53.3038	21.983	-1.27785	-3.95734	5e-05	0.000685755	yes	75.2868
AT3G55630	AT3G55630	ATDFD	3:20636657-20639593	WT	sr1	OK	9.40963	3.88101	-1.27771	-3.2718	5e-05	0.000685755	yes	13.2906
AT3G62790	AT3G62790	AT3G62790	3:23221627-23224308	WT	sr1	OK	28.6683	11.8285	-1.2772	-2.17208	0.0009	0.00753613	yes	40.4968
AT4G32590	AT4G32590	AT4G32590	4:15721323-15722908	WT	sr1	OK	89.1297	36.7964	-1.27634	-3.47131	5e-05	0.000685755	yes	125.926
AT1G23740	AT1G23740	AT1G23740	1:8395556-8399749	WT	sr1	OK	124.961	51.6337	-1.27509	-3.3814	5e-05	0.000685755	yes	176.595
AT3G23730	AT3G23730	XTH16	3:8550109-8551335	WT	sr1	OK	18.6514	7.70742	-1.27497	-3.83548	5e-05	0.000685755	yes	26.3588
AT1G76570	AT1G76570	F14G6.17	1:28728934-28731099	WT	sr1	OK	24.4455	10.1027	-1.27482	-3.18292	5e-05	0.000685755	yes	34.5482
AT4G38680	AT4G38680	GRP2	4:18071883-18073182	WT	sr1	OK	89.948	37.1825	-1.27447	-4.2231	5e-05	0.000685755	yes	127.13
AT4G23420	AT4G23420	AT4G23420	4:12225514-12228718	WT	sr1	OK	360.598	149.09	-1.27421	-3.22872	5e-05	0.000685755	yes	509.688
AT2G37470	AT2G37470	AT2G37470	2:15736763-15737368	WT	sr1	OK	74.0362	30.6153	-1.27398	-5.17899	5e-05	0.000685755	yes	104.651
AT3G25770	AT3G25770	AOC2	3:9406872-9407955	WT	sr1	OK	211.674	87.5448	-1.27375	-4.67875	5e-05	0.000685755	yes	299.219
AT4G09620	AT4G09620	AT4G09620	4:6076991-6079102	WT	sr1	OK	49.7766	20.6045	-1.27251	-4.5649	5e-05	0.000685755	yes	70.3811
AT1G24020	AT1G24020	MLP423	1:8500399-8502065	WT	sr1	OK	282.535	116.97	-1.27229	-3.5351	5e-05	0.000685755	yes	399.505
XLOC_008256	XLOC_008256	-	1:29427948-29428449	WT	sr1	OK	423.194	175.21	-1.27223	-5.98577	5e-05	0.000685755	yes	598.404
AT4G17560	AT4G17560	AT4G17560	4:9780278-9782183	WT	sr1	OK	81.575	33.7929	-1.2714	-4.27482	5e-05	0.000685755	yes	115.368
AT2G42190	AT2G42190	AT2G42190	2:17582717-17584395	WT	sr1	OK	75.4598	31.269	-1.27098	-3.5572	5e-05	0.000685755	yes	106.729
AT1G52510	AT1G52510	F6D8.27	1:19559982-19565272	WT	sr1	OK	60.4091	25.0465	-1.27016	-3.28753	5e-05	0.000685755	yes	85.4556
AT1G49660	AT1G49660	AtCXE5	1:18378696-18379799	WT	sr1	OK	37.8188	15.6823	-1.26996	-4.19683	5e-05	0.000685755	yes	53.5011
AT1G76450	AT1G76450	PPD3	1:28684550-28689121	WT	sr1	OK	90.4882	37.5231	-1.26995	-4.14181	5e-05	0.000685755	yes	128.011
AT2G31380	AT2G31380	STH	2:13381909-13386209	WT	sr1	OK	84.7344	35.152	-1.26934	-2.99626	0.00255	0.016987	yes	119.886
AT5G15950	AT5G15950	SAMDC2	5:5205868-5208036	WT	sr1	OK	63.2144	26.227	-1.2692	-3.49836	5e-05	0.000685755	yes	89.4414
AT2G07774	AT2G07774	AT2G07774	2:3303765-3304573	WT	sr1	OK	115.685	47.9971	-1.26919	-3.22032	5e-05	0.000685755	yes	163.682
AT1G47580	AT1G47580	PCMP-H50	1:17485649-17486463	WT	sr1	OK	19.7114	8.17862	-1.2691	-4.22954	0.0001	0.00124489	yes	27.89
AT2G04700	AT2G04700	FTRC	2:1646806-1648560	WT	sr1	OK	271.836	112.79	-1.26909	-4.99652	5e-05	0.000685755	yes	384.626
AT4G18740	AT4G18740	AT4G18740	4:10303413-10304576	WT	sr1	OK	26.5822	11.0304	-1.26897	-3.26957	5e-05	0.000685755	yes	37.6126
AT3G46020	AT3G46020	F16L2_230	3:16912343-16913350	WT	sr1	OK	10.2531	4.25565	-1.2686	-3.74454	0.00245	0.016456	yes	14.5087
AT3G04140	AT3G04140	T6K12.24	3:1086876-1089229	WT	sr1	OK	26.5765	11.0318	-1.26848	-3.86971	5e-05	0.000685755	yes	37.6083
AT3G01980	AT3G01980	F28J7.36	3:326301-329031	WT	sr1	OK	31.314	13.0019	-1.26808	-3.12706	0.0001	0.00124489	yes	44.3159
XLOC_003104	XLOC_003104	FED	1:22444389-22445222	WT	sr1	OK	2158.86	896.907	-1.26724	-3.94656	0.0001	0.00124489	yes	3055.77
AT4G33520	AT4G33520	PAA1	4:16118877-16126151	WT	sr1	OK	33.9413	14.1013	-1.26721	-3.11189	5e-05	0.000685755	yes	48.0426
AT4G28290	AT4G28290	AT4G28290	4:14011843-14012583	WT	sr1	OK	31.8273	13.2238	-1.26713	-4.6784	5e-05	0.000685755	yes	45.0511
AT3G16370	AT3G16370	APG	3:5556709-5558589	WT	sr1	OK	290.928	120.887	-1.267	-4.34205	5e-05	0.000685755	yes	411.815
AT4G38920	AT4G38920	AVA-P3	4:18147210-18149267	WT	sr1	OK	389.134	161.707	-1.26688	-4.52381	5e-05	0.000685755	yes	550.841
AT2G04795	AT2G04795	AT2G04795	2:1682952-1683475	WT	sr1	OK	24.4465	10.1689	-1.26546	-4.43142	0.00015	0.00175679	yes	34.6154
AT2G22170	AT2G22170	AT2G22170	2:9426848-9427817	WT	sr1	OK	143.906	59.8662	-1.26531	-4.8506	5e-05	0.000685755	yes	203.772
AT2G01505	AT2G01505	CLE16	2:228744-229237	WT	sr1	OK	30.9905	12.8941	-1.26511	-5.18804	0.00015	0.00175679	yes	43.8846
AT5G43870	AT5G43870	AT5G43870	5:17632345-17635912	WT	sr1	OK	22.3833	9.3134	-1.26504	-3.83545	5e-05	0.000685755	yes	31.6967
AT3G46900	AT3G46900	COPT2	3:17268874-17269510	WT	sr1	OK	40.695	16.9339	-1.26494	-5.20471	5e-05	0.000685755	yes	57.6289
AT5G09240	AT5G09240	T5E8_40	5:2871376-2874849	WT	sr1	OK	22.1109	9.20164	-1.26479	-2.1819	0.00425	0.0251127	yes	31.3125
AT4G27030	AT4G27030	FAD4	4:13571920-13575538	WT	sr1	OK	26.778	11.1468	-1.26442	-2.35507	0.00805	0.0409188	yes	37.9248
AT2G37060	AT2G37060	NF-YB8	2:15576023-15577877	WT	sr1	OK	7.16359	2.98262	-1.2641	-2.59749	0.0005	0.00468326	yes	10.1462
AT3G48490	AT3G48490	T29H11_260	3:17961288-17961910	WT	sr1	OK	11.0414	4.59793	-1.26387	-4.12628	0.00405	0.0242495	yes	15.6393
AT5G14410	AT5G14410	F18O22_200	5:4646780-4647444	WT	sr1	OK	40.9027	17.0352	-1.26367	-4.92238	0.0001	0.00124489	yes	57.9379
AT5G39800	AT5G39800	AT5G39800/MKM21_90	5:15935463-15937132	WT	sr1	OK	46.5132	19.3735	-1.26355	-5.24895	5e-05	0.000685755	yes	65.8867
AT5G50335	AT5G50335	AT5G50335/MXI22.20	5:20489093-20489727	WT	sr1	OK	46.1403	19.2255	-1.26301	-5.16149	5e-05	0.000685755	yes	65.3658
AT3G52380	AT3G52380	CP33	3:19421396-19425214	WT	sr1	OK	81.5543	33.9872	-1.26277	-4.05612	5e-05	0.000685755	yes	115.541
AT1G12500	AT1G12500	AT1G12500	1:4263149-4265044	WT	sr1	OK	35.0952	14.6265	-1.26269	-4.08229	5e-05	0.000685755	yes	49.7217
AT4G33865	AT4G33865	RPS29A	4:16233208-16234196	WT	sr1	OK	1125.49	469.11	-1.26255	-7.11198	5e-05	0.000685755	yes	1594.6
AT3G03980	AT3G03980	T11I18.9	3:1031741-1033207	WT	sr1	OK	14.8577	6.19315	-1.26246	-3.67413	5e-05	0.000685755	yes	21.0509
AT3G56010	AT3G56010	F27K19_190	3:20788669-20789924	WT	sr1	OK	93.2769	38.8893	-1.26215	-4.82957	5e-05	0.000685755	yes	132.166
AT2G32795	AT2G32795	AT2G32795	2:13909422-13910910	WT	sr1	OK	14.3354	5.97764	-1.26194	-3.96853	0.00035	0.00350585	yes	20.313
AT4G15510	AT4G15510	PPD1	4:8860601-8862714	WT	sr1	OK	56.8625	23.7128	-1.26181	-3.54722	5e-05	0.000685755	yes	80.5753
AT2G15050	AT2G15050	LTP	2:6518839-6520160	WT	sr1	OK	441.963	184.328	-1.26165	-3.20965	5e-05	0.000685755	yes	626.291
AT2G39800	AT2G39800	P5CS1	2:16596986-16603319	WT	sr1	OK	39.1759	16.3428	-1.26131	-3.2401	5e-05	0.000685755	yes	55.5187
AT4G01680	AT4G01680	MYB55	4:716003-717604	WT	sr1	OK	10.2972	4.2958	-1.26125	-3.15609	0.0001	0.00124489	yes	14.593
AT4G05010	AT4G05010	AT4G05010	4:2567371-2568565	WT	sr1	OK	27.212	11.3563	-1.26075	-2.7359	0.0002	0.0022183	yes	38.5683
AT2G21970	AT2G21970	2014-09-02	2:9354841-9357916	WT	sr1	OK	346.038	144.417	-1.26069	-2.66781	0.0002	0.0022183	yes	490.455
AT3G27050	AT3G27050	AT3G27050	3:9978094-9979699	WT	sr1	OK	49.7608	20.7725	-1.26033	-5.00662	5e-05	0.000685755	yes	70.5333
AT1G11530	AT1G11530	ATCXXS1	1:3874421-3877155	WT	sr1	OK	79.8495	33.3436	-1.25987	-5.25347	5e-05	0.000685755	yes	113.193
AT4G00895	AT4G00895	AT4G00895	4:381787-382643	WT	sr1	OK	183.869	76.8069	-1.25937	-4.69534	5e-05	0.000685755	yes	260.676
AT1G27480	AT1G27480	LCAT1	1:9544513-9546285	WT	sr1	OK	22.8268	9.5386	-1.25888	-3.72591	5e-05	0.000685755	yes	32.3654
AT1G68945	AT1G68945	AT1G68945	1:25926962-25927331	WT	sr1	OK	727.265	303.948	-1.25866	-9.25402	5e-05	0.000685755	yes	1031.21
AT1G70260	AT1G70260	AT1G70260	1:26456690-26459476	WT	sr1	OK	37.9837	15.8852	-1.2577	-3.3768	5e-05	0.000685755	yes	53.8689
ATCG00710	ATCG00710	PSBH	Pt:74484-74706	WT	sr1	OK	58536.8	24482.4	-1.2576	-20.0644	0.00025	0.00265915	yes	83019.2
AT4G01900	AT4G01900	PII	4:821684-823523	WT	sr1	OK	53.7578	22.4862	-1.25743	-4.26838	5e-05	0.000685755	yes	76.244
AT5G38980	AT5G38980	AT5G38980/K15E6_160	5:15606770-15607350	WT	sr1	OK	885.794	370.547	-1.25732	-4.9386	5e-05	0.000685755	yes	1256.34
AT4G03935	AT4G03935	AT4G03935	4:1868719-1876912	WT	sr1	OK	12.205	5.1062	-1.25715	-2.87694	0.0056	0.0309786	yes	17.3112
AT3G44450	AT3G44450	T22K7_130	3:16074095-16074678	WT	sr1	OK	281.079	117.646	-1.25652	-5.38983	5e-05	0.000685755	yes	398.725
AT5G40380	AT5G40380	CRK42	5:16151771-16155683	WT	sr1	OK	10.1694	4.25676	-1.25641	-3.62662	5e-05	0.000685755	yes	14.4262
AT4G32980	AT4G32980	ATH1	4:15914669-15918079	WT	sr1	OK	11.0936	4.64565	-1.25578	-3.47952	5e-05	0.000685755	yes	15.7393
AT1G62050	AT1G62050	AT1G62050	1:22936126-22939024	WT	sr1	OK	10.8955	4.56299	-1.25568	-3.53447	5e-05	0.000685755	yes	15.4585
AT2G05990	AT2G05990	MOD1	2:2322221-2325146	WT	sr1	OK	52.3041	21.9051	-1.25566	-3.71223	5e-05	0.000685755	yes	74.2092
AT2G03440	AT2G03440	NRP1	2:1038181-1040118	WT	sr1	OK	263.704	110.442	-1.25564	-3.11583	0.0001	0.00124489	yes	374.146
AT2G42210	AT2G42210	ATOEP16-3	2:17590190-17591852	WT	sr1	OK	237.66	99.5363	-1.2556	-3.74081	5e-05	0.000685755	yes	337.196
AT3G53370	AT3G53370	S1FA1	3:19787893-19788843	WT	sr1	OK	8.61164	3.6082	-1.25501	-2.1515	0.0023	0.0156383	yes	12.2198
AT5G24735	AT5G24735	AT5G24735	5:8468330-8469262	WT	sr1	OK	203.028	85.0977	-1.25449	-5.5971	5e-05	0.000685755	yes	288.126
AT2G43030	AT2G43030	RPL3A	2:17894835-17895866	WT	sr1	OK	314.73	131.921	-1.25444	-4.00106	5e-05	0.000685755	yes	446.651
AT3G55240	AT3G55240	T26I12.120	3:20473540-20474763	WT	sr1	OK	300.84	126.15	-1.25386	-5.45463	5e-05	0.000685755	yes	426.99
AT1G01080	AT1G01080	AT1G01080	1:45295-47019	WT	sr1	OK	31.8557	13.3581	-1.25384	-3.35598	5e-05	0.000685755	yes	45.2138
AT5G16400	AT5G16400	TRXF2	5:5363660-5365334	WT	sr1	OK	105.959	44.4766	-1.25239	-4.553	5e-05	0.000685755	yes	150.436
AT2G20875	AT2G20875	EPF1	2:8983073-8983612	WT	sr1	OK	9.3345	3.91851	-1.25227	-3.84186	0.00775	0.0396917	yes	13.253
AT2G40490	AT2G40490	HEME2	2:16912844-16915177	WT	sr1	OK	163.096	68.4711	-1.25215	-4.12452	5e-05	0.000685755	yes	231.567
AT5G10140	AT5G10140	FLC	5:3173373-3179494	WT	sr1	OK	17.9145	7.52221	-1.2519	-2.88279	5e-05	0.000685755	yes	25.4367
AT2G27960	AT2G27960	CKS1	2:11910722-11911685	WT	sr1	OK	84.8116	35.6194	-1.2516	-4.78914	5e-05	0.000685755	yes	120.431
AT5G59850	AT5G59850	RPS15AA	5:24112199-24114449	WT	sr1	OK	377.257	158.541	-1.25069	-3.53151	5e-05	0.000685755	yes	535.798
AT1G73655	AT1G73655	FKBP17-3	1:27690358-27691814	WT	sr1	OK	117.554	49.4055	-1.25058	-4.7728	5e-05	0.000685755	yes	166.959
AT2G43375	AT2G43375	AT2G43375	2:18017115-18018691	WT	sr1	OK	44.2547	18.6054	-1.25011	-4.09333	5e-05	0.000685755	yes	62.8601
AT1G25290	AT1G25290	RBL10	1:8867107-8869161	WT	sr1	OK	12.8502	5.4026	-1.25007	-3.07242	5e-05	0.000685755	yes	18.2528
AT2G28790	AT2G28790	CBP1	2:12354429-12355431	WT	sr1	OK	11.1945	4.70768	-1.2497	-3.56368	0.0001	0.00124489	yes	15.9022
AT4G24090	AT4G24090	AT4G24090	4:12512673-12514806	WT	sr1	OK	37.1338	15.6239	-1.24898	-3.29331	5e-05	0.000685755	yes	52.7577
AT2G27970	AT2G27970	CKS2	2:11912211-11913297	WT	sr1	OK	23.3575	9.82822	-1.24888	-4.12117	0.00015	0.00175679	yes	33.1857
AT1G13245	AT1G13245	RTFL17	1:4525485-4526064	WT	sr1	OK	354.938	149.353	-1.24884	-5.52989	5e-05	0.000685755	yes	504.291
AT2G25605	AT2G25605	AT2G25605	2:10899442-10901041	WT	sr1	OK	37.7509	15.8922	-1.24819	-4.30583	5e-05	0.000685755	yes	53.6431
AT3G11510	AT3G11510	RPS14B	3:3623456-3624940	WT	sr1	OK	637.147	268.3	-1.24778	-5.17722	5e-05	0.000685755	yes	905.447
AT5G03850	AT5G03850	RPS28A	5:1028339-1029121	WT	sr1	OK	807.788	340.167	-1.24773	-6.21057	5e-05	0.000685755	yes	1147.95
AT1G73870	AT1G73870	COL7	1:27779165-27780676	WT	sr1	OK	27.9213	11.7601	-1.24747	-3.95417	5e-05	0.000685755	yes	39.6814
AT1G03820	AT1G03820	F11M21.25	1:959868-960728	WT	sr1	OK	19.0494	8.02808	-1.24662	-3.00135	5e-05	0.000685755	yes	27.0775
AT4G10280	AT4G10280	F24G24.80	4:6374733-6376111	WT	sr1	OK	40.1625	16.9265	-1.24657	-2.76482	0.0004	0.00390147	yes	57.089
AT5G60400	AT5G60400	AT5G60400	5:24291139-24292162	WT	sr1	OK	122.814	51.7774	-1.24607	-3.94516	5e-05	0.000685755	yes	174.591
AT2G24790	AT2G24790	COL3	2:10566897-10568145	WT	sr1	OK	466.178	196.613	-1.24552	-3.11782	5e-05	0.000685755	yes	662.791
XLOC_003201	XLOC_003201	KAS	1:23192227-23195721	WT	sr1	OK	29.2348	12.3342	-1.24502	-3.6935	5e-05	0.000685755	yes	41.569
AT4G24780	AT4G24780	AT4G24780	4:12770330-12772479	WT	sr1	OK	158.091	66.7017	-1.24496	-3.44324	5e-05	0.000685755	yes	224.793
AT4G14622	AT4G14622	CPuORF60	4:8389039-8390833	WT	sr1	OK	17.8673	7.54127	-1.24444	-3.69706	5e-05	0.000685755	yes	25.4086
AT1G10522	AT1G10522	AT1G10522	1:3469579-3472672	WT	sr1	OK	64.2439	27.1402	-1.24313	-4.50651	5e-05	0.000685755	yes	91.3841
AT5G57290	AT5G57290	RPP3B	5:23206801-23207926	WT	sr1	OK	478.4	202.117	-1.24303	-4.08957	5e-05	0.000685755	yes	680.517
AT1G50010	AT1G50010	TUA2	1:18517585-18521695	WT	sr1	OK	127.705	53.9544	-1.243	-3.27446	5e-05	0.000685755	yes	181.659
AT2G34490	AT2G34490	CYP710A2	2:14535644-14537432	WT	sr1	OK	19.3343	8.17108	-1.24256	-3.99979	5e-05	0.000685755	yes	27.5054
AT3G61198	AT3G61198	AT3G61198	3:22655883-22656599	WT	sr1	OK	76.2728	32.2374	-1.24243	-5.19824	5e-05	0.000685755	yes	108.51
AT1G64355	AT1G64355	AT1G64355	1:23886083-23887212	WT	sr1	OK	51.1387	21.6207	-1.242	-3.51719	5e-05	0.000685755	yes	72.7594
AT1G80050	AT1G80050	APT2	1:30111513-30113324	WT	sr1	OK	36.1519	15.2853	-1.24193	-2.9004	5e-05	0.000685755	yes	51.4372
AT5G62880	AT5G62880	ARAC10	5:25237133-25239174	WT	sr1	OK	40.2339	17.0112	-1.24192	-4.18874	5e-05	0.000685755	yes	57.2451
AT2G40880	AT2G40880	FL3-27	2:17057401-17060652	WT	sr1	OK	617.506	261.09	-1.2419	-4.74624	5e-05	0.000685755	yes	878.596
AT5G23280	AT5G23280	TCP7	5:7842970-7844275	WT	sr1	OK	100.449	42.4769	-1.24171	-4.01307	5e-05	0.000685755	yes	142.926
AT5G53490	AT5G53490	AT5G53490	5:21723306-21724642	WT	sr1	OK	115.293	48.765	-1.24139	-3.58686	5e-05	0.000685755	yes	164.058
AT5G16530	AT5G16530	PIN5	5:5400670-5402786	WT	sr1	OK	9.56397	4.04637	-1.24098	-2.75737	0.00015	0.00175679	yes	13.6103
AT3G06070	AT3G06070	F24F17.5	3:1831056-1831923	WT	sr1	OK	146.735	62.0927	-1.24072	-5.43138	5e-05	0.000685755	yes	208.828
AT5G65410	AT5G65410	ATHB25	5:26136093-26137183	WT	sr1	OK	28.9039	12.2324	-1.24056	-4.29568	5e-05	0.000685755	yes	41.1363
AT1G02350	AT1G02350	AT1G02350	1:469615-471601	WT	sr1	OK	12.7791	5.40819	-1.24056	-3.14764	5e-05	0.000685755	yes	18.1873
AT2G40670	AT2G40670	ARR16	2:16969862-16972116	WT	sr1	OK	90.9848	38.5057	-1.24055	-3.27969	5e-05	0.000685755	yes	129.49
AT5G40970	AT5G40970	AT5G40970	5:16414037-16414504	WT	sr1	OK	32.1098	13.5895	-1.24052	-5.32251	0.00025	0.00265915	yes	45.6993
AT3G18710	AT3G18710	PUB29	3:6434082-6435561	WT	sr1	OK	12.8176	5.4312	-1.23879	-3.46994	5e-05	0.000685755	yes	18.2488
AT5G38660	AT5G38660	APE1	5:15470899-15475585	WT	sr1	OK	205.524	87.0948	-1.23865	-2.79441	5e-05	0.000685755	yes	292.619
AT4G29070	AT4G29070	AT4G29070	4:14321812-14323307	WT	sr1	OK	59.412	25.1782	-1.23858	-3.5696	5e-05	0.000685755	yes	84.5902
AT4G30660	AT4G30660	AT4G30660	4:14955372-14956790	WT	sr1	OK	284.728	120.67	-1.23852	-6.75258	5e-05	0.000685755	yes	405.398
AT5G40080	AT5G40080	AT5G40080	5:16039922-16047995	WT	sr1	OK	32.5731	13.8171	-1.23722	-4.42629	0.00035	0.00350585	yes	46.3902
AT1G61890	AT1G61890	F8K4.9	1:22867769-22871280	WT	sr1	OK	30.03	12.7386	-1.23719	-3.46662	5e-05	0.000685755	yes	42.7686
AT5G20220	AT5G20220	AT5G20220	5:6816706-6826236	WT	sr1	OK	11.7385	4.98157	-1.23658	-2.17441	0.0052	0.0293209	yes	16.7201
AT1G60000	AT1G60000	AT1G60000/T2K10_5	1:22093568-22094626	WT	sr1	OK	116.144	49.3049	-1.23612	-3.28764	5e-05	0.000685755	yes	165.449
AT1G64640	AT1G64640	ENODL8	1:24019489-24023196	WT	sr1	OK	29.3519	12.4689	-1.23512	-2.25361	0.00385	0.0233679	yes	41.8208
AT2G35410	AT2G35410	AT2G35410/T32F12.21	2:14898323-14902385	WT	sr1	OK	71.6427	30.4363	-1.23503	-3.95851	5e-05	0.000685755	yes	102.079
AT1G31835	AT1G31835	AT1G31835	1:11422344-11423684	WT	sr1	OK	68.5734	29.1477	-1.23427	-2.70566	0.0001	0.00124489	yes	97.7211
AT1G52280	AT1G52280	AtRABG3d	1:19467968-19469586	WT	sr1	OK	54.287	23.0783	-1.23407	-4.60888	5e-05	0.000685755	yes	77.3653
AT5G53045	AT5G53045	AT5G53045	5:21508384-21509609	WT	sr1	OK	40.051	17.0297	-1.23379	-5.28175	5e-05	0.000685755	yes	57.0807
AT1G29250	AT1G29250	F28N24.7	1:10223265-10224727	WT	sr1	OK	95.1081	40.4433	-1.23367	-5.29358	5e-05	0.000685755	yes	135.551
AT5G52650	AT5G52650	RPS10C	5:21355554-21357105	WT	sr1	OK	318.865	135.635	-1.23322	-4.56559	5e-05	0.000685755	yes	454.5
AT2G39500	AT2G39500	AT2G39500	2:16489072-16489588	WT	sr1	OK	93.1444	39.628	-1.23295	-7.12894	5e-05	0.000685755	yes	132.772
AT4G30650	AT4G30650	AT4G30650	4:14954319-14954968	WT	sr1	OK	337.621	143.643	-1.23292	-5.93906	5e-05	0.000685755	yes	481.264
AT1G25230	AT1G25230	PAP4	1:8840316-8842317	WT	sr1	OK	22.5743	9.60467	-1.23287	-3.20523	5e-05	0.000685755	yes	32.179
AT1G56260	AT1G56260	F14G9.13	1:21064030-21065853	WT	sr1	OK	10.2013	4.34074	-1.23274	-2.74928	0.0004	0.00390147	yes	14.542
AT4G13495	AT4G13495	AT4G13495	4:7842966-7849512	WT	sr1	OK	554.337	236.037	-1.23175	-3.3369	5e-05	0.000685755	yes	790.374
AT2G33430	AT2G33430	DAL1	2:14162666-14165042	WT	sr1	OK	89.0059	37.923	-1.23083	-4.18597	5e-05	0.000685755	yes	126.929
AT1G64150	AT1G64150	AT1G64150	1:23808647-23812677	WT	sr1	OK	22.8272	9.72871	-1.23043	-3.4308	5e-05	0.000685755	yes	32.5559
AT1G09490	AT1G09490	F14J9.15	1:3064123-3065937	WT	sr1	OK	48.6722	20.7608	-1.22923	-3.34486	5e-05	0.000685755	yes	69.433
AT1G45010	AT1G45010	AT1G45010/F27F5_9	1:17013399-17015497	WT	sr1	OK	56.9641	24.3172	-1.22807	-4.53444	5e-05	0.000685755	yes	81.2813
AT2G26690	AT2G26690	NRT1.4	2:11347146-11351293	WT	sr1	OK	81.9335	34.9786	-1.22798	-4.15366	5e-05	0.000685755	yes	116.912
ATCG00780	ATCG00780	RPL14	Pt:80695-81064	WT	sr1	OK	2103.19	898.135	-1.22757	-7.23649	5e-05	0.000685755	yes	3001.32
AT2G43290	AT2G43290	MSS3	2:17991051-17992047	WT	sr1	OK	113.887	48.6716	-1.22645	-4.58156	5e-05	0.000685755	yes	162.559
AT4G16695	AT4G16695	AT4G16695	4:9394182-9395592	WT	sr1	OK	81.2068	34.7199	-1.22584	-2.87806	0.0001	0.00124489	yes	115.927
AT5G20700	AT5G20700	AT5G20700/T1M15_100	5:7005843-7007117	WT	sr1	OK	854.203	365.248	-1.2257	-3.42024	0.00015	0.00175679	yes	1219.45
AT5G54970	AT5G54970	AT5G54970	5:22313209-22313764	WT	sr1	OK	34.0732	14.5699	-1.22565	-4.93217	0.0001	0.00124489	yes	48.6431
AT1G27120	AT1G27120	B3GALT17	1:9421140-9424288	WT	sr1	OK	7.6748	3.2819	-1.2256	-3.08649	5e-05	0.000685755	yes	10.9567
AT3G57062	AT3G57062	AT3G57062	3:21121337-21122569	WT	sr1	OK	155.606	66.5539	-1.22531	-3.81235	5e-05	0.000685755	yes	222.16
AT2G26070	AT2G26070	RTE1	2:11105671-11107188	WT	sr1	OK	13.2136	5.6533	-1.22485	-2.95314	0.0002	0.0022183	yes	18.8669
AT5G19510	AT5G19510	AT5G19510	5:6578951-6583248	WT	sr1	OK	562.538	240.74	-1.22448	-2.98653	5e-05	0.000685755	yes	803.278
AT1G69690	AT1G69690	TCP15	1:26216223-26217851	WT	sr1	OK	41.911	17.9381	-1.2243	-4.37005	5e-05	0.000685755	yes	59.8491
AT4G16500	AT4G16500	CYS4	4:9301387-9302022	WT	sr1	OK	126.22	54.0295	-1.22413	-4.91612	5e-05	0.000685755	yes	180.25
XLOC_012106	XLOC_012106	AT2G20724	2:8930759-8933262	WT	sr1	OK	16.107	6.89503	-1.22406	-2.90208	0.00015	0.00175679	yes	23.002
AT1G04240	AT1G04240	SHY2	1:1128187-1129551	WT	sr1	OK	65.1497	27.8909	-1.22396	-4.21823	5e-05	0.000685755	yes	93.0406
AT3G21360	AT3G21360	AT3G21360	3:7522803-7527652	WT	sr1	OK	17.8622	7.64828	-1.2237	-3.73398	0.0001	0.00124489	yes	25.5105
AT4G09550	AT4G09550	ATGIP1	4:6039117-6040215	WT	sr1	OK	51.6638	22.1222	-1.22366	-3.27168	0.00025	0.00265915	yes	73.786
AT2G24150	AT2G24150	HHP3	2:10265483-10267405	WT	sr1	OK	68.0804	29.1865	-1.22194	-4.2923	5e-05	0.000685755	yes	97.2669
AT2G21140	AT2G21140	ATPRP2	2:9060624-9062091	WT	sr1	OK	22.6561	9.71333	-1.22186	-3.76734	5e-05	0.000685755	yes	32.3694
AT3G16100	AT3G16100	ATRABG3C	3:5459171-5460790	WT	sr1	OK	38.5838	16.5488	-1.22127	-4.27675	5e-05	0.000685755	yes	55.1326
AT4G30440	AT4G30440	GAE1	4:14881854-14883480	WT	sr1	OK	149.484	64.1201	-1.22114	-3.40751	5e-05	0.000685755	yes	213.604
AT2G29450	AT2G29450	ATGSTU5	2:12624585-12625637	WT	sr1	OK	140.748	60.3824	-1.22091	-4.44444	5e-05	0.000685755	yes	201.13
AT3G50620	AT3G50620	AT3G50620	3:18784493-18786914	WT	sr1	OK	7.08311	3.03913	-1.22073	-2.85283	5e-05	0.000685755	yes	10.1222
AT3G47620	AT3G47620	AtTCP14	3:17558848-17560767	WT	sr1	OK	65.0865	27.9416	-1.21994	-3.82172	5e-05	0.000685755	yes	93.0281
AT1G72170	AT1G72170	AT1G72165/T9N14_2	1:27156334-27159800	WT	sr1	OK	52.2224	22.4192	-1.21994	-3.91807	0.0015	0.0112263	yes	74.6416
AT3G07568	AT3G07568	AT3G07570	3:2413639-2417790	WT	sr1	OK	121.321	52.0882	-1.2198	-2.80752	0.00065	0.00580223	yes	173.409
AT5G37680	AT5G37680	ATARLA1A	5:14969595-14971312	WT	sr1	OK	25.7806	11.0724	-1.21932	-3.12224	5e-05	0.000685755	yes	36.853
AT5G51010	AT5G51010	AT5G51010	5:20744565-20747277	WT	sr1	OK	70.7768	30.4022	-1.2191	-3.45688	0.0015	0.0112263	yes	101.179
AT3G25805	AT3G25805	AT3G25805	3:9426154-9428192	WT	sr1	OK	25.4239	10.9209	-1.2191	-3.60324	5e-05	0.000685755	yes	36.3448
AT3G13110	AT3G13110	ATSERAT2	3:4214616-4216302	WT	sr1	OK	78.5176	33.7381	-1.21864	-3.75763	5e-05	0.000685755	yes	112.256
AT1G32220	AT1G32220	AT1G32220	1:11607853-11609733	WT	sr1	OK	47.075	20.2325	-1.21829	-4.1458	5e-05	0.000685755	yes	67.3075
AT3G25860	AT3G25860	LTA2	3:9460559-9462787	WT	sr1	OK	40.0955	17.2356	-1.21805	-4.16253	5e-05	0.000685755	yes	57.3311
AT3G24506	AT3G24506	AT3G24506/MOB24.5	3:8928168-8929329	WT	sr1	OK	38.8618	16.7199	-1.21679	-4.68648	5e-05	0.000685755	yes	55.5817
AT5G57170	AT5G57170	AT5G57170/MUL3_12	5:23162070-23163280	WT	sr1	OK	35.341	15.2058	-1.21672	-2.94711	5e-05	0.000685755	yes	50.5468
AT2G30420	AT2G30420	ETC2	2:12960826-12962162	WT	sr1	OK	11.9029	5.12291	-1.21627	-3.45209	0.0008	0.00685225	yes	17.0258
AT3G61750	AT3G61750	F15G16.140	3:22857896-22859254	WT	sr1	OK	11.5395	4.96712	-1.21609	-3.64006	0.0002	0.0022183	yes	16.5066
AT4G00050	AT4G00050	UNE10	4:17791-20066	WT	sr1	OK	21.0166	9.05039	-1.21548	-3.83699	5e-05	0.000685755	yes	30.067
AT4G13520	AT4G13520	SMAP1	4:7864393-7864924	WT	sr1	OK	348.048	149.96	-1.21471	-6.11385	5e-05	0.000685755	yes	498.008
AT3G47836	AT3G47836	AT3G47836	3:17650259-17651765	WT	sr1	OK	217.41	93.6855	-1.21452	-3.39885	5e-05	0.000685755	yes	311.096
XLOC_015200	XLOC_015200	AT3G27865	3:10328415-10330321	WT	sr1	OK	17.2313	7.42538	-1.21449	-3.38561	5e-05	0.000685755	yes	24.6567
AT2G32650	AT2G32650	AT2G32650	2:13851061-13853343	WT	sr1	OK	20.7861	8.95985	-1.21407	-2.86428	0.0104	0.0494011	yes	29.746
AT4G31530	AT4G31530	AT4G31530/F3L17_100	4:15282229-15287306	WT	sr1	OK	68.0009	29.3166	-1.21384	-3.54348	0.0002	0.0022183	yes	97.3175
AT2G42770	AT2G42770	AT2G42770/F7D19.23	2:17798258-17800006	WT	sr1	OK	41.8656	18.0505	-1.21373	-3.73161	5e-05	0.000685755	yes	59.9161
XLOC_007826	XLOC_007826	MIR159A	1:27711838-27713822	WT	sr1	OK	15.4249	6.65056	-1.21372	-3.20925	5e-05	0.000685755	yes	22.0755
AT5G59480	AT5G59480	AT5G59480	5:23978555-23981590	WT	sr1	OK	38.9919	16.8173	-1.21323	-3.03916	5e-05	0.000685755	yes	55.8092
AT1G15180	AT1G15180	F9L1.12	1:5224384-5226750	WT	sr1	OK	10.0192	4.32131	-1.21323	-3.53734	5e-05	0.000685755	yes	14.3405
AT4G14560	AT4G14560	IAA1	4:8361057-8361986	WT	sr1	OK	29.8975	12.9078	-1.21178	-4.44384	5e-05	0.000685755	yes	42.8053
AT1G43800	AT1G43800	S-ACP-DES6	1:16577609-16579722	WT	sr1	OK	9.92572	4.28692	-1.21123	-3.36361	0.00015	0.00175679	yes	14.2126
AT4G13670	AT4G13670	PTAC5	4:7948578-7951059	WT	sr1	OK	30.5435	13.1928	-1.21112	-3.31746	5e-05	0.000685755	yes	43.7363
AT4G30996	AT4G30996	AT4G30990	4:15101294-15102684	WT	sr1	OK	82.132	35.4771	-1.21106	-4.4235	5e-05	0.000685755	yes	117.609
AT3G09500	AT3G09500	RPL35A	3:2914713-2918108	WT	sr1	OK	577.256	249.383	-1.21085	-3.28212	5e-05	0.000685755	yes	826.639
AT2G24290	AT2G24290	AT2G24290	2:10338676-10343736	WT	sr1	OK	28.9479	12.5079	-1.21062	-3.99293	5e-05	0.000685755	yes	41.4558
AT1G62250	AT1G62250	F19K23.17	1:22994582-22997613	WT	sr1	OK	53.379	23.0695	-1.21028	-3.50787	5e-05	0.000685755	yes	76.4485
AT4G27435	AT4G27435	AT4G27435	4:13723793-13725251	WT	sr1	OK	15.1214	6.53594	-1.21013	-3.07467	5e-05	0.000685755	yes	21.6573
AT3G61430	AT3G61430	PIP1A	3:22733308-22735335	WT	sr1	OK	322.968	139.609	-1.21	-3.55431	5e-05	0.000685755	yes	462.577
AT1G66430	AT1G66430	T27F4.17	1:24778270-24780629	WT	sr1	OK	36.7378	15.9003	-1.20821	-4.17278	5e-05	0.000685755	yes	52.6381
AT2G28430	AT2G28430	AT2G28430	2:12159561-12160451	WT	sr1	OK	119.856	51.8819	-1.20799	-5.87515	5e-05	0.000685755	yes	171.738
AT2G47370	AT2G47370	AT2G47370/T8I13.21	2:19438950-19440345	WT	sr1	OK	10.0127	4.33455	-1.20787	-3.47939	5e-05	0.000685755	yes	14.3473
AT5G18850	AT5G18850	AT5G18850	5:6286846-6287590	WT	sr1	OK	52.1801	22.5915	-1.20772	-4.82671	5e-05	0.000685755	yes	74.7716
AT3G12587	AT3G12587	OST4A	3:3994365-3995538	WT	sr1	OK	165.863	71.8172	-1.20759	-3.62256	5e-05	0.000685755	yes	237.68
AT5G09225	AT5G09225	AT5G09225	5:2869214-2871207	WT	sr1	OK	66.2605	28.6947	-1.20736	-3.29178	5e-05	0.000685755	yes	94.9552
AT3G10525	AT3G10525	LGO	3:3281361-3282032	WT	sr1	OK	73.4459	31.8108	-1.20717	-4.86338	5e-05	0.000685755	yes	105.257
AT3G63052	AT3G63052	AT3G63052	3:23298910-23299111	WT	sr1	OK	2871.15	1243.69	-1.207	-25.5111	5e-05	0.000685755	yes	4114.84
AT5G17600	AT5G17600	ATL52	5:5799590-5801286	WT	sr1	OK	22.9216	9.93461	-1.20617	-3.0894	5e-05	0.000685755	yes	32.8562
AT5G54075	AT5G54075	U3D	5:21943982-21945709	WT	sr1	OK	447.437	193.967	-1.20588	-3.32851	5e-05	0.000685755	yes	641.404
AT1G58520	AT1G58520	RXW8	1:21729912-21738798	WT	sr1	OK	18.7909	8.15041	-1.20509	-3.49049	5e-05	0.000685755	yes	26.9413
AT2G20410	AT2G20410	AT2G20410	2:8802112-8804975	WT	sr1	OK	631.067	273.796	-1.20469	-2.35018	0.0005	0.00468326	yes	904.863
AT4G18270	AT4G18270	ATTRANS11	4:10098424-10102069	WT	sr1	OK	9.61901	4.17484	-1.20417	-2.97909	0.0001	0.00124489	yes	13.7938
AT4G26860	AT4G26860	F10M23.200	4:13503085-13504780	WT	sr1	OK	67.7162	29.4016	-1.20361	-3.20865	5e-05	0.000685755	yes	97.1178
AT3G12260	AT3G12260	AT3G12260	3:3905513-3910420	WT	sr1	OK	208.47	90.5309	-1.20336	-3.3318	5e-05	0.000685755	yes	299.001
AT5G11480	AT5G11480	F15N18_70	5:3669144-3671574	WT	sr1	OK	64.5588	28.038	-1.20323	-3.15972	5e-05	0.000685755	yes	92.5968
AT1G46264	AT1G46264	AT-HSFB4	1:17224814-17226538	WT	sr1	OK	14.9487	6.49282	-1.2031	-3.13764	0.0001	0.00124489	yes	21.4415
AT5G48790	AT5G48790	AT5G48790	5:19777452-19782050	WT	sr1	OK	66.084	28.7044	-1.20303	-3.29309	5e-05	0.000685755	yes	94.7884
AT2G26975	AT2G26975	COPT6	2:11512860-11513553	WT	sr1	OK	179.268	77.8855	-1.20269	-5.40201	5e-05	0.000685755	yes	257.154
AT1G19510	AT1G19510	ATRL5	1:6756283-6757377	WT	sr1	OK	9.35473	4.06456	-1.2026	-3.45136	0.00315	0.0200248	yes	13.4193
AT3G07500	AT3G07500	F21O3.21	3:2392286-2394711	WT	sr1	OK	8.3371	3.62246	-1.20257	-2.43328	0.00995	0.0478198	yes	11.9596
AT5G15320	AT5G15320	AT5G15320/F8M21_210	5:4977534-4978894	WT	sr1	OK	305.422	132.746	-1.20214	-3.51666	5e-05	0.000685755	yes	438.168
AT3G05410	AT3G05410	F22F7.15	3:1554699-1561535	WT	sr1	OK	17.472	7.59646	-1.20164	-2.71783	0.0018	0.0129465	yes	25.0685
AT3G06890	AT3G06890	F17A9.4	3:2176855-2177586	WT	sr1	OK	7.28654	3.17054	-1.20051	-3.34958	0.0031	0.0197834	yes	10.4571
AT2G18400	AT2G18400	AT2G18400/T30D6.9	2:7988164-7990586	WT	sr1	OK	37.8326	16.4672	-1.20003	-2.207	0.00115	0.00913149	yes	54.2998
AT4G01995	AT4G01995	AT4G01995	4:873036-879741	WT	sr1	OK	19.6579	8.5615	-1.19917	-2.64633	0.0034	0.0211906	yes	28.2194
AT3G49260	AT3G49260	iqd21	3:18262398-18266021	WT	sr1	OK	26.5091	11.5469	-1.19899	-3.32103	5e-05	0.000685755	yes	38.056
AT5G06980	AT5G06980	MOJ9.15	5:2167467-2169391	WT	sr1	OK	119.768	52.1903	-1.19839	-3.40752	5e-05	0.000685755	yes	171.958
AT3G04860	AT3G04860	T9J14.19	3:1339103-1340623	WT	sr1	OK	9.81343	4.27803	-1.19781	-3.52413	0.0001	0.00124489	yes	14.0915
AT3G07470	AT3G07470	F21O3.18	3:2386896-2388471	WT	sr1	OK	78.5246	34.2329	-1.19776	-3.84531	5e-05	0.000685755	yes	112.758
AT2G44310	AT2G44310	AT2G44310	2:18309211-18309826	WT	sr1	OK	200.668	87.4913	-1.1976	-4.88352	5e-05	0.000685755	yes	288.159
AT5G19855	AT5G19855	AT5G19855	5:6711971-6713636	WT	sr1	OK	135.666	59.1624	-1.19731	-4.45258	5e-05	0.000685755	yes	194.828
AT4G27310	AT4G27310	AT4G27310	4:13675637-13676910	WT	sr1	OK	144.647	63.0894	-1.19706	-3.83281	5e-05	0.000685755	yes	207.736
AT2G01290	AT2G01290	RPI2	2:145675-150382	WT	sr1	OK	26.1914	11.4242	-1.197	-3.2838	5e-05	0.000685755	yes	37.6156
AT3G45050	AT3G45050	AT3G45050/F14D17_120	3:16475965-16481986	WT	sr1	OK	81.5132	35.5769	-1.19609	-4.51158	5e-05	0.000685755	yes	117.09
AT3G25905	AT3G25905	CLE27	3:9486167-9486771	WT	sr1	OK	13.1122	5.72443	-1.19571	-3.70017	0.00115	0.00913149	yes	18.8366
AT1G18440	AT1G18440	AT1G18440	1:6345943-6348033	WT	sr1	OK	17.9299	7.83186	-1.19494	-2.99448	0.0001	0.00124489	yes	25.7618
AT4G39770	AT4G39770	TPPH	4:18448979-18451293	WT	sr1	OK	10.1077	4.41517	-1.19491	-3.46478	0.00025	0.00265915	yes	14.5229
AT3G53620	AT3G53620	AtPPa4	3:19880503-19883672	WT	sr1	OK	24.8386	10.858	-1.19382	-3.91965	5e-05	0.000685755	yes	35.6966
AT4G28780	AT4G28780	AT4G28780	4:14215544-14217579	WT	sr1	OK	21.6758	9.47809	-1.19342	-3.82331	5e-05	0.000685755	yes	31.1539
AT5G47890	AT5G47890	AT5G47890	5:19388736-19390629	WT	sr1	OK	318.855	139.456	-1.19309	-5.16894	5e-05	0.000685755	yes	458.311
AT1G16635	AT1G16635	AT1G16635	1:5685502-5686368	WT	sr1	OK	19.3091	8.44973	-1.1923	-3.70812	0.00035	0.00350585	yes	27.7588
AT5G15030	AT5G15030	F2G14_150	5:4866236-4869133	WT	sr1	OK	10.551	4.61733	-1.19225	-2.10537	0.003	0.0192777	yes	15.1683
AT2G30410	AT2G30410	KIS	2:12959198-12960810	WT	sr1	OK	76.1963	33.3619	-1.19152	-3.11054	5e-05	0.000685755	yes	109.558
AT2G14880	AT2G14880	AT2G14880/T26I20.4	2:6393331-6394938	WT	sr1	OK	60.856	26.6459	-1.19149	-4.28132	5e-05	0.000685755	yes	87.5019
AT5G44680	AT5G44680	AT5G44680	5:18024214-18025991	WT	sr1	OK	53.7309	23.5295	-1.19128	-3.87285	5e-05	0.000685755	yes	77.2604
AT5G11790	AT5G11790	NDL2	5:3799458-3802792	WT	sr1	OK	79.33	34.7399	-1.19127	-3.27251	5e-05	0.000685755	yes	114.07
AT4G15802	AT4G15802	HSBP	4:8986614-8988452	WT	sr1	OK	147.911	64.8921	-1.18861	-5.41977	5e-05	0.000685755	yes	212.803
AT1G72310	AT1G72310	ATL3	1:27225896-27227545	WT	sr1	OK	14.7167	6.4584	-1.18821	-3.74375	5e-05	0.000685755	yes	21.1751
AT2G19760	AT2G19760	PFN1	2:8516786-8518167	WT	sr1	OK	236.299	103.711	-1.18804	-4.43301	5e-05	0.000685755	yes	340.01
AT1G76080	AT1G76080	ATCDSP32	1:28547785-28549419	WT	sr1	OK	232.243	101.981	-1.18733	-3.48142	5e-05	0.000685755	yes	334.224
ATCG00300	ATCG00300	YCF9	Pt:35750-35939	WT	sr1	OK	28078.1	12330.9	-1.18717	-45.2262	5e-05	0.000685755	yes	40409
AT3G02830	AT3G02830	ZFN1	3:613801-616144	WT	sr1	OK	67.7647	29.7653	-1.18691	-3.82274	5e-05	0.000685755	yes	97.53
AT3G56650	AT3G56650	AT3G56650	3:20981378-20988213	WT	sr1	OK	42.5925	18.7142	-1.18646	-3.46889	5e-05	0.000685755	yes	61.3067
AT5G64140	AT5G64140	RPS28	5:25667323-25668292	WT	sr1	OK	326.719	143.567	-1.18633	-5.70665	5e-05	0.000685755	yes	470.286
AT5G15802	AT5G15802	AT5G15805	5:5156348-5157545	WT	sr1	OK	35.3328	15.5434	-1.18471	-4.8062	0.0001	0.00124489	yes	50.8762
AT3G60080	AT3G60080	T2O9.60	3:22187307-22188795	WT	sr1	OK	33.9998	14.9696	-1.18349	-3.88491	5e-05	0.000685755	yes	48.9694
AT3G43980	AT3G43980	RPS29A	3:15778401-15779311	WT	sr1	OK	194.118	85.4812	-1.18325	-6.69168	5e-05	0.000685755	yes	279.599
AT5G43150	AT5G43150	AT5G43150	5:17325012-17325923	WT	sr1	OK	548.025	241.402	-1.1828	-5.57912	5e-05	0.000685755	yes	789.427
AT4G02970	AT4G02970	AT7SL-1	4:1317498-1319179	WT	sr1	OK	476.64	209.969	-1.18272	-4.27379	0.00015	0.00175679	yes	686.609
AT5G39590	AT5G39590	AT5G39590	5:15851391-15855192	WT	sr1	OK	43.0242	18.9548	-1.18258	-3.26478	5e-05	0.000685755	yes	61.979
ATCG00740	ATCG00740	RPOA	Pt:77900-78890	WT	sr1	OK	1005.99	443.294	-1.18228	-3.45011	5e-05	0.000685755	yes	1449.28
AT1G52565	AT1G52565	AT1G52565	1:19579885-19580686	WT	sr1	OK	12.3726	5.45243	-1.18217	-3.78181	0.001	0.00818888	yes	17.825
AT2G15128	AT2G15128	AT2G15128	2:6564103-6564316	WT	sr1	OK	114.703	50.5542	-1.182	-18.3622	0.00755	0.0389062	yes	165.257
AT4G25740	AT4G25740	RPS10A	4:13107249-13108827	WT	sr1	OK	167.446	73.8131	-1.18174	-3.50509	5e-05	0.000685755	yes	241.259
AT2G32060	AT2G32060	RPS12C	2:13639015-13640370	WT	sr1	OK	298.097	131.449	-1.18127	-3.52089	5e-05	0.000685755	yes	429.546
AT1G32310	AT1G32310	F27G20_8	1:11653563-11654794	WT	sr1	OK	37.4708	16.5265	-1.18099	-4.37609	5e-05	0.000685755	yes	53.9973
AT5G05270	AT5G05270	AT5G05270	5:1563319-1565007	WT	sr1	OK	70.6858	31.1931	-1.18019	-3.35788	5e-05	0.000685755	yes	101.879
AT1G07070	AT1G07070	RPL35AA	1:2168563-2169851	WT	sr1	OK	54.4979	24.0571	-1.17974	-4.55911	5e-05	0.000685755	yes	78.555
AT1G32540	AT1G32540	LOL1	1:11767503-11770086	WT	sr1	OK	37.3852	16.5033	-1.17971	-3.18159	5e-05	0.000685755	yes	53.8885
AT4G33000	AT4G33000	CBL10	4:15924348-15926628	WT	sr1	OK	27.7422	12.2488	-1.17944	-3.42051	5e-05	0.000685755	yes	39.991
AT5G40960	AT5G40960	AT5G40960	5:16412590-16413202	WT	sr1	OK	11.3626	5.01892	-1.17884	-3.77981	0.00205	0.0143016	yes	16.3815
AT4G38740	AT4G38740	ROC1	4:18083394-18084251	WT	sr1	OK	609.361	269.257	-1.17831	-3.78316	5e-05	0.000685755	yes	878.618
AT5G11420	AT5G11420	F15N18_10	5:3644546-3647295	WT	sr1	OK	208.779	92.2785	-1.17791	-3.73728	5e-05	0.000685755	yes	301.058
AT1G04270	AT1G04270	RPS15	1:1141603-1143053	WT	sr1	OK	882.727	390.182	-1.17782	-3.44748	5e-05	0.000685755	yes	1272.91
AT4G16880	AT4G16880	DL4470C	4:9496184-9497313	WT	sr1	OK	57.7762	25.5391	-1.17777	-4.01745	5e-05	0.000685755	yes	83.3153
AT1G69970	AT1G69970	CLE26	1:26353046-26354256	WT	sr1	OK	27.1567	12.01	-1.17707	-2.30717	0.0044	0.0257952	yes	39.1667
AT1G17190	AT1G17190	ATGSTU26	1:5875349-5876545	WT	sr1	OK	10.7388	4.75022	-1.17677	-3.51043	0.00065	0.00580223	yes	15.489
AT4G19200	AT4G19200	AT4G19200	4:10498875-10500722	WT	sr1	OK	403.394	178.44	-1.17675	-3.0739	5e-05	0.000685755	yes	581.834
AT3G51750	AT3G51750	T18N14.130	3:19196361-19199506	WT	sr1	OK	30.6736	13.5703	-1.17655	-3.80246	0.0003	0.00308663	yes	44.2439
AT4G36910	AT4G36910	LEJ2	4:17390625-17393339	WT	sr1	OK	10.9178	4.83147	-1.17615	-3.4221	0.0002	0.0022183	yes	15.7493
AT5G44600	AT5G44600	AT5G44600	5:17989852-17991760	WT	sr1	OK	10.8959	4.82233	-1.17599	-2.73796	0.0002	0.0022183	yes	15.7182
AT1G70370	AT1G70370	PG2	1:26512680-26515188	WT	sr1	OK	53.2998	23.5979	-1.17547	-2.98372	5e-05	0.000685755	yes	76.8977
AT5G55260	AT5G55260	PPX2	5:22416598-22419097	WT	sr1	OK	19.7017	8.72412	-1.17524	-3.10225	5e-05	0.000685755	yes	28.4258
AT1G31860	AT1G31860	AT-IE	1:11434107-11436607	WT	sr1	OK	23.1115	10.2401	-1.17438	-4.06667	5e-05	0.000685755	yes	33.3516
AT1G03130	AT1G03130	PSAD-2	1:753306-754198	WT	sr1	OK	1215.41	538.956	-1.1732	-3.54155	0.0001	0.00124489	yes	1754.37
AT1G78100	AT1G78100	AT1G78100	1:29387794-29389112	WT	sr1	OK	43.2331	19.1754	-1.17288	-3.67641	5e-05	0.000685755	yes	62.4085
AT1G15000	AT1G15000	scpl50	1:5168595-5170435	WT	sr1	OK	14.558	6.45707	-1.17286	-2.51272	0.0015	0.0112263	yes	21.0151
AT1G67195	AT1G67195	MIR414	1:25137110-25137937	WT	sr1	OK	146.527	65.0149	-1.17233	-3.84889	5e-05	0.000685755	yes	211.542
AT1G17100	AT1G17100	F20D23.21	1:5844675-5850934	WT	sr1	OK	76.2811	33.8609	-1.17171	-2.61729	0.00705	0.036911	yes	110.142
AT2G22080	AT2G22080	AT2G22080	2:9386515-9390507	WT	sr1	OK	36.9071	16.3958	-1.17057	-3.27984	0.0022	0.015101	yes	53.3029
AT3G11700	AT3G11700	FLA18	3:3698838-3701493	WT	sr1	OK	54.9038	24.3954	-1.1703	-3.44034	5e-05	0.000685755	yes	79.2992
AT3G49670	AT3G49670	BAM2	3:18417564-18421106	WT	sr1	OK	24.9242	11.0752	-1.17022	-3.16049	5e-05	0.000685755	yes	35.9994
AT5G62360	AT5G62360	AT5G62360	5:25040648-25041462	WT	sr1	OK	8.47267	3.76554	-1.16996	-3.146	0.0016	0.0118196	yes	12.2382
AT5G56670	AT5G56670	AT4G29390	5:22933266-22936060	WT	sr1	OK	654.865	291.05	-1.16993	-3.02571	5e-05	0.000685755	yes	945.915
AT5G59030	AT5G59030	COPT1	5:23833727-23834511	WT	sr1	OK	222.866	99.0619	-1.16977	-4.99881	5e-05	0.000685755	yes	321.928
AT5G51550	AT5G51550	EXL3	5:20939493-20940895	WT	sr1	OK	60.1778	26.7662	-1.16882	-3.56448	5e-05	0.000685755	yes	86.944
AT1G67080	AT1G67080	ABA4	1:25045224-25046860	WT	sr1	OK	63.1046	28.0701	-1.16871	-4.50689	5e-05	0.000685755	yes	91.1747
AT1G71340	AT1G71340	F3I17.1	1:26884013-26891231	WT	sr1	OK	28.8599	12.8473	-1.1676	-3.16935	0.0002	0.0022183	yes	41.7072
AT5G11070	AT5G11070	T5K6_60	5:3516216-3516995	WT	sr1	OK	49.0277	21.8349	-1.16696	-3.99451	5e-05	0.000685755	yes	70.8626
AT2G22640	AT2G22640	HSPC300	2:9623067-9626969	WT	sr1	OK	36.8501	16.4225	-1.16599	-3.45215	0.00025	0.00265915	yes	53.2726
AT1G52590	AT1G52590	AT1G52590	1:19587636-19590273	WT	sr1	OK	45.9779	20.5027	-1.16513	-3.09459	0.0001	0.00124489	yes	66.4806
AT3G11690	AT3G11690	T19F11.9	3:3694987-3696478	WT	sr1	OK	16.8006	7.49306	-1.16488	-3.44255	5e-05	0.000685755	yes	24.2937
AT5G23740	AT5G23740	RPS11-BETA	5:8008009-8009436	WT	sr1	OK	301.731	134.573	-1.16487	-4.53924	5e-05	0.000685755	yes	436.304
AT4G26555	AT4G26555	FKBP16-1	4:13402154-13406245	WT	sr1	OK	22.0923	9.85437	-1.16471	-2.28955	0.00095	0.00786897	yes	31.9467
XLOC_017237	XLOC_017237	AT3G06435	3:1966631-1970839	WT	sr1	OK	8.91064	3.97476	-1.16466	-2.66241	0.00015	0.00175679	yes	12.8854
AT4G35250	AT4G35250	F23E12.190	4:16771170-16773364	WT	sr1	OK	79.101	35.2904	-1.16442	-3.97188	5e-05	0.000685755	yes	114.391
AT1G16430	AT1G16430	MED22A	1:5614618-5615510	WT	sr1	OK	13.4821	6.01689	-1.16396	-3.91176	0.0026	0.0172205	yes	19.499
XLOC_015102	XLOC_015102	ATB'	3:9517312-9519559	WT	sr1	OK	84.3491	37.658	-1.16342	-3.80349	5e-05	0.000685755	yes	122.007
AT3G04400	AT3G04400	emb2171	3:1167275-1168659	WT	sr1	OK	1304.63	582.572	-1.16313	-2.74532	0.0001	0.00124489	yes	1887.2
AT2G21195	AT2G21195	AT2G21195	2:9083164-9084375	WT	sr1	OK	44.7216	19.9706	-1.16309	-4.34765	0.0001	0.00124489	yes	64.6922
AT1G13820	AT1G13820	AT1G13820	1:4735546-4737925	WT	sr1	OK	35.4473	15.8292	-1.16309	-3.23235	5e-05	0.000685755	yes	51.2765
AT5G49610	AT5G49610	AT5G49610	5:20130779-20132729	WT	sr1	OK	11.8403	5.29062	-1.1622	-2.60897	0.0008	0.00685225	yes	17.1309
AT1G55370	AT1G55370	NDF5	1:20674779-20676554	WT	sr1	OK	13.6258	6.0902	-1.16178	-3.0514	0.0001	0.00124489	yes	19.716
AT2G27710	AT2G27710	AT2G27710	2:11816633-11817867	WT	sr1	OK	399.121	178.423	-1.16152	-3.19537	5e-05	0.000685755	yes	577.544
AT3G47965	AT3G47965	AT3G47965	3:17707917-17708909	WT	sr1	OK	83.2197	37.2245	-1.16067	-5.43365	5e-05	0.000685755	yes	120.444
AT4G01330	AT4G01330	A_IG002N01.22	4:550232-553016	WT	sr1	OK	17.2453	7.71416	-1.16063	-2.76738	0.0001	0.00124489	yes	24.9595
AT4G14890	AT4G14890	FdC2	4:8520831-8521456	WT	sr1	OK	42.9079	19.2065	-1.15965	-4.52622	5e-05	0.000685755	yes	62.1144
AT2G33330	AT2G33330	PDLP3	2:14122664-14125296	WT	sr1	OK	17.4401	7.8093	-1.15914	-3.1108	5e-05	0.000685755	yes	25.2494
AT5G20270	AT5G20270	HHP1	5:6840832-6842858	WT	sr1	OK	25.6484	11.4873	-1.15883	-3.80693	5e-05	0.000685755	yes	37.1357
AT3G13480	AT3G13480	AT3G13480	3:4389248-4393961	WT	sr1	OK	59.065	26.4661	-1.15816	-2.21066	0.0028	0.018274	yes	85.5311
AT3G53890	AT3G53890	RPS21B	3:19955343-19956361	WT	sr1	OK	515.349	230.936	-1.15806	-3.29778	5e-05	0.000685755	yes	746.285
AT5G16540	AT5G16540	ZFN3	5:5403187-5405154	WT	sr1	OK	20.3061	9.10191	-1.15767	-3.13888	5e-05	0.000685755	yes	29.408
AT1G12860	AT1G12860	SCRM2	1:4384352-4386610	WT	sr1	OK	20.7199	9.28804	-1.15757	-3.46632	5e-05	0.000685755	yes	30.0079
AT5G65360	AT5G65360	HTR2	5:26119858-26120581	WT	sr1	OK	107.469	48.1813	-1.15738	-4.51193	5e-05	0.000685755	yes	155.65
AT5G23920	AT5G23920	AT5G23920	5:8073223-8074170	WT	sr1	OK	73.3684	32.8958	-1.15726	-4.4479	5e-05	0.000685755	yes	106.264
AT3G10520	AT3G10520	AHB2	3:3276225-3277860	WT	sr1	OK	121.355	54.4595	-1.15598	-4.01578	5e-05	0.000685755	yes	175.815
AT1G13580	AT1G13580	LAG13	1:4642287-4647007	WT	sr1	OK	9.40787	4.22729	-1.15414	-2.4111	0.0018	0.0129465	yes	13.6352
AT4G13572	AT4G13572	AT4G13572	4:7887439-7888638	WT	sr1	OK	26.762	12.0263	-1.15399	-4.95549	0.0006	0.00542999	yes	38.7883
AT2G01110	AT2G01110	APG2	2:79988-85229	WT	sr1	OK	63.636	28.6046	-1.1536	-2.59243	0.00095	0.00786897	yes	92.2406
AT2G39440	AT2G39440	AT2G39440	2:16467850-16471246	WT	sr1	OK	12.9781	5.83492	-1.15329	-2.91175	0.0004	0.00390147	yes	18.813
AT2G22122	AT2G22122	AT2G22122	2:9403263-9403808	WT	sr1	OK	34.5271	15.5298	-1.15268	-4.43837	0.0003	0.00308663	yes	50.0569
AT2G23985	AT2G23985	AT2G23985	2:10204889-10206615	WT	sr1	OK	19.8949	8.95168	-1.15217	-2.53961	0.00065	0.00580223	yes	28.8466
AT1G75630	AT1G75630	AVA-P4	1:28400543-28402355	WT	sr1	OK	264.402	119	-1.15177	-3.56172	5e-05	0.000685755	yes	383.402
AT1G19970	AT1G19970	T20H2.24	1:6931011-6932689	WT	sr1	OK	11.6561	5.24916	-1.15092	-3.58341	0.0005	0.00468326	yes	16.9053
AT1G78630	AT1G78630	emb1473	1:29575955-29577658	WT	sr1	OK	295.769	133.221	-1.15065	-3.8946	5e-05	0.000685755	yes	428.99
AT1G52550	AT1G52550	F6D8.23	1:19572926-19574030	WT	sr1	OK	22.1756	9.99643	-1.14949	-4.03497	0.0003	0.00308663	yes	32.172
AT4G15620	AT4G15620	AT4G15620	4:8913837-8915663	WT	sr1	OK	62.1781	28.0355	-1.14915	-4.56272	5e-05	0.000685755	yes	90.2136
AT1G64390	AT1G64390	AtGH9C2	1:23911118-23915229	WT	sr1	OK	84.0453	37.8972	-1.14908	-3.50944	5e-05	0.000685755	yes	121.942
AT1G12020	AT1G12020	F12F1.11	1:4062461-4063337	WT	sr1	OK	25.7795	11.635	-1.14776	-3.86049	5e-05	0.000685755	yes	37.4145
AT5G42720	AT5G42720	AT5G42720	5:17130185-17132843	WT	sr1	OK	13.1541	5.94101	-1.14673	-2.7823	5e-05	0.000685755	yes	19.0951
AT4G16141	AT4G16141	AT4G16141	4:9131649-9133156	WT	sr1	OK	19.2819	8.71063	-1.1464	-3.61513	0.0002	0.0022183	yes	27.9925
AT3G26700	AT3G26700	AT3G26700/MLJ15_10	3:9809638-9812671	WT	sr1	OK	9.15616	4.13798	-1.14582	-3.0247	5e-05	0.000685755	yes	13.2941
AT1G56045	AT1G56045	RPL41A	1:20962623-20963464	WT	sr1	OK	1577.37	712.998	-1.14556	-7.10097	5e-05	0.000685755	yes	2290.37
AT2G16586	AT2G16586	AT2G16586	2:7190936-7191938	WT	sr1	OK	1398	631.917	-1.14556	-3.26133	0.00035	0.00350585	yes	2029.92
AT4G12000	AT4G12000	F16J13.70	4:7192988-7195152	WT	sr1	OK	17.4537	7.89044	-1.14536	-3.25079	0.0001	0.00124489	yes	25.3441
AT3G50790	AT3G50790	F18B3.70	3:18879922-18881982	WT	sr1	OK	22.0743	9.97945	-1.14533	-3.54283	5e-05	0.000685755	yes	32.0538
AT5G19730	AT5G19730	PME53	5:6670457-6673282	WT	sr1	OK	8.62691	3.90037	-1.14523	-3.1384	0.0003	0.00308663	yes	12.5273
AT4G00880	AT4G00880	A_TM018A10.6	4:366372-367274	WT	sr1	OK	56.4934	25.5432	-1.14515	-4.51324	5e-05	0.000685755	yes	82.0366
AT5G44005	AT5G44005	AT5G44005	5:17704902-17705558	WT	sr1	OK	61.097	27.6282	-1.14496	-4.6593	5e-05	0.000685755	yes	88.7252
AT5G08320	AT5G08320	F8L15_50	5:2677051-2678946	WT	sr1	OK	41.1319	18.6104	-1.14415	-2.96306	0.0001	0.00124489	yes	59.7423
AT3G49580	AT3G49580	LSU1	3:18375268-18375784	WT	sr1	OK	26.1582	11.8369	-1.14397	-2.53783	0.00045	0.00430171	yes	37.9951
AT1G18400	AT1G18400	BEE1	1:6331397-6333743	WT	sr1	OK	11.5272	5.21629	-1.14395	-3.46503	0.00035	0.00350585	yes	16.7435
AT3G22120	AT3G22120	CWLP	3:7794956-7796327	WT	sr1	OK	19.3756	8.76834	-1.14387	-3.17713	0.0001	0.00124489	yes	28.1439
AT2G41010	AT2G41010	ATCAMBP25	2:17113865-17114804	WT	sr1	OK	12.0781	5.46605	-1.14383	-3.63085	0.00045	0.00430171	yes	17.5441
AT2G28150	AT2G28150	AT2G28150	2:11999800-12002672	WT	sr1	OK	15.0386	6.80708	-1.14356	-3.23065	5e-05	0.000685755	yes	21.8457
AT2G47840	AT2G47840	TIC20-II	2:19594186-19595001	WT	sr1	OK	73.1075	33.1134	-1.1426	-4.14479	5e-05	0.000685755	yes	106.221
AT3G16670	AT3G16670	AT3G16670	3:5681418-5682331	WT	sr1	OK	15.423	6.98646	-1.14245	-3.56682	0.00055	0.00505456	yes	22.4095
AT5G04160	AT5G04160	AT5G04160	5:1142781-1144912	WT	sr1	OK	18.9204	8.57186	-1.14226	-3.91194	5e-05	0.000685755	yes	27.4923
AT1G70490	AT1G70490	ATARFA1D	1:26563923-26565810	WT	sr1	OK	406.301	184.148	-1.14168	-3.13583	5e-05	0.000685755	yes	590.449
AT1G54780	AT1G54780	TLP18.3	1:20439433-20444029	WT	sr1	OK	203.83	92.473	-1.14027	-3.58358	5e-05	0.000685755	yes	296.303
AT1G27950	AT1G27950	LTPG1	1:9740703-9742159	WT	sr1	OK	180.405	81.8469	-1.14024	-4.55973	5e-05	0.000685755	yes	262.252
AT4G19100	AT4G19100	PAM68	4:10452888-10454359	WT	sr1	OK	30.1211	13.6723	-1.13952	-2.83939	0.00025	0.00265915	yes	43.7934
AT5G44580	AT5G44580	K15C23.2	5:17979310-17980411	WT	sr1	OK	1245.89	565.858	-1.13866	-4.86289	0.0001	0.00124489	yes	1811.75
AT3G02580	AT3G02580	STE1	3:546738-548850	WT	sr1	OK	22.5456	10.2421	-1.13833	-3.00849	5e-05	0.000685755	yes	32.7877
AT5G60680	AT5G60680	AT5G60680	5:24386144-24386976	WT	sr1	OK	223.889	101.712	-1.1383	-3.7621	5e-05	0.000685755	yes	325.601
AT3G13677	AT3G13677	AT3G13677	3:4476067-4477092	WT	sr1	OK	16.4771	7.49241	-1.13697	-2.66839	0.00055	0.00505456	yes	23.9695
XLOC_013980	XLOC_013980	TRX	3:2124216-2126142	WT	sr1	OK	35.4034	16.1006	-1.13677	-3.77365	5e-05	0.000685755	yes	51.504
AT2G45860	AT2G45860	AT2G45860	2:18874703-18875586	WT	sr1	OK	70.2294	31.9493	-1.13629	-2.98002	0.00025	0.00265915	yes	102.179
AT5G03220	AT5G03220	MED7A	5:767222-768857	WT	sr1	OK	40.0004	18.2108	-1.13522	-3.06641	5e-05	0.000685755	yes	58.2112
AT5G23070	AT5G23070	AT5G23070	5:7741897-7748933	WT	sr1	OK	17.474	7.95588	-1.13511	-2.26285	0.0095	0.0462282	yes	25.4299
AT1G47210	AT1G47210	CYCA3	1:17300950-17302866	WT	sr1	OK	13.5856	6.18591	-1.13502	-2.89007	5e-05	0.000685755	yes	19.7715
AT1G18680	AT1G18680	F6A14.21	1:6431937-6433464	WT	sr1	OK	10.8558	4.94441	-1.13459	-3.24269	0.00095	0.00786897	yes	15.8002
AT2G27400	AT2G27400,XLOC_012497	TAS1A	2:11720293-11722498	WT	sr1	OK	20.4253	9.30537	-1.13422	-2.43541	0.00045	0.00430171	yes	29.7307
AT3G17670	AT3G17670	AT3G17670	3:6040819-6042850	WT	sr1	OK	16.6381	7.58022	-1.13418	-3.80777	0.0004	0.00390147	yes	24.2183
AT5G17300	AT5G17300	RVE1	5:5690226-5692902	WT	sr1	OK	9.60039	4.37615	-1.13343	-2.83612	0.00025	0.00265915	yes	13.9765
AT3G06740	AT3G06740	GATA15	3:2126413-2127467	WT	sr1	OK	23.3272	10.634	-1.13333	-3.76726	0.00015	0.00175679	yes	33.9612
AT1G60010	AT1G60010	T2K10.6	1:22095359-22096577	WT	sr1	OK	129.726	59.1417	-1.13322	-4.29423	5e-05	0.000685755	yes	188.868
AT5G63530	AT5G63530	ATFP3	5:25433153-25435834	WT	sr1	OK	12.5355	5.71802	-1.13243	-2.62337	0.0001	0.00124489	yes	18.2535
AT3G62530	AT3G62530	T12C14_230	3:23132137-23133298	WT	sr1	OK	344.994	157.411	-1.13204	-3.90199	0.0001	0.00124489	yes	502.405
AT5G66090	AT5G66090	AT5G66090/K2A18_17	5:26425735-26427172	WT	sr1	OK	40.9889	18.7037	-1.13191	-4.22839	5e-05	0.000685755	yes	59.6926
AT4G21740	AT4G21740	F17L22.200	4:11545925-11546434	WT	sr1	OK	42.3828	19.3416	-1.13177	-4.27619	0.0002	0.0022183	yes	61.7244
AT4G13170	AT4G13170	RPL13AC	4:7654943-7656594	WT	sr1	OK	64.1165	29.2723	-1.13116	-4.25725	0.0001	0.00124489	yes	93.3888
AT2G19310	AT2G19310	HSP18.5	2:8369793-8370406	WT	sr1	OK	180.849	82.5967	-1.13063	-4.92679	5e-05	0.000685755	yes	263.446
AT3G04550	AT3G04550	F7O18.2	3:1225921-1229408	WT	sr1	OK	52.1974	23.8419	-1.13048	-3.32491	5e-05	0.000685755	yes	76.0393
AT3G22230	AT3G22230	RPL27B	3:7843966-7844597	WT	sr1	OK	473.335	216.211	-1.13042	-4.63382	5e-05	0.000685755	yes	689.546
AT2G44620	AT2G44620	MTACP-1	2:18414250-18415303	WT	sr1	OK	190.639	87.103	-1.13005	-4.76587	5e-05	0.000685755	yes	277.742
AT5G27700	AT5G27700	RPS21C	5:9807301-9808506	WT	sr1	OK	433.659	198.184	-1.12972	-3.32848	5e-05	0.000685755	yes	631.843
AT4G18100	AT4G18100	RPL32A	4:10035484-10036541	WT	sr1	OK	769.685	351.867	-1.12924	-4.60626	5e-05	0.000685755	yes	1121.55
AT1G53920	AT1G53920	GLIP5	1:20137623-20139767	WT	sr1	OK	10.7326	4.90859	-1.12862	-2.69406	0.00025	0.00265915	yes	15.6412
AT1G76405	AT1G76405	OEP21B	1:28661883-28663789	WT	sr1	OK	24.7819	11.3414	-1.12769	-2.62043	0.00025	0.00265915	yes	36.1233
AT2G20100	AT2G20100	AT2G20100	2:8678049-8682112	WT	sr1	OK	12.9109	5.9089	-1.12762	-2.89023	0.00015	0.00175679	yes	18.8198
AT3G44380	AT3G44380	T22K7_60	3:16035905-16036900	WT	sr1	OK	21.3322	9.76601	-1.12719	-2.41913	0.00115	0.00913149	yes	31.0982
AT4G36530	AT4G36530	C7A10.830	4:17239957-17241937	WT	sr1	OK	58.0822	26.6008	-1.12663	-3.19991	5e-05	0.000685755	yes	84.683
AT1G50900	AT1G50900	GDC1	1:18866196-18869933	WT	sr1	OK	64.1528	29.3853	-1.12641	-2.88319	0.00475	0.0273486	yes	93.5381
AT1G30845	AT1G30845	CDF2	1:10979645-10980984	WT	sr1	OK	12.1231	5.55331	-1.12634	-2.51267	0.0012	0.00943225	yes	17.6764
AT5G53940	AT5G53940	AT5G53940	5:21896994-21898610	WT	sr1	OK	82.3083	37.7118	-1.12602	-5.07064	5e-05	0.000685755	yes	120.02
AT5G40850	AT5G40850	UPM1	5:16366352-16369099	WT	sr1	OK	24.0108	11.0045	-1.12559	-3.06067	5e-05	0.000685755	yes	35.0153
AT5G17560	AT5G17560	K10A8_40	5:5788453-5789962	WT	sr1	OK	149.382	68.4701	-1.12546	-3.20377	5e-05	0.000685755	yes	217.852
AT1G32070	AT1G32070	ATNSI	1:11534681-11536338	WT	sr1	OK	118.047	54.1182	-1.12518	-3.28869	5e-05	0.000685755	yes	172.165
AT3G44010	AT3G44010	RPS29A	3:15799930-15801200	WT	sr1	OK	882.924	405.05	-1.12419	-5.31843	5e-05	0.000685755	yes	1287.97
AT5G42765	AT5G42765	AT5G42765	5:17148807-17151681	WT	sr1	OK	25.5608	11.7268	-1.12412	-3.04582	0.00035	0.00350585	yes	37.2876
AT1G06830	AT1G06830	GRXS11	1:2097150-2097655	WT	sr1	OK	43.5978	20.0099	-1.12354	-4.42262	0.00025	0.00265915	yes	63.6077
AT5G50100	AT5G50100	AT5G50100	5:20371852-20373441	WT	sr1	OK	53.6483	24.6283	-1.12322	-3.86654	5e-05	0.000685755	yes	78.2766
AT4G01897	AT4G01897	AT4G01897	4:819956-821505	WT	sr1	OK	103.252	47.4389	-1.12203	-3.18554	5e-05	0.000685755	yes	150.691
AT5G57560	AT5G57560	TCH4	5:23307129-23308282	WT	sr1	OK	20.6997	9.51085	-1.12196	-3.60321	0.0003	0.00308663	yes	30.2105
AT1G14310	AT1G14310	F14L17.7	1:4885023-4887933	WT	sr1	OK	19.7397	9.07077	-1.12181	-3.27528	0.0001	0.00124489	yes	28.8105
AT5G57780	AT5G57780	AT5G57780	5:23405323-23406351	WT	sr1	OK	20.0284	9.20365	-1.12177	-3.56189	0.0002	0.0022183	yes	29.2321
AT5G49300	AT5G49300	GATA16	5:19984848-19985697	WT	sr1	OK	8.6618	3.98057	-1.12169	-3.15918	0.0047	0.0271367	yes	12.6424
AT5G37360	AT5G37360	AT5G37360	5:14805228-14808236	WT	sr1	OK	84.6958	38.9383	-1.1211	-4.12281	5e-05	0.000685755	yes	123.634
AT1G34430	AT1G34430	EMB3003	1:12584407-12590192	WT	sr1	OK	26.3927	12.1348	-1.12099	-2.30233	0.0048	0.0275511	yes	38.5275
AT3G46430	AT3G46430	F18L15.150	3:17087593-17095639	WT	sr1	OK	333.429	153.322	-1.12082	-3.83522	0.0071	0.0371155	yes	486.751
AT1G29390	AT1G29390	COR314-TM2	1:10286292-10288103	WT	sr1	OK	133.778	61.5526	-1.11995	-3.09475	5e-05	0.000685755	yes	195.331
AT1G75840	AT1G75840	ARAC5	1:28475706-28483928	WT	sr1	OK	33.2928	15.3247	-1.11935	-2.69429	0.00355	0.0219355	yes	48.6175
AT3G05000	AT3G05000	T9J14.5	3:1387174-1388756	WT	sr1	OK	39.7769	18.31	-1.1193	-4.18895	5e-05	0.000685755	yes	58.0869
AT4G26710	AT4G26710	F10M23.50	4:13468548-13469935	WT	sr1	OK	271.636	125.041	-1.11927	-3.05655	5e-05	0.000685755	yes	396.677
AT3G02468	AT3G02468	CPuORF9	3:508885-511561	WT	sr1	OK	847.45	390.128	-1.11918	-2.30877	0.00255	0.016987	yes	1237.58
AT1G22140	AT1G22140	AT1G22140	1:7814396-7815647	WT	sr1	OK	155.754	71.7353	-1.11851	-3.07348	5e-05	0.000685755	yes	227.489
AT4G16510	AT4G16510	Z97341.16	4:9302701-9305123	WT	sr1	OK	12.905	5.94684	-1.11774	-2.56061	0.00065	0.00580223	yes	18.8518
AT1G78680	AT1G78680	ATGGH2	1:29593755-29596270	WT	sr1	OK	113.394	52.2603	-1.11756	-3.19445	5e-05	0.000685755	yes	165.654
XLOC_025300	XLOC_025300	-	4:13716392-13717927	WT	sr1	OK	6.95049	3.20439	-1.11706	-2.9992	0.0004	0.00390147	yes	10.1549
AT1G18340	AT1G18340	AT1G18340	1:6308712-6313931	WT	sr1	OK	12.6678	5.84042	-1.11703	-2.43526	0.00175	0.0126787	yes	18.5082
AT1G11430	AT1G11430	AT1G11430/T23J18_10	1:3847242-3849162	WT	sr1	OK	115.183	53.1175	-1.11667	-4.11287	0.00015	0.00175679	yes	168.3
AT5G02380	AT5G02380	MT2B	5:503407-507244	WT	sr1	OK	7252.16	3344.43	-1.11665	-2.19565	0.0022	0.015101	yes	10596.6
AT2G38170	AT2G38170	CAX1	2:15988758-15993278	WT	sr1	OK	276.243	127.394	-1.11664	-2.74097	0.00015	0.00175679	yes	403.637
AT2G36160	AT2G36160	RPS14A	2:15169817-15171353	WT	sr1	OK	374.416	172.671	-1.11662	-3.77685	5e-05	0.000685755	yes	547.087
AT2G42200	AT2G42200	SPL9	2:17587406-17589699	WT	sr1	OK	6.96587	3.21339	-1.11621	-2.51511	0.00075	0.00651214	yes	10.1793
AT2G41200	AT2G41200	AT2G41200	2:17171624-17173131	WT	sr1	OK	12.0117	5.54142	-1.11611	-3.47744	0.00125	0.00974543	yes	17.5531
AT5G27670	AT5G27670	HTA7	5:9792560-9793456	WT	sr1	OK	109.93	50.7173	-1.11604	-4.77743	5e-05	0.000685755	yes	160.647
AT1G68260	AT1G68260	T22E19.11	1:25585775-25587658	WT	sr1	OK	12.4138	5.72837	-1.11575	-2.40085	0.00075	0.00651214	yes	18.1422
AT2G20450	AT2G20450	RPL14A	2:8813861-8815253	WT	sr1	OK	102.561	47.3431	-1.11525	-4.73526	5e-05	0.000685755	yes	149.904
AT5G07250	AT5G07250	ATRBL3	5:2271918-2275990	WT	sr1	OK	32.1827	14.8628	-1.11458	-2.16587	0.00455	0.0264938	yes	47.0455
AT1G66740	AT1G66740	AtSP7	1:24892339-24893766	WT	sr1	OK	30.8192	14.2344	-1.11444	-3.95379	5e-05	0.000685755	yes	45.0536
AT4G30220	AT4G30220	RUXF	4:14802949-14804358	WT	sr1	OK	207.005	95.6554	-1.11375	-3.11529	5e-05	0.000685755	yes	302.66
AT2G47910	AT2G47910	CRR6	2:19614697-19616904	WT	sr1	OK	25.8559	11.9541	-1.11299	-3.35997	0.0002	0.0022183	yes	37.81
AT5G27450	AT5G27450	MVK	5:9690606-9694840	WT	sr1	OK	7.99146	3.69539	-1.11273	-2.57137	0.00535	0.0299583	yes	11.6868
AT2G46940	AT2G46940	AT2G46940	2:19286657-19287581	WT	sr1	OK	7.7606	3.58903	-1.11257	-2.91469	0.00205	0.0143016	yes	11.3496
AT5G18380	AT5G18380	RPS16C	5:6090048-6090761	WT	sr1	OK	1006.37	465.446	-1.11247	-2.93331	0.0001	0.00124489	yes	1471.82
AT5G59500	AT5G59500	AT5G59500	5:23985928-23987381	WT	sr1	OK	29.3856	13.5942	-1.11212	-4.03101	5e-05	0.000685755	yes	42.9798
AT4G14040	AT4G14040	EDA38	4:8100348-8102875	WT	sr1	OK	195.078	90.255	-1.11197	-2.76555	5e-05	0.000685755	yes	285.333
AT3G22530	AT3G22530	AT3G22530	3:7977603-7978635	WT	sr1	OK	51.3987	23.784	-1.11174	-3.79197	5e-05	0.000685755	yes	75.1827
AT5G08280	AT5G08280	HEMC	5:2661657-2665792	WT	sr1	OK	128.983	59.6863	-1.11171	-3.12923	5e-05	0.000685755	yes	188.669
AT5G56850	AT5G56850	AT5G56850	5:22985023-22988086	WT	sr1	OK	12.2155	5.65266	-1.11171	-2.76091	5e-05	0.000685755	yes	17.8682
AT4G20030	AT4G20030	AT4G20030	4:10846314-10849115	WT	sr1	OK	28.4788	13.1792	-1.11162	-3.64583	0.00045	0.00430171	yes	41.658
AT5G27770	AT5G27770	AT5G27770	5:9835884-9837341	WT	sr1	OK	454.74	210.481	-1.11135	-4.75802	5e-05	0.000685755	yes	665.221
AT2G26540	AT2G26540	HEMD	2:11287364-11290360	WT	sr1	OK	14.2876	6.61409	-1.11115	-3.02576	0.0002	0.0022183	yes	20.9017
AT2G41750	AT2G41750	AT2G41750	2:17421643-17422522	WT	sr1	OK	9.42901	4.36747	-1.11031	-3.16987	0.0013	0.0100455	yes	13.7965
AT1G70660	AT1G70660	MMZ2	1:26637999-26642268	WT	sr1	OK	129.986	60.2148	-1.11016	-3.21797	5e-05	0.000685755	yes	190.201
AT1G26650	AT1G26650	AT1G26650	1:9210088-9211560	WT	sr1	OK	45.715	21.1785	-1.11007	-3.71712	5e-05	0.000685755	yes	66.8935
AT1G76065	AT1G76065	AT1G76065	1:28544337-28545376	WT	sr1	OK	15.5664	7.21273	-1.10982	-2.78484	0.0006	0.00542999	yes	22.7791
AT3G28080	AT3G28080	AT3G28080	3:10451485-10455450	WT	sr1	OK	38.4569	17.8294	-1.10898	-2.80307	0.00015	0.00175679	yes	56.2863
AT4G29350	AT4G29350	PFN2	4:14450007-14451394	WT	sr1	OK	874.209	405.367	-1.10875	-3.78998	0.00015	0.00175679	yes	1279.58
AT4G15910	AT4G15910	ATDI21	4:9028460-9029423	WT	sr1	OK	60.9035	28.242	-1.10868	-4.35854	5e-05	0.000685755	yes	89.1455
AT3G16640	AT3G16640	TCTP	3:5669372-5670842	WT	sr1	OK	1023.95	474.826	-1.10867	-3.62967	0.0001	0.00124489	yes	1498.78
AT3G47490	AT3G47490	F1P2.40	3:17498278-17500980	WT	sr1	OK	50.2064	23.2895	-1.10819	-2.77808	5e-05	0.000685755	yes	73.4959
AT3G16080	AT3G16080	RPL37C	3:5454817-5455927	WT	sr1	OK	294.984	136.84	-1.10815	-5.041	5e-05	0.000685755	yes	431.824
AT3G01210	AT3G01210	T4P13.10	3:71625-75538	WT	sr1	OK	29.4047	13.6429	-1.10789	-3.74287	5e-05	0.000685755	yes	43.0476
XLOC_001948	XLOC_001948	AT1G35612	1:13145587-13146921	WT	sr1	OK	24.4787	11.3595	-1.10762	-2.63317	5e-05	0.000685755	yes	35.8382
AT5G48760	AT5G48760	RPL13AD	5:19771137-19772738	WT	sr1	OK	115.244	53.4897	-1.10736	-3.19397	5e-05	0.000685755	yes	168.734
AT1G70890	AT1G70890	MLP43	1:26725625-26726544	WT	sr1	OK	111.355	51.6966	-1.10703	-4.2121	5e-05	0.000685755	yes	163.052
AT5G44530	AT5G44530	AT5G44530	5:17937688-17941646	WT	sr1	OK	19.5792	9.09663	-1.10592	-3.2888	5e-05	0.000685755	yes	28.6758
AT5G59610	AT5G59610	AT5G59610	5:24013164-24015071	WT	sr1	OK	23.472	10.9077	-1.10559	-2.72844	5e-05	0.000685755	yes	34.3797
AT4G38570	AT4G38570	PIS2	4:18029195-18033741	WT	sr1	OK	17.0223	7.91103	-1.10549	-2.27215	0.0093	0.0455011	yes	24.9333
AT5G28770	AT5G28770	BZO2H3	5:10796383-10798222	WT	sr1	OK	21.3922	9.9429	-1.10535	-2.96224	5e-05	0.000685755	yes	31.3351
AT4G03280	AT4G03280	PETC	4:1440145-1441863	WT	sr1	OK	756.052	351.429	-1.10525	-2.839	0.0001	0.00124489	yes	1107.48
AT4G20150	AT4G20150	F1C12.70	4:10884196-10889597	WT	sr1	OK	436.466	202.879	-1.10525	-2.88911	5e-05	0.000685755	yes	639.345
AT4G32240	AT4G32240	AT4G32240	4:15568299-15569205	WT	sr1	OK	64.9262	30.183	-1.10506	-4.20746	5e-05	0.000685755	yes	95.1092
AT5G49525	AT5G49525	AT5G49525	5:20097039-20097486	WT	sr1	OK	28.0099	13.0255	-1.1046	-4.63545	0.00135	0.0103402	yes	41.0354
AT5G45930	AT5G45930	CHLI2	5:18628006-18630706	WT	sr1	OK	51.3336	23.8791	-1.10416	-3.56301	0.00015	0.00175679	yes	75.2127
AT3G19508	AT3G19508	AT3G19508	3:6762004-6762720	WT	sr1	OK	9.87071	4.59476	-1.10316	-1.73673	0.00485	0.0277799	yes	14.4655
AT1G21010	AT1G21010	AT1G21010	1:7346155-7346973	WT	sr1	OK	20.0796	9.34783	-1.10303	-3.5405	0.00015	0.00175679	yes	29.4274
AT1G72970	AT1G72970	HTH	1:27452765-27455964	WT	sr1	OK	26.4639	12.3216	-1.10283	-3.19088	5e-05	0.000685755	yes	38.7855
AT5G01240	AT5G01240	LAX1	5:97893-101835	WT	sr1	OK	17.3227	8.06562	-1.10281	-3.14052	5e-05	0.000685755	yes	25.3883
AT5G19290	AT5G19290	AT5G19290	5:6494054-6495284	WT	sr1	OK	64.2662	29.9248	-1.10272	-3.47435	5e-05	0.000685755	yes	94.191
AT5G09960	AT5G09960	AT5G09960	5:3106319-3107913	WT	sr1	OK	75.1131	34.9911	-1.10208	-3.31698	5e-05	0.000685755	yes	110.104
AT5G01090	AT5G01090	F7J8_70	5:32831-34326	WT	sr1	OK	26.733	12.4547	-1.10193	-3.43505	5e-05	0.000685755	yes	39.1877
AT2G26840	AT2G26840	AT2G26840	2:11447196-11448949	WT	sr1	OK	16.3152	7.60114	-1.10193	-2.80761	0.0002	0.0022183	yes	23.9163
AT3G05935	AT3G05935	AT3G05935	3:1770278-1772628	WT	sr1	OK	25.1559	11.721	-1.1018	-2.16131	0.00575	0.0315989	yes	36.8769
AT3G51600	AT3G51600	LTP5	3:19138393-19139252	WT	sr1	OK	1239.12	577.47	-1.1015	-3.96176	0.0003	0.00308663	yes	1816.59
AT5G06690	AT5G06690	WCRKC1	5:2060409-2061956	WT	sr1	OK	21.5482	10.0433	-1.10133	-2.44534	0.0004	0.00390147	yes	31.5915
AT1G65590	AT1G65590	HEXO3	1:24385726-24391331	WT	sr1	OK	17.1069	7.97449	-1.10111	-2.92482	5e-05	0.000685755	yes	25.0814
AT3G61970	AT3G61970	NGA2	3:22951462-22952851	WT	sr1	OK	18.6599	8.70044	-1.10078	-3.4701	0.00015	0.00175679	yes	27.3603
AT5G49120	AT5G49120	AT5G49120	5:19908625-19909399	WT	sr1	OK	16.5895	7.73856	-1.10014	-3.57916	0.00075	0.00651214	yes	24.3281
AT5G19570	AT5G19570	AT5G19570	5:6606699-6607203	WT	sr1	OK	23.2914	10.8649	-1.10012	-4.44493	0.00175	0.0126787	yes	34.1563
AT3G49870	AT3G49870	ATARLA1C	3:18492407-18494139	WT	sr1	OK	163.494	76.2708	-1.10004	-4.44592	5e-05	0.000685755	yes	239.765
AT3G48720	AT3G48720	T8P19.230	3:18046322-18049463	WT	sr1	OK	39.9183	18.6232	-1.09995	-3.36374	0.0001	0.00124489	yes	58.5415
AT5G57030	AT5G57030	LUT2	5:23077264-23080053	WT	sr1	OK	37.9337	17.7054	-1.09929	-3.69042	5e-05	0.000685755	yes	55.6391
AT5G43700	AT5G43700	ATAUX2-11	5:17550232-17556670	WT	sr1	OK	67.7483	31.628	-1.09898	-3.47875	0.0002	0.0022183	yes	99.3763
AT1G44920	AT1G44920	T12C22.21	1:16975603-16984419	WT	sr1	OK	57.6669	26.9217	-1.09898	-2.61389	0.0002	0.0022183	yes	84.5886
AT1G48330	AT1G48330	F11A17.11	1:17863836-17864386	WT	sr1	OK	45.9198	21.4421	-1.09867	-4.81016	0.00035	0.00350585	yes	67.3619
AT1G54730	AT1G54730	AT1G54730	1:20424402-20430176	WT	sr1	OK	19.6237	9.16705	-1.09807	-2.43216	0.0014	0.0106369	yes	28.7907
AT1G55960	AT1G55960	AT1G55960	1:20927642-20930017	WT	sr1	OK	31.4525	14.6936	-1.09798	-3.29293	0.0002	0.0022183	yes	46.1461
XLOC_018254	XLOC_018254	AT3G24614	3:8978421-8979694	WT	sr1	OK	21.3931	9.99616	-1.0977	-2.77178	5e-05	0.000685755	yes	31.3893
AT5G56747	AT5G56747,XLOC_028400	AT5G56747	5:22956285-22957387	WT	sr1	OK	11.9215	5.5705	-1.09768	-2.4219	0.00215	0.0148356	yes	17.492
AT5G02960	AT5G02960	RPS23B	5:693078-694515	WT	sr1	OK	1001.63	468.232	-1.09706	-3.99109	5e-05	0.000685755	yes	1469.86
AT5G10400	AT5G10400	HTR2	5:3270288-3270952	WT	sr1	OK	59.7873	27.9543	-1.09677	-4.51319	5e-05	0.000685755	yes	87.7416
AT4G34750	AT4G34750	T4L20.330	4:16577403-16578452	WT	sr1	OK	22.4369	10.4912	-1.0967	-2.59912	0.00015	0.00175679	yes	32.9281
AT1G50055	AT1G50055,XLOC_006564	TAS1B	1:18546164-18550042	WT	sr1	OK	25.924	12.1219	-1.09667	-2.5842	0.00035	0.00350585	yes	38.0459
AT4G18570	AT4G18570	F28J12.220	4:10231217-10236045	WT	sr1	OK	23.0643	10.8029	-1.09425	-2.945	0.0001	0.00124489	yes	33.8672
AT5G59410	AT5G59410	AT5G59410	5:23957734-23960931	WT	sr1	OK	31.739	14.8706	-1.09379	-1.93646	0.0056	0.0309786	yes	46.6096
AT4G23430	AT4G23430	TIC32	4:12229025-12231658	WT	sr1	OK	31.1767	14.6076	-1.09375	-3.12119	5e-05	0.000685755	yes	45.7843
AT5G40890	AT5G40890	ATCLC-A	5:16378894-16385319	WT	sr1	OK	9.00623	4.21987	-1.09373	-2.41771	0.0029	0.0187734	yes	13.2261
AT1G63970	AT1G63970	ISPF	1:23738690-23740364	WT	sr1	OK	115.777	54.2538	-1.09356	-3.14334	5e-05	0.000685755	yes	170.031
AT3G52155	AT3G52155	AT3G52155	3:19343663-19346615	WT	sr1	OK	28.9739	13.5778	-1.09351	-3.87305	5e-05	0.000685755	yes	42.5517
AT5G02450	AT5G02450	RPL36C	5:533105-534656	WT	sr1	OK	251.51	117.87	-1.09342	-4.3371	5e-05	0.000685755	yes	369.38
AT4G31985	AT4G31985	RPL39A	4:15469894-15470559	WT	sr1	OK	1141.37	535.155	-1.09274	-6.921	5e-05	0.000685755	yes	1676.52
AT2G32480	AT2G32480	ARASP	2:13787171-13790073	WT	sr1	OK	68.2366	31.9995	-1.0925	-3.05225	5e-05	0.000685755	yes	100.236
AT4G12900	AT4G12900	AT4G12900	4:7548819-7549974	WT	sr1	OK	13.0347	6.11421	-1.09212	-3.36968	0.0014	0.0106369	yes	19.1489
AT1G61740	AT1G61740	T13M11.10	1:22798068-22801081	WT	sr1	OK	71.031	33.3312	-1.09157	-3.13036	5e-05	0.000685755	yes	104.362
AT1G53240	AT1G53240	mMDH1	1:19854614-19856937	WT	sr1	OK	127.091	59.6428	-1.09144	-3.46997	5e-05	0.000685755	yes	186.734
AT3G16870	AT3G16870	GATA17	3:5763585-5764654	WT	sr1	OK	14.5799	6.84882	-1.09005	-3.49367	0.00085	0.0072023	yes	21.4287
AT1G19380	AT1G19380	AT1G19380	1:6698057-6698824	WT	sr1	OK	34.8767	16.3835	-1.09002	-4.41842	0.0002	0.0022183	yes	51.2602
AT1G70350	AT1G70350	F17O7.11	1:26507113-26508285	WT	sr1	OK	28.0571	13.1831	-1.08968	-4.12935	0.0003	0.00308663	yes	41.2402
AT3G23390	AT3G23390	RPL36AA	3:8375371-8376392	WT	sr1	OK	256.753	120.684	-1.08915	-5.13245	5e-05	0.000685755	yes	377.437
AT2G43945	AT2G43945	AT2G43945	2:18197843-18200194	WT	sr1	OK	68.5814	32.2363	-1.08913	-3.77205	5e-05	0.000685755	yes	100.818
AT3G13970	AT3G13970	APG12	3:4613393-4614848	WT	sr1	OK	13.1995	6.20458	-1.08908	-2.1397	0.00535	0.0299583	yes	19.4041
AT1G26761	AT1G26761	AT1G26761	1:9250223-9251644	WT	sr1	OK	7.21705	3.39272	-1.08897	-2.86411	0.0007	0.00616257	yes	10.6098
AT4G01050	AT4G01050	TROL	4:453368-458510	WT	sr1	OK	227.613	107.046	-1.08835	-2.92544	5e-05	0.000685755	yes	334.659
AT1G26910	AT1G26910	RPL10B	1:9317588-9323206	WT	sr1	OK	19.8764	9.34806	-1.08832	-2.61372	0.00095	0.00786897	yes	29.2245
AT1G29418	AT1G29418	AT1G29418	1:10300231-10301951	WT	sr1	OK	261.158	122.87	-1.08779	-4.98178	0.0011	0.00879511	yes	384.028
AT1G61520	AT1G61520	LHCA3	1:22699714-22701383	WT	sr1	OK	5147.15	2421.7	-1.08775	-2.06601	0.00755	0.0389062	yes	7568.85
AT5G38290	AT5G38290	CRS2A	5:15303335-15305681	WT	sr1	OK	15.925	7.49564	-1.08717	-2.6003	0.0001	0.00124489	yes	23.4206
XLOC_001052	XLOC_001052	AT1G20015	1:6941071-6942234	WT	sr1	OK	9.47976	4.46258	-1.08697	-2.49464	0.001	0.00818888	yes	13.9423
AT1G22190	AT1G22190	RAP2-13	1:7835781-7837288	WT	sr1	OK	40.2179	18.9343	-1.08684	-3.53235	5e-05	0.000685755	yes	59.1522
AT1G74520	AT1G74520	ATHVA22A	1:28007973-28009300	WT	sr1	OK	116.597	54.8991	-1.08668	-4.27186	5e-05	0.000685755	yes	171.496
ATCG00160	ATCG00160	RPS2	Pt:15012-15723	WT	sr1	OK	246.05	115.914	-1.0859	-4.17853	5e-05	0.000685755	yes	361.964
AT2G38025	AT2G38025	OTU3	2:15914957-15916733	WT	sr1	OK	33.7538	15.9031	-1.08574	-3.60202	5e-05	0.000685755	yes	49.6569
AT3G56940	AT3G56940	CRD1	3:21076504-21079856	WT	sr1	OK	1276.55	601.499	-1.08562	-2.9138	0.001	0.00818888	yes	1878.05
AT1G19350	AT1G19350	BES1	1:6688521-6690414	WT	sr1	OK	94.3567	44.4789	-1.085	-3.35009	5e-05	0.000685755	yes	138.836
AT1G70470	AT1G70470	F24J13.4	1:26559358-26560123	WT	sr1	OK	7.57189	3.5702	-1.08465	-2.90353	0.00375	0.0228888	yes	11.1421
AT1G66890	AT1G66890	T4O24.4	1:24957557-24958114	WT	sr1	OK	95.7251	45.1452	-1.08432	-4.92249	0.0001	0.00124489	yes	140.87
AT3G03900	AT3G03900	APK3	3:1002659-1004926	WT	sr1	OK	10.3357	4.87455	-1.0843	-2.26563	0.0009	0.00753613	yes	15.2102
AT4G00585	AT4G00585	AT4G00585	4:250954-252598	WT	sr1	OK	163.807	77.2675	-1.08406	-4.13192	5e-05	0.000685755	yes	241.075
AT1G10470	AT1G10470	ARR4	1:3442326-3443957	WT	sr1	OK	133.803	63.1337	-1.08363	-3.54846	0.0001	0.00124489	yes	196.937
AT2G46540	AT2G46540	AT2G46540	2:19109619-19111769	WT	sr1	OK	183.735	86.7194	-1.0832	-2.6472	0.0003	0.00308663	yes	270.454
AT3G56240	AT3G56240	CCH	3:20863256-20864544	WT	sr1	OK	1085.99	512.587	-1.08315	-3.9458	0.00015	0.00175679	yes	1598.58
AT4G02725	AT4G02725	AT4G02725	4:1206003-1207436	WT	sr1	OK	101.464	47.9177	-1.08233	-3.06235	5e-05	0.000685755	yes	149.382
AT4G21192	AT4G21192	AT4G21192	4:11294179-11295430	WT	sr1	OK	58.3306	27.5494	-1.08224	-2.76845	0.0001	0.00124489	yes	85.88
AT3G23830	AT3G23830	GR-RBP4	3:8606476-8608083	WT	sr1	OK	30.2038	14.2657	-1.08218	-2.80209	5e-05	0.000685755	yes	44.4695
AT3G54820	AT3G54820	PIP2D	3:20302020-20304010	WT	sr1	OK	18.9087	8.9321	-1.08198	-3.73601	5e-05	0.000685755	yes	27.8408
AT4G02630	AT4G02630	T10P11.10	4:1151612-1153356	WT	sr1	OK	7.20563	3.40508	-1.08144	-2.85833	0.00045	0.00430171	yes	10.6107
AT5G56170	AT5G56170	LLG1	5:22735914-22737311	WT	sr1	OK	85.9472	40.6153	-1.08143	-4.20083	5e-05	0.000685755	yes	126.562
AT1G48630	AT1G48630	RACK1B_AT	1:17981772-17983327	WT	sr1	OK	48.2671	22.8129	-1.08119	-3.91755	5e-05	0.000685755	yes	71.08
XLOC_001941	XLOC_001941	AT1G35516	1:13077925-13080265	WT	sr1	OK	31.2083	14.7525	-1.08098	-2.28149	0.0029	0.0187734	yes	45.9608
AT1G80760	AT1G80760	NIP6	1:30348800-30352208	WT	sr1	OK	31.1765	14.7396	-1.08076	-2.09064	0.0019	0.0134971	yes	45.9161
XLOC_008250	XLOC_008250	-	1:21051747-21053127	WT	sr1	OK	13.5292	6.39845	-1.08028	-3.20256	0.00015	0.00175679	yes	19.9276
AT2G17450	AT2G17450	RHA3A	2:7576473-7577300	WT	sr1	OK	100.648	47.616	-1.0798	-4.45245	5e-05	0.000685755	yes	148.264
AT1G16790	AT1G16790	AT1G16790	1:5744552-5745209	WT	sr1	OK	17.0458	8.06581	-1.07953	-3.25134	0.00055	0.00505456	yes	25.1116
AT2G30230	AT2G30230	AT2G30230	2:12897070-12897885	WT	sr1	OK	46.6275	22.0639	-1.07949	-3.79811	5e-05	0.000685755	yes	68.6914
AT2G35260	AT2G35260	AT2G35260	2:14849535-14851969	WT	sr1	OK	93.7377	44.3678	-1.07912	-3.38902	5e-05	0.000685755	yes	138.106
AT4G32570	AT4G32570	TIFY8	4:15707480-15718858	WT	sr1	OK	24.5856	11.6405	-1.07866	-1.88936	0.0092	0.0451461	yes	36.2261
AT1G67865	AT1G67865	AT1G67865	1:25446288-25446737	WT	sr1	OK	1291.83	611.676	-1.07858	-4.79411	0.00015	0.00175679	yes	1903.51
AT3G10620	AT3G10620	ATNUDX26	3:3320262-3323211	WT	sr1	OK	33.1919	15.7184	-1.07838	-2.85747	0.0038	0.0231131	yes	48.9103
AT3G28920	AT3G28920	AtHB34	3:10940445-10941833	WT	sr1	OK	47.395	22.4497	-1.07804	-3.70653	5e-05	0.000685755	yes	69.8447
AT4G37300	AT4G37300	MEE59	4:17554640-17555861	WT	sr1	OK	112.254	53.1771	-1.07789	-3.63394	5e-05	0.000685755	yes	165.431
AT5G53880	AT5G53880	AT5G53880	5:21872793-21873303	WT	sr1	OK	77.4583	36.7009	-1.07761	-5.73701	0.00015	0.00175679	yes	114.159
AT5G04820	AT5G04820	ATOFP13	5:1399618-1400784	WT	sr1	OK	12.5144	5.93177	-1.07706	-3.1669	0.00015	0.00175679	yes	18.4462
AT1G76020	AT1G76020	AT1G76020	1:28532000-28533567	WT	sr1	OK	41.5883	19.7138	-1.07697	-2.94053	0.0001	0.00124489	yes	61.3021
AT4G31310	AT4G31310	AT4G31310	4:15191324-15192596	WT	sr1	OK	101.837	48.277	-1.07685	-4.2151	0.0001	0.00124489	yes	150.114
AT5G25840	AT5G25840	AT5G25840/F18A17_90	5:9010723-9011498	WT	sr1	OK	38.0484	18.0413	-1.07653	-3.67073	0.0001	0.00124489	yes	56.0897
AT4G27720	AT4G27720	T29A15.210	4:13831037-13836578	WT	sr1	OK	54.9136	26.0388	-1.0765	-3.47278	5e-05	0.000685755	yes	80.9524
AT5G39830	AT5G39830	DEGP8	5:15942796-15945827	WT	sr1	OK	35.3431	16.7629	-1.07616	-2.76925	5e-05	0.000685755	yes	52.106
AT3G23050	AT3G23050	IAA7	3:8194678-8197153	WT	sr1	OK	129.293	61.3402	-1.07574	-2.96066	5e-05	0.000685755	yes	190.633
AT5G27210	AT5G27210	AT5G27210	5:9572099-9574135	WT	sr1	OK	8.24425	3.91161	-1.07562	-3.25044	0.001	0.00818888	yes	12.1559
AT1G36390	AT1G36390	F7F23.11	1:13700803-13703572	WT	sr1	OK	38.9733	18.4975	-1.07516	-2.3847	0.00065	0.00580223	yes	57.4708
AT3G01480	AT3G01480	CYP38	3:188368-193537	WT	sr1	OK	81.2236	38.5512	-1.07512	-3.15398	0.0003	0.00308663	yes	119.775
AT4G16442	AT4G16442	AT4G16442	4:9271855-9273089	WT	sr1	OK	32.3953	15.3765	-1.07506	-3.82991	0.00015	0.00175679	yes	47.7718
AT4G34870	AT4G34870	ROC5	4:16614326-16615313	WT	sr1	OK	710.646	337.315	-1.07504	-3.39244	0.00025	0.00265915	yes	1047.96
AT1G70700	AT1G70700	JAZ9	1:26654733-26657064	WT	sr1	OK	105.379	50.0244	-1.07488	-3.05005	0.0001	0.00124489	yes	155.403
AT3G57765	AT3G57765	U2.3	3:21397261-21398853	WT	sr1	OK	247.468	117.49	-1.07471	-3.7208	5e-05	0.000685755	yes	364.958
AT5G41460	AT5G41460	AT5G41460	5:16589597-16592241	WT	sr1	OK	14.2603	6.77058	-1.07465	-3.18219	5e-05	0.000685755	yes	21.0309
AT2G40400	AT2G40400	AT2G40400	2:16869333-16873258	WT	sr1	OK	6.91356	3.2827	-1.07455	-2.81523	5e-05	0.000685755	yes	10.1963
XLOC_009679	XLOC_009679	AtMAPR2	2:10609371-10612232	WT	sr1	OK	115.108	54.6673	-1.07424	-2.80424	5e-05	0.000685755	yes	169.775
AT5G25220	AT5G25220	KNAT3	5:8736073-8738584	WT	sr1	OK	42.1803	20.0384	-1.0738	-3.09771	5e-05	0.000685755	yes	62.2187
AT3G04890	AT3G04890	AT3G04890	3:1347645-1349202	WT	sr1	OK	41.1167	19.5364	-1.07356	-2.9309	5e-05	0.000685755	yes	60.6531
AT3G29350	AT3G29350	AHP2	3:11264146-11265532	WT	sr1	OK	68.0297	32.3242	-1.07355	-2.97544	0.0001	0.00124489	yes	100.354
AT1G54580	AT1G54580	ACP2	1:20389346-20391015	WT	sr1	OK	236.7	112.487	-1.07331	-4.32588	5e-05	0.000685755	yes	349.187
AT1G31170	AT1G31170	ATSRX	1:11133409-11134844	WT	sr1	OK	108.739	51.6975	-1.07271	-2.93673	0.0001	0.00124489	yes	160.436
AT4G37040	AT4G37040	MAP1D	4:17455138-17459770	WT	sr1	OK	38.3066	18.2124	-1.07267	-3.5461	5e-05	0.000685755	yes	56.519
AT2G34585	AT2G34585	AT2G34580	2:14568046-14568637	WT	sr1	OK	136.809	65.0662	-1.07218	-4.21732	5e-05	0.000685755	yes	201.875
AT5G51260	AT5G51260	AT5G51260	5:20832024-20833782	WT	sr1	OK	18.1866	8.65094	-1.07194	-3.28672	5e-05	0.000685755	yes	26.8375
AT1G79260	AT1G79260	AT1G79260	1:29813243-29814309	WT	sr1	OK	13.7283	6.53064	-1.07186	-3.33787	0.0013	0.0100455	yes	20.2589
AT3G14440	AT3G14440	NCED3	3:4831287-4833599	WT	sr1	OK	12.8697	6.12536	-1.07111	-3.12824	5e-05	0.000685755	yes	18.9951
AT3G17840	AT3G17840	RLK902	3:6106027-6108675	WT	sr1	OK	17.7044	8.4266	-1.07109	-3.17531	5e-05	0.000685755	yes	26.131
AT5G65840	AT5G65840	AT5G65840	5:26343729-26346082	WT	sr1	OK	90.5458	43.101	-1.07093	-3.81472	5e-05	0.000685755	yes	133.647
AT3G22968	AT3G22968	CPuORF59	3:8152037-8154149	WT	sr1	OK	190.762	90.8468	-1.07027	-2.73089	0.00025	0.00265915	yes	281.609
AT1G26770	AT1G26770	ATEXPA10	1:9259604-9261313	WT	sr1	OK	21.973	10.4677	-1.06978	-2.69496	0.00015	0.00175679	yes	32.4407
AT1G35516	AT1G35516	AT1G35516	1:13077925-13080265	WT	sr1	OK	52.2247	24.8869	-1.06935	-2.12111	0.0057	0.0313781	yes	77.1116
AT4G17550	AT4G17550	AT4G17550	4:9775840-9779738	WT	sr1	OK	14.0053	6.67485	-1.06917	-2.72051	0.0001	0.00124489	yes	20.6802
AT1G56580	AT1G56580	SVB	1:21198258-21198956	WT	sr1	OK	289.97	138.221	-1.06892	-4.59161	5e-05	0.000685755	yes	428.191
AT2G38120	AT2G38120	AUX1	2:15972992-15977180	WT	sr1	OK	51.426	24.5141	-1.06889	-3.52473	5e-05	0.000685755	yes	75.9401
AT3G08030	AT3G08030	T8G24.2	3:2564032-2566002	WT	sr1	OK	94.8957	45.2535	-1.06831	-3.07406	5e-05	0.000685755	yes	140.149
AT5G47930	AT5G47930	RPS27D	5:19406162-19407400	WT	sr1	OK	449.103	214.249	-1.06776	-4.95705	5e-05	0.000685755	yes	663.352
AT1G54630	AT1G54630	ACP3	1:20401376-20403041	WT	sr1	OK	300.823	143.533	-1.06753	-3.09948	0.0001	0.00124489	yes	444.356
AT1G56420	AT1G56420	F13N6.17	1:21122029-21124436	WT	sr1	OK	12.8635	6.13795	-1.06745	-2.47996	0.0022	0.015101	yes	19.0014
AT2G14750	AT2G14750	APK	2:6314031-6315766	WT	sr1	OK	179.591	85.7114	-1.06716	-3.62468	5e-05	0.000685755	yes	265.302
AT1G50910	AT1G50910	AT1G50910	1:18866196-18869933	WT	sr1	OK	29.0575	13.8679	-1.06716	-2.34438	0.00165	0.012102	yes	42.9254
AT3G29575	AT3G29575	AFP3	3:11382213-11384004	WT	sr1	OK	29.0463	13.8633	-1.06709	-2.66324	0.0001	0.00124489	yes	42.9096
AT3G15900	AT3G15900	AT3G15900	3:5374247-5377179	WT	sr1	OK	41.9079	20.0035	-1.06697	-2.36224	0.00065	0.00580223	yes	61.9114
AT1G30130	AT1G30130	T2H7.7	1:10587601-10589780	WT	sr1	OK	9.96385	4.75611	-1.06692	-2.51222	0.00035	0.00350585	yes	14.72
AT1G30520	AT1G30520	AAE14	1:10810955-10813885	WT	sr1	OK	8.83682	4.22121	-1.06587	-2.67558	0.0002	0.0022183	yes	13.058
AT1G07180	AT1G07180	ATNDI1	1:2204319-2206934	WT	sr1	OK	66.7534	31.8889	-1.06579	-3.41506	5e-05	0.000685755	yes	98.6423
AT3G45980	AT3G45980	H2B	3:16896165-16898013	WT	sr1	OK	268.256	128.165	-1.06561	-2.9164	5e-05	0.000685755	yes	396.421
AT2G46220	AT2G46220	AT2G46220	2:18979470-18980770	WT	sr1	OK	164.099	78.421	-1.06526	-3.40116	5e-05	0.000685755	yes	242.52
AT5G48545	AT5G48545	HINT3	5:19676036-19678367	WT	sr1	OK	21.2216	10.1458	-1.06465	-2.54313	0.00045	0.00430171	yes	31.3674
AT5G15930	AT5G15930	PAM1	5:5195637-5202452	WT	sr1	OK	20.2342	9.67429	-1.06457	-2.45657	0.00155	0.0115256	yes	29.9085
AT2G29340	AT2G29340	AT2G29340	2:12597114-12599203	WT	sr1	OK	137.501	65.7661	-1.06403	-3.06006	5e-05	0.000685755	yes	203.267
AT5G26960	AT5G26960	AT5G26960	5:9484733-9486149	WT	sr1	OK	12.2197	5.84638	-1.06359	-2.96652	0.0002	0.0022183	yes	18.0661
AT2G43760	AT2G43760	MOCS2	2:18132672-18136001	WT	sr1	OK	51.7587	24.766	-1.06344	-3.02042	0.0015	0.0112263	yes	76.5247
AT4G39460	AT4G39460	SAMC1	4:18355739-18358980	WT	sr1	OK	29.051	13.9006	-1.06344	-2.86453	5e-05	0.000685755	yes	42.9516
AT4G34600	AT4G34600	T4L20.180	4:16529224-16530199	WT	sr1	OK	13.9627	6.68104	-1.06343	-3.72681	0.0053	0.0297362	yes	20.6437
AT1G08115	AT1G08115	AT1G08115	1:2538075-2538237	WT	sr1	OK	365609	174944	-1.06341	-42.2149	0.00625	0.0336214	yes	540553
AT1G70210	AT1G70210	CYCD1	1:26439863-26442829	WT	sr1	OK	12.4172	5.94266	-1.06316	-3.14239	0.00015	0.00175679	yes	18.3599
AT1G77090	AT1G77090	PPD4	1:28960386-28961922	WT	sr1	OK	47.9462	22.9477	-1.06307	-3.62847	5e-05	0.000685755	yes	70.8939
AT1G78370	AT1G78370	ATGSTU20	1:29484268-29485290	WT	sr1	OK	654.334	313.242	-1.06275	-3.56968	0.00025	0.00265915	yes	967.576
AT3G44100	AT3G44100	F26G5_50	3:15866038-15867310	WT	sr1	OK	316.012	151.281	-1.06275	-4.74866	0.0001	0.00124489	yes	467.293
AT1G61275	AT1G61275	U12	1:22603120-22603295	WT	sr1	OK	642.132	307.425	-1.06264	-34.6282	0.00125	0.00974543	yes	949.557
AT5G16660	AT5G16660	AT5G16660	5:5465483-5467063	WT	sr1	OK	146.26	70.0351	-1.06238	-3.06891	5e-05	0.000685755	yes	216.295
AT5G59770	AT5G59770	AT5G59770	5:24079096-24081216	WT	sr1	OK	43.9885	21.0652	-1.06226	-3.01943	5e-05	0.000685755	yes	65.0537
AT4G35090	AT4G35090	CAT2	4:16700341-16703325	WT	sr1	OK	432.134	206.985	-1.06195	-2.68788	0.0001	0.00124489	yes	639.119
AT5G41520	AT5G41520	RPS10B	5:16609152-16610692	WT	sr1	OK	271.614	130.099	-1.06195	-3.2152	5e-05	0.000685755	yes	401.713
AT3G12610	AT3G12610	DRT100	3:4006398-4007807	WT	sr1	OK	73.0062	34.9689	-1.06195	-3.16288	5e-05	0.000685755	yes	107.975
ATCG00670	ATCG00670	CLPP1	Pt:69909-71882	WT	sr1	OK	6330.33	3032.36	-1.06184	-3.43683	0.00295	0.0190371	yes	9362.69
AT1G52340	AT1G52340	ABA2	1:19488942-19491648	WT	sr1	OK	25.4175	12.1909	-1.06002	-2.76326	5e-05	0.000685755	yes	37.6084
AT1G52155	AT1G52155	F5F19.22	1:19417620-19419986	WT	sr1	OK	8.90233	4.27087	-1.05965	-2.68565	0.0007	0.00616257	yes	13.1732
AT1G23480	AT1G23480	ATCSLA03	1:8333019-8336385	WT	sr1	OK	7.86659	3.7758	-1.05896	-2.68494	0.0003	0.00308663	yes	11.6424
AT3G44310	AT3G44310	NIT1	3:15986863-15989103	WT	sr1	OK	1142.51	548.38	-1.05895	-2.30896	0.0011	0.00879511	yes	1690.89
AT5G06270	AT5G06270	AT5G06270	5:1912549-1913674	WT	sr1	OK	13.036	6.25804	-1.05871	-3.15806	0.0007	0.00616257	yes	19.294
AT1G75180	AT1G75180	F22H5.9	1:28213798-28218801	WT	sr1	OK	57.9403	27.8239	-1.05824	-2.48124	0.00265	0.0174993	yes	85.7642
AT1G23750	AT1G23750	F5O8.30	1:8400150-8401521	WT	sr1	OK	9.057	4.35	-1.05802	-2.00567	0.002	0.0140549	yes	13.407
AT5G66450	AT5G66450	AT5G66450	5:26534613-26538011	WT	sr1	OK	11.5717	5.56011	-1.05741	-3.2496	0.00195	0.0137809	yes	17.1318
AT1G57680	AT1G57680	T8L23.15	1:21362487-21364728	WT	sr1	OK	40.183	19.3098	-1.05725	-3.34871	5e-05	0.000685755	yes	59.4928
AT5G09585	AT5G09585	U2.5	5:2972638-2975306	WT	sr1	OK	127.267	61.1608	-1.05718	-2.95926	5e-05	0.000685755	yes	188.428
AT4G21870	AT4G21870	HSP15.4	4:11603567-11604331	WT	sr1	OK	7.70598	3.70598	-1.05612	-2.99299	0.00905	0.0446421	yes	11.412
AT3G55170	AT3G55170	AT3G55170	3:20452860-20454342	WT	sr1	OK	77.3481	37.2262	-1.05505	-3.09459	5e-05	0.000685755	yes	114.574
AT4G17960	AT4G17960	AT4G17960	4:9970846-9972596	WT	sr1	OK	8.79752	4.2345	-1.05491	-2.3516	0.0018	0.0129465	yes	13.032
AT5G47630	AT5G47630	mtACP3	5:19306143-19307895	WT	sr1	OK	46.5662	22.425	-1.05418	-4.42436	0.0002	0.0022183	yes	68.9912
AT2G09990	AT2G09990	RPS16A	2:3781327-3782049	WT	sr1	OK	128.037	61.6729	-1.05385	-4.20478	5e-05	0.000685755	yes	189.71
AT1G14450	AT1G14450	AT1G14450	1:4946217-4947576	WT	sr1	OK	249.1	119.992	-1.05379	-5.21636	0.00015	0.00175679	yes	369.092
AT2G03350	AT2G03350	AT2G03350	2:1019578-1021186	WT	sr1	OK	39.5872	19.0695	-1.05376	-2.66878	0.00025	0.00265915	yes	58.6567
AT3G62400	AT3G62400	AT3G62400	3:23089640-23090737	WT	sr1	OK	280.246	135.188	-1.05172	-3.34516	0.0001	0.00124489	yes	415.434
AT1G72020	AT1G72020	F28P5.9	1:27109290-27110431	WT	sr1	OK	660.375	318.596	-1.05155	-4.84238	5e-05	0.000685755	yes	978.971
AT1G64680	AT1G64680	AT1G64680	1:24036020-24037401	WT	sr1	OK	33.8724	16.3423	-1.0515	-3.51184	0.0001	0.00124489	yes	50.2147
AT2G37200	AT2G37200	AT2G37200	2:15621953-15623097	WT	sr1	OK	72.6359	35.0564	-1.05101	-4.38175	5e-05	0.000685755	yes	107.692
AT2G01990	AT2G01990	AT2G01990	2:464978-466792	WT	sr1	OK	14.3192	6.91315	-1.05054	-2.45854	0.00045	0.00430171	yes	21.2324
AT5G48660	AT5G48660	AT5G48660	5:19736646-19738618	WT	sr1	OK	15.9748	7.71321	-1.0504	-2.82361	0.00025	0.00265915	yes	23.688
AT4G39200	AT4G39200	RPS25E	4:18257335-18258680	WT	sr1	OK	656.756	317.108	-1.05038	-2.57823	5e-05	0.000685755	yes	973.864
AT2G37120	AT2G37120	S1FA2	2:15594029-15594961	WT	sr1	OK	82.4878	39.8313	-1.05028	-4.37912	0.00015	0.00175679	yes	122.319
AT4G27600	AT4G27600	NARA5	4:13782514-13785112	WT	sr1	OK	45.0513	21.7564	-1.05013	-3.36418	0.00015	0.00175679	yes	66.8077
AT1G07010	AT1G07010	F10K1.27	1:2152851-2156008	WT	sr1	OK	59.3017	28.6475	-1.04966	-3.00281	0.0002	0.0022183	yes	87.9492
AT3G53470	AT3G53470	F4P12_170	3:19822725-19823493	WT	sr1	OK	66.3183	32.0586	-1.04869	-2.59136	5e-05	0.000685755	yes	98.3769
AT5G17170	AT5G17170	ENH1	5:5649163-5651233	WT	sr1	OK	80.3909	38.8816	-1.04795	-3.10356	0.0001	0.00124489	yes	119.273
AT1G54290	AT1G54290	AT1G54290	1:20268484-20270107	WT	sr1	OK	40.6211	19.6476	-1.04788	-3.53188	0.0001	0.00124489	yes	60.2687
AT4G35905	AT4G35905	AT4G35905	4:17006904-17008154	WT	sr1	OK	30.8693	14.932	-1.04777	-2.23769	0.0004	0.00390147	yes	45.8013
AT1G79790	AT1G79790	AT1G79790	1:30015872-30018231	WT	sr1	OK	34.1252	16.5096	-1.04753	-2.86523	0.0001	0.00124489	yes	50.6348
AT3G52500	AT3G52500	F22O6_120	3:19465498-19467386	WT	sr1	OK	34.2529	16.573	-1.0474	-3.2174	5e-05	0.000685755	yes	50.8259
AT1G03475	AT1G03475	LIN2	1:869050-871211	WT	sr1	OK	128.347	62.1376	-1.04651	-3.28171	0.0001	0.00124489	yes	190.485
AT5G52660	AT5G52660	LCL2	5:21358845-21362160	WT	sr1	OK	24.3108	11.7723	-1.0462	-2.84383	5e-05	0.000685755	yes	36.0831
AT2G27820	AT2G27820	PD1	2:11856767-11858288	WT	sr1	OK	53.0777	25.7039	-1.04612	-3.50968	5e-05	0.000685755	yes	78.7816
AT2G38360	AT2G38360	PRA1.B4	2:16069614-16070589	WT	sr1	OK	11.8477	5.7377	-1.04607	-3.40157	0.0011	0.00879511	yes	17.5854
AT4G14740	AT4G14740	DL3410C	4:8450288-8454028	WT	sr1	OK	20.6031	9.97847	-1.04597	-2.83658	5e-05	0.000685755	yes	30.5816
AT3G06320	AT3G06320	F24P17.22	3:1914510-1915318	WT	sr1	OK	64.7932	31.3837	-1.04583	-4.9958	0.00025	0.00265915	yes	96.1769
AT3G18740	AT3G18740	RPL30C	3:6453367-6454018	WT	sr1	OK	560.319	271.624	-1.04464	-4.52296	0.00015	0.00175679	yes	831.943
AT1G24147	AT1G24147	AT1G24147	1:8542445-8543474	WT	sr1	OK	436.616	211.661	-1.04461	-4.05646	0.00035	0.00350585	yes	648.277
AT5G38480	AT5G38480	GRF3	5:15409696-15411516	WT	sr1	OK	410.845	199.204	-1.04435	-2.91288	0.00015	0.00175679	yes	610.049
AT5G10690	AT5G10690	CBSPPR1	5:3373583-3377451	WT	sr1	OK	11.6721	5.6605	-1.04406	-2.74072	0.0002	0.0022183	yes	17.3326
AT2G25080	AT2G25080	ATGPX1	2:10668048-10670019	WT	sr1	OK	185.737	90.0941	-1.04376	-3.47927	0.0001	0.00124489	yes	275.831
AT2G30150	AT2G30150	UGT87A1	2:12874628-12876256	WT	sr1	OK	11.1838	5.42507	-1.0437	-2.54072	0.0003	0.00308663	yes	16.6089
AT3G05030	AT3G05030	NHX2	3:1393074-1397599	WT	sr1	OK	22.3504	10.842	-1.04366	-2.5963	0.0005	0.00468326	yes	33.1924
AT2G31750	AT2G31750	UGT74D1	2:13497142-13502114	WT	sr1	OK	18.5737	9.0114	-1.04344	-2.5438	0.0018	0.0129465	yes	27.5851
AT4G02620	AT4G02620	VHA-F	4:1143961-1151346	WT	sr1	OK	324.988	157.689	-1.0433	-2.36126	0.0024	0.0162091	yes	482.677
AT1G68730	AT1G68730	F14K14.16	1:25809297-25811204	WT	sr1	OK	32.5583	15.808	-1.04237	-2.2333	0.00405	0.0242495	yes	48.3663
AT1G61667	AT1G61667	AT1G61667	1:22767447-22768580	WT	sr1	OK	12.5151	6.08323	-1.04076	-2.32173	0.00275	0.0180109	yes	18.5983
AT4G39880	AT4G39880	T5J17.50	4:18504536-18505338	WT	sr1	OK	26.3245	12.8003	-1.04023	-3.47378	0.00015	0.00175679	yes	39.1248
AT2G13975	AT2G13975	AT2G13975	2:5862535-5865600	WT	sr1	OK	40.8414	19.8741	-1.03915	-2.55788	0.0003	0.00308663	yes	60.7155
AT4G29590	AT4G29590	T16L4.100	4:14512548-14514492	WT	sr1	OK	29.1099	14.1764	-1.03802	-3.33045	0.0002	0.0022183	yes	43.2863
AT5G57685	AT5G57685	ATGDU3	5:23366003-23366867	WT	sr1	OK	23.5881	11.4874	-1.03801	-3.35379	0.00025	0.00265915	yes	35.0755
AT1G29840	AT1G29840	F1N18.12	1:10441052-10447553	WT	sr1	OK	12.1951	5.94097	-1.03753	-2.50504	0.00085	0.0072023	yes	18.1361
AT2G47690	AT2G47690	AT2G47690	2:19551262-19554584	WT	sr1	OK	78.3612	38.1767	-1.03745	-3.29585	0.0016	0.0118196	yes	116.538
AT1G56190	AT1G56190	AT1G56190	1:21028215-21030649	WT	sr1	OK	114.109	55.6061	-1.0371	-2.99911	0.00015	0.00175679	yes	169.715
AT3G23400	AT3G23400	FIB4	3:8376443-8378305	WT	sr1	OK	217.214	105.869	-1.03684	-3.37639	5e-05	0.000685755	yes	323.083
AT3G61820	AT3G61820	F15G16.210	3:22879803-22881630	WT	sr1	OK	72.9057	35.5353	-1.03678	-3.33707	5e-05	0.000685755	yes	108.441
AT1G07590	AT1G07590	AT1G07590	1:2336522-2339391	WT	sr1	OK	466.267	227.278	-1.0367	-2.23452	0.00135	0.0103402	yes	693.545
AT2G32640	AT2G32640	AT2G32640	2:13844833-13850909	WT	sr1	OK	9.16608	4.46904	-1.03634	-2.72469	0.00035	0.00350585	yes	13.6351
AT2G45315	AT2G45315	AT2G45315	2:18682080-18686145	WT	sr1	OK	16.7969	8.1911	-1.03607	-2.51814	0.0026	0.0172205	yes	24.988
AT5G65310	AT5G65310	ATHB5	5:26101938-26104614	WT	sr1	OK	49.1164	23.9522	-1.03605	-2.74352	5e-05	0.000685755	yes	73.0686
AT4G13950	AT4G13950	RALFL31	4:8058071-8058675	WT	sr1	OK	37.9869	18.5308	-1.03558	-4.36443	0.0005	0.00468326	yes	56.5177
AT2G31230	AT2G31230	ATERF15	2:13306592-13307475	WT	sr1	OK	118.128	57.6272	-1.03553	-4.02656	0.00015	0.00175679	yes	175.755
AT3G12965	AT3G12965	AT3G12965	3:4136960-4137674	WT	sr1	OK	206.019	100.529	-1.03517	-5.59784	0.0001	0.00124489	yes	306.548
AT3G22231	AT3G22231	PCC1	3:7845822-7846605	WT	sr1	OK	2104.45	1027	-1.035	-3.82022	0.00115	0.00913149	yes	3131.45
AT3G16850	AT3G16850	AT3G16850	3:5748569-5751417	WT	sr1	OK	49.6581	24.2417	-1.03454	-2.62275	5e-05	0.000685755	yes	73.8998
AT2G18630	AT2G18630	AT2G18630	2:8080502-8082698	WT	sr1	OK	21.1326	10.3182	-1.03429	-3.24418	5e-05	0.000685755	yes	31.4508
AT2G24860	AT2G24860	AT2G24861	2:10586774-10588329	WT	sr1	OK	83.5376	40.7954	-1.03402	-3.8716	0.0001	0.00124489	yes	124.333
AT1G08480	AT1G08480	AT1G08480	1:2684233-2688595	WT	sr1	OK	134.768	65.8228	-1.03382	-2.97042	0.00215	0.0148356	yes	200.591
AT2G42130	AT2G42130	PAP13	2:17566184-17568222	WT	sr1	OK	46.6845	22.8019	-1.03379	-2.91547	5e-05	0.000685755	yes	69.4864
AT4G12030	AT4G12030	BAT5	4:7210897-7213186	WT	sr1	OK	55.135	26.9337	-1.03356	-2.95344	5e-05	0.000685755	yes	82.0687
AT3G52590	AT3G52590	UBQ1	3:19505628-19509390	WT	sr1	OK	1071.34	523.599	-1.03288	-3.94173	0.00015	0.00175679	yes	1594.94
AT2G02590	AT2G02590	AT2G02590	2:704881-706868	WT	sr1	OK	9.20747	4.50164	-1.03235	-2.54328	0.0009	0.00753613	yes	13.7091
AT5G21100	AT5G21100	AT5G21100	5:7168183-7170928	WT	sr1	OK	27.9682	13.6743	-1.03232	-3.05797	5e-05	0.000685755	yes	41.6425
AT1G76100	AT1G76100	PETE1	1:28553986-28554768	WT	sr1	OK	333.866	163.357	-1.03124	-3.67982	5e-05	0.000685755	yes	497.223
AT3G57450	AT3G57450	T8H10.50	3:21261933-21262622	WT	sr1	OK	39.5717	19.3684	-1.03077	-3.519	0.0004	0.00390147	yes	58.9401
AT5G14570	AT5G14570	ATNRT2.7	5:4694625-4697078	WT	sr1	OK	29.3032	14.3429	-1.03072	-2.63168	0.0002	0.0022183	yes	43.6461
AT3G59600	AT3G59600	NRPB8B	3:22016384-22018100	WT	sr1	OK	93.0436	45.5471	-1.03055	-4.26063	5e-05	0.000685755	yes	138.591
AT1G68810	AT1G68810	BHLH30	1:25861122-25863120	WT	sr1	OK	14.8324	7.26506	-1.02971	-3.33567	0.0003	0.00308663	yes	22.0975
AT5G16000	AT5G16000	NIK1	5:5224142-5227288	WT	sr1	OK	12.378	6.06437	-1.02935	-3.35034	0.00015	0.00175679	yes	18.4424
AT2G30200	AT2G30200	AT2G30200	2:12882733-12885768	WT	sr1	OK	28.19	13.8112	-1.02934	-2.89172	5e-05	0.000685755	yes	42.0012
AT4G17790	AT4G17790	DL4930W	4:9891050-9892909	WT	sr1	OK	30.9849	15.1811	-1.02929	-3.01911	0.00025	0.00265915	yes	46.166
AT1G49510	AT1G49510	emb1273	1:18326869-18328610	WT	sr1	OK	30.1543	14.7775	-1.02896	-3.53314	0.00025	0.00265915	yes	44.9318
AT5G48500	AT5G48500	AT5G48500	5:19652990-19654244	WT	sr1	OK	22.0628	10.821	-1.02779	-3.29227	0.00035	0.00350585	yes	32.8838
AT5G08760	AT5G08760	AT5G08760	5:2854923-2856614	WT	sr1	OK	790.14	387.658	-1.02732	-6.32199	0.0004	0.00390147	yes	1177.8
AT5G47610	AT5G47610	ATL79	5:19301187-19301913	WT	sr1	OK	13.7092	6.72651	-1.02722	-3.38055	0.0017	0.0123992	yes	20.4357
AT2G27720	AT2G27720	RPP2A	2:11818490-11819578	WT	sr1	OK	500.62	245.689	-1.02688	-2.75521	0.0002	0.0022183	yes	746.309
AT3G17070	AT3G17070	PER29	3:5820960-5823293	WT	sr1	OK	27.9528	13.7202	-1.02669	-2.91407	0.00015	0.00175679	yes	41.673
AT1G33810	AT1G33810	AT1G33810/F14M2_5	1:12265032-12266847	WT	sr1	OK	100.145	49.1654	-1.02638	-4.66115	5e-05	0.000685755	yes	149.31
AT1G15100	AT1G15100	RHA2A	1:5193425-5194203	WT	sr1	OK	45.2381	22.2092	-1.02638	-3.7737	0.0002	0.0022183	yes	67.4473
AT3G50340	AT3G50340	F11C1_180	3:18665093-18666672	WT	sr1	OK	9.10674	4.47173	-1.0261	-2.84311	0.0005	0.00468326	yes	13.5785
AT2G35860	AT2G35860	FLA16	2:15059336-15062122	WT	sr1	OK	29.3523	14.4174	-1.02566	-2.91174	0.00015	0.00175679	yes	43.7697
AT3G05625	AT3G05625	AT3G05625	3:1632283-1634139	WT	sr1	OK	7.3423	3.60642	-1.02566	-2.76251	0.00205	0.0143016	yes	10.9487
AT2G48020	AT2G48020	AT2G48020	2:19644099-19647180	WT	sr1	OK	26.7402	13.1348	-1.02562	-2.85046	5e-05	0.000685755	yes	39.875
AT3G25710	AT3G25710	BHLH32	3:9369518-9371394	WT	sr1	OK	8.05631	3.95746	-1.02554	-2.86265	0.0008	0.00685225	yes	12.0138
AT4G23670	AT4G23670	F9D16.140	4:12332559-12333804	WT	sr1	OK	308.696	151.668	-1.02527	-3.59347	0.00015	0.00175679	yes	460.364
AT3G52730	AT3G52730	F3C22_130	3:19542930-19544264	WT	sr1	OK	462.898	227.553	-1.02449	-4.84307	0.00015	0.00175679	yes	690.451
AT5G28060	AT5G28060	RPS24B	5:10069545-10070899	WT	sr1	OK	468.345	230.243	-1.02442	-3.68805	0.0001	0.00124489	yes	698.588
AT5G16140	AT5G16140	CRS2B	5:5270169-5271921	WT	sr1	OK	9.58705	4.71494	-1.02385	-2.26087	0.0016	0.0118196	yes	14.302
AT5G49480	AT5G49480	ATCP1	5:20070742-20071638	WT	sr1	OK	77.7242	38.2316	-1.0236	-3.33332	0.0003	0.00308663	yes	115.956
AT2G14910	AT2G14910	AT2G14910	2:6406475-6409152	WT	sr1	OK	140.092	68.9304	-1.02316	-2.92349	5e-05	0.000685755	yes	209.022
AT2G27330	AT2G27330	AT2G27330	2:11692883-11696716	WT	sr1	OK	24.7971	12.2014	-1.02313	-2.55857	0.0005	0.00468326	yes	36.9985
AT2G46735	AT2G46735	AT2G46735	2:19204184-19205112	WT	sr1	OK	21.2604	10.4693	-1.022	-2.98805	0.0002	0.0022183	yes	31.7297
AT5G26667	AT5G26667	PYR6	5:9275946-9278596	WT	sr1	OK	127.639	62.8971	-1.021	-2.79508	5e-05	0.000685755	yes	190.536
AT1G04640	AT1G04640	LIP2	1:1292079-1293438	WT	sr1	OK	46.5325	22.9516	-1.01964	-2.78071	0.00015	0.00175679	yes	69.4841
XLOC_029163	XLOC_029163	MIR172B	5:1186937-1188884	WT	sr1	OK	11.7106	5.77758	-1.01928	-2.52709	0.00025	0.00265915	yes	17.4882
AT5G11150	AT5G11150	ATVAMP713	5:3546285-3548111	WT	sr1	OK	15.4495	7.62406	-1.01893	-3.14072	0.0003	0.00308663	yes	23.0736
AT4G22290	AT4G22290	AT4G22290	4:11782904-11785816	WT	sr1	OK	31.0791	15.3405	-1.0186	-3.15983	5e-05	0.000685755	yes	46.4196
AT1G07660	AT1G07660	AT5G59970	1:2368836-2369734	WT	sr1	OK	43.2902	21.37	-1.01845	-2.58573	0.00015	0.00175679	yes	64.6602
AT5G44520	AT5G44520	AT5G44520	5:17929672-17936527	WT	sr1	OK	23.4441	11.5749	-1.01822	-2.41377	0.0018	0.0129465	yes	35.019
AT3G09580	AT3G09580	F11F8_15	3:2942503-2944078	WT	sr1	OK	7.61612	3.76108	-1.01791	-2.7796	0.0009	0.00753613	yes	11.3772
AT4G21110	AT4G21110	F7J7.50	4:11267184-11268959	WT	sr1	OK	98.809	48.7968	-1.01786	-3.97624	5e-05	0.000685755	yes	147.606
AT1G22700	AT1G22700	AT1G22700	1:8027293-8029971	WT	sr1	OK	71.3148	35.2239	-1.01765	-2.25232	0.00305	0.0195423	yes	106.539
AT2G33550	AT2G33550	AT2G33550	2:14209882-14211588	WT	sr1	OK	10.0017	4.94037	-1.01755	-2.32479	0.0006	0.00542999	yes	14.9421
AT5G47435	AT5G47435	MNJ7.1	5:19241702-19245350	WT	sr1	OK	40.8961	20.2046	-1.01728	-3.24613	5e-05	0.000685755	yes	61.1007
AT5G19120	AT5G19120	AT5G19120	5:6414487-6415907	WT	sr1	OK	24.6904	12.2009	-1.01696	-3.04618	0.0005	0.00468326	yes	36.8913
AT1G65290	AT1G65290	mtACP2	1:24248827-24250421	WT	sr1	OK	283.658	140.187	-1.01679	-4.20619	0.0001	0.00124489	yes	423.845
AT5G10930	AT5G10930	CIPK5	5:3445365-3447114	WT	sr1	OK	58.7369	29.0291	-1.01677	-3.25913	5e-05	0.000685755	yes	87.766
AT1G52740	AT1G52740	HTA9	1:19645267-19649261	WT	sr1	OK	222.913	110.201	-1.01634	-3.46623	0.0003	0.00308663	yes	333.114
AT5G67600	AT5G67600	AT5G67600	5:26959568-26960323	WT	sr1	OK	184.016	90.9796	-1.01622	-4.7626	0.0001	0.00124489	yes	274.996
AT4G29735	AT4G29735	AT4G29735/T16L4.1	4:14562638-14564378	WT	sr1	OK	139.515	68.9826	-1.01611	-2.60957	5e-05	0.000685755	yes	208.498
AT2G31680	AT2G31680	AtRABA5d	2:13473593-13475052	WT	sr1	OK	20.3487	10.0634	-1.01582	-3.27494	0.0005	0.00468326	yes	30.4121
AT3G60530	AT3G60530	GATA4	3:22373214-22374387	WT	sr1	OK	30.1742	14.9304	-1.01506	-3.48428	0.0002	0.0022183	yes	45.1046
AT1G01300	AT1G01300	F6F3.10	1:116942-118859	WT	sr1	OK	18.6327	9.22413	-1.01435	-2.35784	0.00025	0.00265915	yes	27.8568
AT1G52905	AT1G52905	AT1G52905	1:19706084-19706706	WT	sr1	OK	25.8246	12.7847	-1.01433	-3.82051	0.0017	0.0123992	yes	38.6093
AT5G13090	AT5G13090	T19L5_50	5:4153584-4154672	WT	sr1	OK	15.0514	7.45187	-1.01423	-3.22038	0.0004	0.00390147	yes	22.5033
AT5G06870	AT5G06870	PGIP2	5:2133917-2135166	WT	sr1	OK	8.21018	4.06559	-1.01395	-2.70466	0.00195	0.0137809	yes	12.2758
AT3G24450	AT3G24450	AT3G24450	3:8880064-8881722	WT	sr1	OK	7.8463	3.88612	-1.01368	-2.87517	0.00725	0.0377351	yes	11.7324
AT3G09390	AT3G09390	MT2A	3:2889485-2890229	WT	sr1	OK	1842.11	912.37	-1.01367	-4.15969	0.0008	0.00685225	yes	2754.48
AT1G62960	AT1G62960	ACS10	1:23315293-23320316	WT	sr1	OK	33.2036	16.4464	-1.01356	-2.74114	0.0001	0.00124489	yes	49.65
AT2G28550	AT2G28550	RAP2.7	2:12225841-12228543	WT	sr1	OK	71.9016	35.6157	-1.01351	-2.78772	5e-05	0.000685755	yes	107.517
AT4G15000	AT4G15000	RPL27C	4:8571832-8572489	WT	sr1	OK	535.437	265.254	-1.01334	-2.95669	0.00025	0.00265915	yes	800.691
AT5G17610	AT5G17610	AT5G17610	5:5803935-5805295	WT	sr1	OK	47.6189	23.5923	-1.01322	-3.98988	0.0001	0.00124489	yes	71.2112
AT1G53560	AT1G53560	T3F20.13	1:19984741-19985983	WT	sr1	OK	46.7951	23.186	-1.0131	-4.15629	0.0002	0.0022183	yes	69.9811
AT5G10160	AT5G10160	T31P16_150	5:3185745-3190251	WT	sr1	OK	18.4993	9.16785	-1.01282	-2.65501	0.00585	0.032011	yes	27.6671
AT2G20840	AT2G20840	SCAMP1	2:8971606-8974485	WT	sr1	OK	10.4245	5.16647	-1.01272	-2.32586	0.0009	0.00753613	yes	15.591
AT4G00950	AT4G00950	MEE47	4:405672-407142	WT	sr1	OK	11.0696	5.48646	-1.01266	-3.26988	0.00165	0.012102	yes	16.5561
AT1G54050	AT1G54050	HSP17.4B	1:20179421-20180281	WT	sr1	OK	9.63305	4.77491	-1.01252	-2.7326	0.0035	0.0216847	yes	14.408
AT1G29120	AT1G29120	AT1G29120	1:10174186-10178521	WT	sr1	OK	19.3724	9.60336	-1.01239	-2.9058	0.00015	0.00175679	yes	28.9758
AT2G35760	AT2G35760	AT2G35760	2:15031922-15033307	WT	sr1	OK	43.7165	21.6731	-1.01227	-3.53044	0.00015	0.00175679	yes	65.3896
AT1G08880	AT1G08880	HTA5	1:2846948-2847800	WT	sr1	OK	159.477	79.0865	-1.01185	-3.71181	5e-05	0.000685755	yes	238.564
AT5G59890	AT5G59890	ADF4	5:24122411-24123912	WT	sr1	OK	298.072	147.969	-1.01037	-2.91249	5e-05	0.000685755	yes	446.041
AT3G22235	AT3G22235	AT3G22220	3:7854418-7855814	WT	sr1	OK	4278.74	2124.31	-1.01019	-2.2549	0.00225	0.0153709	yes	6403.05
AT2G22330	AT2G22330	CYP79B3	2:9488553-9491294	WT	sr1	OK	15.1094	7.50379	-1.00975	-2.23124	0.0015	0.0112263	yes	22.6132
AT5G47640	AT5G47640	NF-YB2	5:19309226-19312438	WT	sr1	OK	82.4878	40.9728	-1.00951	-3.02849	0.00035	0.00350585	yes	123.461
AT4G16840	AT4G16840	AT4G16840	4:9474884-9475523	WT	sr1	OK	20.1017	9.9896	-1.00882	-3.92643	0.00625	0.0336214	yes	30.0913
AT2G39250	AT2G39250	SNZ	2:16388885-16391073	WT	sr1	OK	14.6112	7.2615	-1.00873	-3.0312	0.0002	0.0022183	yes	21.8727
AT2G21640	AT2G21640	AT2G21640	2:9254458-9255625	WT	sr1	OK	16.0613	7.98548	-1.00814	-3.72719	0.00455	0.0264938	yes	24.0468
AT1G45191	AT1G45191	BGLU1	1:17115758-17119338	WT	sr1	OK	13.015	6.4717	-1.00795	-2.56517	0.00025	0.00265915	yes	19.4867
AT2G34050	AT2G34050	AT2G34050	2:14382682-14384279	WT	sr1	OK	15.9422	7.93011	-1.00744	-3.269	0.00055	0.00505456	yes	23.8723
AT5G64816	AT5G64816	AT5G64816	5:25912999-25914523	WT	sr1	OK	41.2592	20.5331	-1.00676	-4.02049	0.0004	0.00390147	yes	61.7923
AT3G51820	AT3G51820	ATG4	3:19216002-19219057	WT	sr1	OK	101.172	50.3571	-1.00654	-3.2596	5e-05	0.000685755	yes	151.529
AT1G49410	AT1G49410	TOM6	1:18285447-18286902	WT	sr1	OK	156.99	78.1571	-1.00623	-5.63143	0.0004	0.00390147	yes	235.147
AT1G07250	AT1G07250	UGT71C4	1:2225899-2227566	WT	sr1	OK	33.8998	16.877	-1.00622	-3.22788	5e-05	0.000685755	yes	50.7768
AT5G60670	AT5G60670	RPL12C	5:24380909-24381593	WT	sr1	OK	137.46	68.4551	-1.00578	-3.99009	5e-05	0.000685755	yes	205.915
AT3G29130	AT3G29130	AT3G29130	3:11097424-11106254	WT	sr1	OK	21.4635	10.6889	-1.00578	-2.61401	0.00715	0.0373125	yes	32.1524
AT4G13200	AT4G13200	AT4G13200	4:7668146-7669214	WT	sr1	OK	101.928	50.7849	-1.00508	-4.4215	5e-05	0.000685755	yes	152.713
AT4G09900	AT4G09900	ATMES12	4:6221663-6224134	WT	sr1	OK	32.558	16.2245	-1.00484	-3.58902	0.0001	0.00124489	yes	48.7825
AT4G34560	AT4G34560	T4L20.140	4:16507634-16508754	WT	sr1	OK	34.8314	17.3578	-1.0048	-3.60157	0.0002	0.0022183	yes	52.1892
AT1G55340	AT1G55340	F7A10.13	1:20651830-20653648	WT	sr1	OK	24.0674	11.9939	-1.00479	-2.70535	0.0003	0.00308663	yes	36.0613
AT2G25900	AT2G25900	ATCTH	2:11041330-11043209	WT	sr1	OK	87.0547	43.3872	-1.00465	-2.64622	0.0001	0.00124489	yes	130.442
AT1G70900	AT1G70900	F15H11.13	1:26731812-26733875	WT	sr1	OK	74.0324	36.9042	-1.00437	-3.67832	0.0001	0.00124489	yes	110.937
AT2G24590	AT2G24590	RSZ22a	2:10449630-10454524	WT	sr1	OK	75.9527	37.872	-1.00397	-2.77837	0.0034	0.0211906	yes	113.825
AT5G62070	AT5G62070	IQD23	5:24929777-24932576	WT	sr1	OK	38.4913	19.1987	-1.00353	-2.86359	0.0002	0.0022183	yes	57.69
AT5G53902	AT5G53902	U3B	5:21887965-21889254	WT	sr1	OK	179.361	89.4787	-1.00325	-3.84423	0.0001	0.00124489	yes	268.84
AT5G20180	AT5G20180	AT5G20180	5:6810919-6812146	WT	sr1	OK	109.804	54.7954	-1.0028	-2.73671	0.0001	0.00124489	yes	164.599
AT1G57610	AT1G57610	T8L23.8	1:21336800-21338756	WT	sr1	OK	36.8025	18.3668	-1.0027	-3.05911	0.0001	0.00124489	yes	55.1693
AT1G08650	AT1G08650	PPCK1	1:2752153-2753703	WT	sr1	OK	62.3974	31.145	-1.00249	-2.7491	0.00015	0.00175679	yes	93.5424
AT3G05810	AT3G05810	AT3G05810/F10A16_10	3:1730975-1732384	WT	sr1	OK	25.3962	12.679	-1.00217	-3.39852	0.00045	0.00430171	yes	38.0752
AT3G15395	AT3G15395	AT3G15395	3:5200638-5201517	WT	sr1	OK	57.1604	28.5403	-1.00202	-2.28407	0.00215	0.0148356	yes	85.7007
AT2G21170	AT2G21170	TIM	2:9070753-9073233	WT	sr1	OK	231.64	115.67	-1.00187	-2.81133	5e-05	0.000685755	yes	347.31
AT1G76800	AT1G76800	AT1G76800	1:28829307-28830277	WT	sr1	OK	18.517	9.24991	-1.00134	-3.30473	0.0005	0.00468326	yes	27.7669
AT5G18800	AT5G18800	AT5G18800	5:6267052-6268638	WT	sr1	OK	111.679	55.7896	-1.00129	-2.42327	0.0001	0.00124489	yes	167.469
AT2G19690	AT2G19690	PLA2-BETA	2:8503216-8504821	WT	sr1	OK	11.7971	5.89383	-1.00115	-2.76627	0.00385	0.0233679	yes	17.6909
AT1G09390	AT1G09390	AT1G09390	1:3031202-3035036	WT	sr1	OK	12.0781	6.03502	-1.00096	-2.899	0.0009	0.00753613	yes	18.1131
AT1G19740	AT1G19740	F6F9.20	1:6824321-6825459	WT	sr1	OK	85.2908	42.6215	-1.00081	-3.52329	5e-05	0.000685755	yes	127.912
AT3G02110	AT3G02110	scpl25	3:370761-373722	WT	sr1	OK	17.1721	8.58377	-1.00039	-3.09015	0.0001	0.00124489	yes	25.7559
AT5G64090	AT5G64090	AT5G64090	5:25648012-25649851	WT	sr1	OK	11.6799	5.83911	-1.0002	-2.00391	0.01025	0.0488579	yes	17.519
AT4G35460	AT4G35460	ATNTRB	4:16842187-16844082	WT	sr1	OK	25.8547	12.9269	-1.00006	-3.26907	0.0003	0.00308663	yes	38.7816
AT3G07780	AT3G07780	OBE1	3:2484468-2487033	WT	sr1	OK	7.47208	14.9516	1.00072	2.66537	0.0002	0.0022183	yes	22.4237
AT4G26450	AT4G26450	AT4G26450	4:13361970-13365194	WT	sr1	OK	3.76768	7.54767	1.00235	2.56591	0.0003	0.00308663	yes	11.3154
AT2G33340	AT2G33340	MAC3B	2:14126216-14131153	WT	sr1	OK	13.6763	27.4158	1.00333	2.81746	5e-05	0.000685755	yes	41.0921
AT2G17790	AT2G17790	VPS35A	2:7733628-7739746	WT	sr1	OK	5.90681	11.8443	1.00374	2.66357	0.0001	0.00124489	yes	17.7511
AT1G71140	AT1G71140	F23N20.13	1:26824676-26826748	WT	sr1	OK	5.62794	11.2892	1.00426	3.17904	0.0006	0.00542999	yes	16.9171
AT4G39955	AT4G39955	AT4G39955	4:18530542-18532259	WT	sr1	OK	5.14736	10.3256	1.00432	2.92296	0.001	0.00818888	yes	15.473
AT5G39450	AT5G39450	AT5G39450	5:15785716-15787946	WT	sr1	OK	4.14465	8.32069	1.00545	2.90712	0.00035	0.00350585	yes	12.4653
AT5G38530	AT5G38530	TSBtype2	5:15424037-15426470	WT	sr1	OK	6.10356	12.2629	1.00658	2.92194	0.00015	0.00175679	yes	18.3665
AT5G57610	AT5G57610	AT5G57610	5:23324749-23329612	WT	sr1	OK	4.65577	9.36946	1.00894	2.72631	0.0002	0.0022183	yes	14.0252
AT1G09430	AT1G09430	ACLA-3	1:3041995-3045402	WT	sr1	OK	20.2756	40.8154	1.00937	3.22163	5e-05	0.000685755	yes	61.091
XLOC_009054	XLOC_009054	-	2:6216226-6217722	WT	sr1	OK	3.95648	7.9664	1.00971	2.72937	0.001	0.00818888	yes	11.9229
AT1G79090	AT1G79090	AT1G79090	1:29745938-29753307	WT	sr1	OK	7.55321	15.2164	1.01046	1.91584	0.00975	0.0471261	yes	22.7696
AT1G15750	AT1G15750	WSIP1	1:5410907-5421033	WT	sr1	OK	18.8491	37.9906	1.01115	2.3014	0.00215	0.0148356	yes	56.8397
AT4G02230	AT4G02230	RPL19C	4:979169-980670	WT	sr1	OK	38.0355	76.6869	1.01163	3.64711	0.00025	0.00265915	yes	114.722
AT1G59910	AT1G59910	FH7	1:22053950-22057052	WT	sr1	OK	3.50696	7.07545	1.0126	2.79642	0.0001	0.00124489	yes	10.5824
AT4G11420	AT4G11420	EIF3A	4:6947428-6952445	WT	sr1	OK	10.0234	20.2272	1.01292	2.87964	5e-05	0.000685755	yes	30.2506
AT5G40170	AT5G40170	AtRLP54	5:16064895-16067623	WT	sr1	OK	8.85989	17.88	1.01298	2.19031	0.0024	0.0162091	yes	26.7399
AT3G59660	AT3G59660	T16L24.21	3:22033128-22038658	WT	sr1	OK	11.0529	22.3089	1.01319	2.21721	0.00315	0.0200248	yes	33.3618
AT4G34040	AT4G34040	AT4G34040	4:16304279-16308679	WT	sr1	OK	4.21828	8.51671	1.01364	3.01016	5e-05	0.000685755	yes	12.735
AT1G76360	AT1G76360	F15M4.14	1:28639576-28646712	WT	sr1	OK	16.0552	32.4187	1.01378	2.07118	0.00195	0.0137809	yes	48.4739
AT2G33630	AT2G33630	AT2G33630	2:14234025-14238793	WT	sr1	OK	13.446	27.1656	1.01461	2.30661	0.00175	0.0126787	yes	40.6116
AT5G49580	AT5G49580	AT5G49580	5:20123470-20127446	WT	sr1	OK	4.03622	8.15746	1.01512	2.68183	0.0002	0.0022183	yes	12.1937
AT1G65250	AT1G65250	AT1G65250	1:24234309-24235982	WT	sr1	OK	3.522	7.11865	1.01521	2.06483	0.0045	0.0262664	yes	10.6406
AT2G19470	AT2G19470	ckl5	2:8433006-8436553	WT	sr1	OK	4.44564	8.98887	1.01575	2.45992	0.0005	0.00468326	yes	13.4345
AT1G04850	AT1G04850	F13M7.16	1:1365117-1368844	WT	sr1	OK	14.37	29.0679	1.01637	2.74674	5e-05	0.000685755	yes	43.4379
AT5G26830	AT5G26830	THRRS	5:9437296-9441779	WT	sr1	OK	9.69562	19.6188	1.01683	3.04681	5e-05	0.000685755	yes	29.3144
AT5G47690	AT5G47690	AT5G47690	5:19317715-19327334	WT	sr1	OK	5.72574	11.5881	1.01711	2.82469	5e-05	0.000685755	yes	17.3138
AT3G18600	AT3G18600	RH51	3:6399570-6403348	WT	sr1	OK	3.59267	7.27113	1.01713	2.64025	0.0003	0.00308663	yes	10.8638
AT2G38280	AT2G38280	FAC1	2:16033447-16038876	WT	sr1	OK	4.20903	8.52073	1.01749	2.72203	0.00025	0.00265915	yes	12.7298
AT2G28710	AT2G28710	AT2G28710	2:12322385-12323584	WT	sr1	OK	4.43432	8.97717	1.01755	2.89112	0.0063	0.0338272	yes	13.4115
AT4G10320	AT4G10320	F24G24.120	4:6397329-6404596	WT	sr1	OK	7.5028	15.1948	1.01808	2.94459	0.0001	0.00124489	yes	22.6976
AT3G24180	AT3G24180	AT3G24180	3:8734631-8741725	WT	sr1	OK	8.3742	16.9616	1.01825	2.68708	0.00015	0.00175679	yes	25.3358
AT1G08820	AT1G08820	VAP27-2	1:2821551-2825275	WT	sr1	OK	10.8209	21.9334	1.0193	2.72766	0.00015	0.00175679	yes	32.7543
AT1G76970	AT1G76970	F22K20.7	1:28922471-28925404	WT	sr1	OK	12.8273	26.0233	1.02059	2.84421	5e-05	0.000685755	yes	38.8506
AT1G72680	AT1G72680	ATCAD1	1:27359231-27361016	WT	sr1	OK	10.9033	22.1303	1.02126	3.37198	0.00025	0.00265915	yes	33.0336
AT1G52980	AT1G52980	F14G24.25	1:19737431-19740348	WT	sr1	OK	8.66289	17.5881	1.02168	3.07593	0.00015	0.00175679	yes	26.251
AT3G09440	AT3G09440	HSP70-3	3:2903197-2905729	WT	sr1	OK	191.292	388.48	1.02206	2.57806	0.00075	0.00651214	yes	579.772
AT2G04350	AT2G04350	LACS8	2:1515804-1519308	WT	sr1	OK	13.2889	27.0008	1.02278	2.81089	0.0001	0.00124489	yes	40.2897
AT5G40760	AT5G40760	G6PD6	5:16310747-16314808	WT	sr1	OK	8.51682	17.3051	1.02281	2.7787	5e-05	0.000685755	yes	25.8219
AT5G54860	AT5G54860	AT5G54860	5:22284580-22287206	WT	sr1	OK	6.14447	12.4887	1.02326	3.14676	0.00035	0.00350585	yes	18.6332
AT2G43210	AT2G43210	AT2G43146	2:17960699-17963818	WT	sr1	OK	3.91792	7.96419	1.02344	2.52243	0.0004	0.00390147	yes	11.8821
AT4G18905	AT4G18905	AT4G18905	4:10359895-10363285	WT	sr1	OK	5.52342	11.2312	1.02388	2.61978	0.00025	0.00265915	yes	16.7546
AT1G69572	AT1G69572	AT1G69572	1:26161527-26163496	WT	sr1	OK	5.28333	10.7455	1.02421	1.99092	0.00745	0.0385288	yes	16.0288
AT1G79940	AT1G79940	ATERDJ2A	1:30069535-30073446	WT	sr1	OK	6.4167	13.054	1.02459	2.84658	0.00015	0.00175679	yes	19.4707
AT4G05320	AT4G05320	UBQ10	4:2718169-2720308	WT	sr1	OK	726.867	1479.36	1.02521	2.06552	0.00375	0.0228888	yes	2206.23
AT5G03540	AT5G03540	ATEXO70A1	5:889468-894460	WT	sr1	OK	7.94651	16.1766	1.02552	2.81251	5e-05	0.000685755	yes	24.1231
AT3G03440	AT3G03440	T21P5.14	3:815619-819025	WT	sr1	OK	12.8447	26.1615	1.02627	2.88246	5e-05	0.000685755	yes	39.0062
AT5G47750	AT5G47750	D6PKL2	5:19338510-19342361	WT	sr1	OK	4.6062	9.38317	1.0265	2.64795	0.0003	0.00308663	yes	13.9894
AT3G10800	AT3G10800	BZIP28	3:3379253-3381621	WT	sr1	OK	7.45957	15.1975	1.02667	3.12093	0.0001	0.00124489	yes	22.6571
AT5G26170	AT5G26170	WRKY50	5:9147175-9148128	WT	sr1	OK	8.20533	16.7175	1.02673	3.62801	0.005	0.0284523	yes	24.9228
AT3G15920	AT3G15920	AT3G15920	3:5383595-5387009	WT	sr1	OK	3.31083	6.74934	1.02756	2.83678	0.00045	0.00430171	yes	10.0602
AT4G36690	AT4G36690	ATU2AF65A	4:17292185-17297761	WT	sr1	OK	7.74706	15.7952	1.02777	2.39218	0.00045	0.00430171	yes	23.5423
AT5G54960	AT5G54960	PDC2	5:22310686-22312761	WT	sr1	OK	15.1282	30.857	1.02836	3.27861	5e-05	0.000685755	yes	45.9852
AT1G09210	AT1G09210	CRT1b	1:2972841-2976750	WT	sr1	OK	47.2547	96.3935	1.02848	3.07643	0.0002	0.0022183	yes	143.648
AT3G62700	AT3G62700	ATMRP10	3:23190266-23195762	WT	sr1	OK	9.46914	19.3194	1.02874	3.02925	0.0003	0.00308663	yes	28.7885
AT5G22450	AT5G22450	AT5G22450	5:7436874-7445546	WT	sr1	OK	4.07326	8.31451	1.02945	2.39421	0.00155	0.0115256	yes	12.3878
AT5G66950	AT5G66950	AT5G66950	5:26732888-26736146	WT	sr1	OK	3.41844	6.97838	1.02955	2.9062	0.0002	0.0022183	yes	10.3968
AT2G29510	AT2G29510	AT2G29510	2:12634513-12638018	WT	sr1	OK	4.16113	8.49615	1.02983	2.92511	0.0002	0.0022183	yes	12.6573
AT2G39220	AT2G39220	PLP6	2:16374895-16377020	WT	sr1	OK	3.93135	8.02875	1.03015	2.87584	0.00045	0.00430171	yes	11.9601
AT1G55090	AT1G55090	T7N22.4	1:20554351-20559103	WT	sr1	OK	5.33486	10.8967	1.03037	2.95917	0.0003	0.00308663	yes	16.2316
AT5G35690	AT5G35690	UQI4	5:13864654-13868238	WT	sr1	OK	6.36574	13.0036	1.03051	2.75551	0.0002	0.0022183	yes	19.3693
AT2G11520	AT2G11520	CRCK3	2:4618562-4621800	WT	sr1	OK	8.8652	18.1208	1.03142	2.78886	5e-05	0.000685755	yes	26.986
AT4G13780	AT4G13780	AT4G13780	4:7993154-7998515	WT	sr1	OK	7.69642	15.7508	1.03317	2.99044	0.0002	0.0022183	yes	23.4472
AT2G27285	AT2G27285	AT2G27280	2:11675959-11678118	WT	sr1	OK	3.85811	7.89701	1.03341	2.81781	0.00125	0.00974543	yes	11.7551
AT5G11850	AT5G11850	AT5G11850	5:3816345-3821072	WT	sr1	OK	5.1209	10.4919	1.03481	2.96703	0.0001	0.00124489	yes	15.6128
AT1G58602	AT1G58602	AT1G58602	1:21746353-21765705	WT	sr1	OK	20.1531	41.3034	1.03526	2.36068	0.0014	0.0106369	yes	61.4565
AT1G53780	AT1G53780	RPT1B	1:20073937-20081455	WT	sr1	OK	3.3401	6.84661	1.0355	2.24399	0.00355	0.0219355	yes	10.1867
AT2G04450	AT2G04450	ATNUDT6	2:1543319-1545535	WT	sr1	OK	18.3859	37.7036	1.0361	2.91704	5e-05	0.000685755	yes	56.0895
AT2G24180	AT2G24180	CYP71B6	2:10281846-10285000	WT	sr1	OK	19.6837	40.4005	1.03737	3.13396	5e-05	0.000685755	yes	60.0842
AT3G01310	AT3G01310	T22N4.6	3:93785-101992	WT	sr1	OK	8.0696	16.5649	1.03756	2.91246	0.0001	0.00124489	yes	24.6345
AT4G16660	AT4G16660	HSP70-17	4:9376736-9381692	WT	sr1	OK	8.6536	17.774	1.0384	2.8067	5e-05	0.000685755	yes	26.4276
[truncated: 975 more rows]

## Sheet: Sheet 2
Additional File 1: List of DE genes and their expression levels in WT, sr1-1 and SR1-YFP
Test ID	Gene ID	Gene	WT	sr1-1	SR1-YFP
			expression	expression	expression
AT1G01080	AT1G01080	AT1G01080	31.8557	13.3581	18.7553
AT1G01100	AT1G01100	RPP1A	662.598	268.398	253.141
AT1G01120	AT1G01120	KCS1	33.6345	13.689	25.3829
AT1G01170	AT1G01170	AT1G01170/F6F3_5	320.32	117.047	149.705
AT1G01250	AT1G01250	ERF023	31.8775	6.30709	0
AT1G01300	AT1G01300	F6F3.10	18.6327	9.22413	14.9258
AT1G01340	AT1G01340	ATCNGC10	1.82908	10.3568	0
AT1G01350	AT1G01350	AT1G01350	3.57232	8.01388	7.28786
AT1G01440	AT1G01440	F6F3.24	5.26842	11.3262	8.39871
AT1G01620	AT1G01620	PIP1C	292.054	81.0715	113.212
AT1G01680	AT1G01680	ATPUB54	3.07253	22.2488	3.24146
AT1G01830	AT1G01830	T1N6.25	5.25496	14.3611	12.5748
AT1G02205	AT1G02205	CER1	13.9595	3.44717	0
AT1G02220	AT1G02220	ANAC003	2.73425	10.5052	2.45711
AT1G02335	AT1G02335	GL22	19.7436	4.77454	7.63535
AT1G02350	AT1G02350	AT1G02350	12.7791	5.40819	7.48511
AT1G02470	AT1G02470	AT1G02470	10.102	35.0545	10.1103
AT1G02500	AT1G02500	SAM1	83.1377	179.173	110.874
AT1G02820	AT1G02820	F22D16.18	161.824	12.4619	0
AT1G02850	AT1G02850	BGLU11	3.66681	12.0004	10.0487
AT1G02890	AT1G02890	AT1G02890	5.67925	12.1564	10.84
AT1G02920	AT1G02920	ATGSTF7	175.605	609.905	207.023
AT1G02930	AT1G02930	GSTF6	287.412	769.41	382.832
AT1G02950	AT1G02950	ATGSTF4	9.89616	3.23805	6.1293
AT1G03130	AT1G03130	PSAD-2	1215.41	538.956	850.307
AT1G03290	AT1G03290	F15K9.11	23.6227	50.6742	28.8187
AT1G03350	AT1G03350	F15K9.5	6.55959	15.988	11.9957
AT1G03370	AT1G03370	AT1G03370	3.6753	9.4607	7.12578
AT1G03380	AT1G03380	ATATG18G	4.56243	10.3836	9.98703
AT1G03475	AT1G03475	LIN2	128.347	62.1376	62.2119
AT1G03600	AT1G03600	PSB27	753.603	178.257	223.739
AT1G03680	AT1G03680	ATHM1	447.435	178.47	248.963
AT1G03740	AT1G03740	AT1G03740	9.35305	20.883	15.3457
AT1G03820	AT1G03820	F11M21.25	19.0494	8.02808	10.7459
AT1G03850	AT1G03850	GRXS13	22.2159	91.9059	0
AT1G03870	AT1G03870	FLA9	50.8278	19.6745	24.4549
AT1G04120	AT1G04120	ATMRP5	3.99364	11.0977	7.47808
AT1G04240	AT1G04240	SHY2	65.1497	27.8909	52.9031
AT1G04250	AT1G04250	AXR3	101.048	22.2378	0
AT1G04270	AT1G04270	RPS15	882.727	390.182	374.192
AT1G04300	AT1G04300	AT1G04300	3.67465	8.90265	6.88914
AT1G04400	AT1G04400	CRY2	18.1431	39.502	35.6185
AT1G04420	AT1G04420	AT1G04420	50.4512	20.1726	30.1944
AT1G04640	AT1G04640	LIP2	46.5325	22.9516	26.5157
AT1G04780	AT1G04780	AT1G04780/F13M7_20	4.31982	12.201	9.5833
AT1G04850	AT1G04850	F13M7.16	14.37	29.0679	23.3733
AT1G05065	AT1G05065	CLE20	35.6523	9.36646	13.6989
AT1G05140	AT1G05140	YUP8H12.25	50.8256	19.9968	29.4135
AT1G05190	AT1G05190	emb2394	380.901	126.984	179.982
AT1G05210	AT1G05210	YUP8H12.18	13.9843	4.32251	4.84894
AT1G05340	AT1G05340	YUP8H12.4	6.55185	32.9588	0
AT1G05385	AT1G05385	LPA19	32.8711	13.5136	22.0359
AT1G05520	AT1G05520	AT1G05520	6.07602	13.6771	11.5554
AT1G05570	AT1G05570	CALS1	3.98218	11.6588	4.77746
AT1G06010	AT1G06010	T21E18.6	37.8016	15.3967	19.5273
AT1G06210	AT1G06210	F9P14.7	7.57193	17.7764	17.2756
AT1G06230	AT1G06230	GTE4	2.9149	9.50899	7.08188
AT1G06290	AT1G06290	ACX3	13.2897	31.7557	24.6201
AT1G06360	AT1G06360	AT1G06360	41.0616	11.8641	17.5018
AT1G06680	AT1G06680	PSBP-1	5480.24	1676.74	2477.5
AT1G06830	AT1G06830	GRXS11	43.5978	20.0099	20.6146
AT1G06980	AT1G06980	F10K1.30	16.5954	3.26579	5.77418
AT1G07010	AT1G07010	F10K1.27	59.3017	28.6475	40.712
AT1G07040	AT1G07040	F10K1.25	3.44692	15.4	0
AT1G07070	AT1G07070	RPL35AA	54.4979	24.0571	24.2227
AT1G07180	AT1G07180	ATNDI1	66.7534	31.8889	50.5673
AT1G07250	AT1G07250	UGT71C4	33.8998	16.877	22.727
AT1G07320	AT1G07320	RPL4	160.575	65.1855	80.0387
AT1G07440	AT1G07440	AT1G07440	50.3661	18.072	51.4252
AT1G07530	AT1G07530	SCL14	6.6638	14.1218	13.8008
AT1G07590	AT1G07590	AT1G07590	466.267	227.278	273.234
AT1G07610	AT1G07610	MT1C	60.2348	12.2732	9.73332
AT1G07620	AT1G07620	ATOBGM	3.10047	12.794	5.17219
AT1G07630	AT1G07630	PLL5	8.09078	22.1273	14.8021
AT1G07660	AT1G07660	AT5G59970	43.2902	21.37	23.1958
AT1G07770	AT1G07770	RPS15A	660.573	267.295	267.503
AT1G07790	AT1G07790	HTB1	67.663	27.4951	31.8319
AT1G07810	AT1G07810	ECA1	2.78428	8.66642	6.7043
AT1G07820	AT1G07820	AT5G59970	124.653	48.0692	56.3035
AT1G07900	AT1G07900	LBD1	7.29631	15.223	8.41853
AT1G07990	AT1G07990	AT1G07990	6.46183	13.2889	13.1937
AT1G08115	AT1G08115	AT1G08115	365609	174944	219253
AT1G08160	AT1G08160	AT1G08160	10.1926	4.13939	5.49228
AT1G08165	AT1G08165	AT1G08165	11.8716	2.28758	5.50461
AT1G08380	AT1G08380	PSAO	6205.57	2206.24	3239.63
AT1G08390	AT1G08390	AT1G08390	23.1007	7.98163	10.4723
AT1G08450	AT1G08450	CRT3	53.3971	140.099	64.6368
AT1G08480	AT1G08480	AT1G08480	134.768	65.8228	77.5819
AT1G08650	AT1G08650	PPCK1	62.3974	31.145	28.88
AT1G08720	AT1G08720	EDR1	3.3275	7.49974	6.20507
AT1G08820	AT1G08820	VAP27-2	10.8209	21.9334	23.2837
AT1G08880	AT1G08880	HTA5	159.477	79.0865	82.7833
AT1G08930	AT1G08930	ERD6	31.3981	98.6938	84.9301
AT1G09100	AT1G09100	RPT5B	5.78644	13.9834	11.3088
AT1G09210	AT1G09210	CRT1b	47.2547	96.3935	52.7031
AT1G09240	AT1G09240	NAS3	3.13334	41.1683	0
AT1G09350	AT1G09350	AtGolS3	23.7335	9.59181	0
AT1G09390	AT1G09390	AT1G09390	12.0781	6.03502	6.79383
AT1G09430	AT1G09430	ACLA-3	20.2756	40.8154	30.3382
AT1G09490	AT1G09490	F14J9.15	48.6722	20.7608	31.89
AT1G09570	AT1G09570	PHYA	4.31186	10.3408	11.8122
AT1G09620	AT1G09620	F21M12.1	9.0026	21.2429	20.032
AT1G09770	AT1G09770	ATCDC5	4.17192	9.80943	8.59215
AT1G09932	AT1G09932	AT1G09932	5.83345	35.7543	8.1386
AT1G10030	AT1G10030	ERG28	31.3195	12.3061	15.8591
AT1G10140	AT1G10140	AT1G10140	10.1518	24.6145	11.458
AT1G10290	AT1G10290	ADL6	12.802	27.399	21.7682
AT1G10340	AT1G10340	AT1G10340	2.05132	15.4506	3.31128
AT1G10360	AT1G10360	ATGSTU18	68.2748	23.1821	32.509
AT1G10370	AT1G10370	GST30	59.553	20.7488	41.7939
AT1G10470	AT1G10470	ARR4	133.803	63.1337	53.7213
AT1G10522	AT1G10522	AT1G10522	64.2439	27.1402	31.5164
AT1G10657	AT1G10657	AT1G10657	68.4171	22.7434	36.2143
AT1G10682	AT1G10682	AT1G10682	204.453	57.4384	73.5175
AT1G10740	AT1G10740	T16B5.12	22.8342	8.69563	9.71316
AT1G10830	AT1G10830	Z-ISO	28.9087	11.2153	17.6913
AT1G10960	AT1G10960	ATFD1	497.519	142.325	176.889
AT1G11190	AT1G11190	BFN1	2.40784	9.14602	1.67139
AT1G11310	AT1G11310	MLO2	38.519	112.677	48.9742
AT1G11430	AT1G11430	AT1G11430/T23J18_10	115.183	53.1175	63.8537
AT1G11530	AT1G11530	ATCXXS1	79.8495	33.3436	42.0054
AT1G11545	AT1G11545	XTH8	21.1504	7.41138	9.78436
AT1G11600	AT1G11600	CYP77B1	9.11706	3.26316	5.54293
AT1G11700	AT1G11700	F25C20.15	101.717	39.3881	76.4231
AT1G12020	AT1G12020	F12F1.11	25.7795	11.635	11.2433
AT1G12080	AT1G12080	F12F1.4	17.7382	5.06088	6.44812
AT1G12090	AT1G12090	ELP	899.093	251.639	0
AT1G12200	AT1G12200	AT1G12200	3.79957	9.47972	5.36105
AT1G12250	AT1G12250	AT1G12250	80.6474	23.0691	33.1615
AT1G12320	AT1G12320	AT1G12320	5.88267	12.6064	5.79482
AT1G12500	AT1G12500	AT1G12500	35.0952	14.6265	21.0979
AT1G12845	AT1G12845	AT1G12845	66.019	22.0126	0
AT1G12860	AT1G12860	SCRM2	20.7199	9.28804	12.5703
AT1G12900	AT1G12900	GAPA-2	1822.27	415.47	620.108
AT1G12940	AT1G12940	ATNRT2.5	1.29336	28.1859	0
AT1G13110	AT1G13110	CYP71B7	29.3278	101.426	84.5195
AT1G13145	AT1G13145	AT1G13145	24.4038	9.72103	8.9378
AT1G13210	AT1G13210	ACA.l	10.0549	31.8983	21.2396
AT1G13245	AT1G13245	RTFL17	354.938	149.353	188.093
AT1G13340	AT1G13340	AT1G13340/F13B4_1	9.72194	31.6765	6.07023
AT1G13448	AT1G13448	AT1G13448	23.3536	5.92368	9.5734
AT1G13470	AT1G13470	T6J4.20	17.5107	60.8852	19.0222
AT1G13580	AT1G13580	LAG13	9.40787	4.22729	5.75537
AT1G13650	AT1G13650	F21F23.9	27.1445	4.01794	5.23681
AT1G13750	AT1G13750	PAP1	6.13059	12.9313	7.03134
AT1G13820	AT1G13820	AT1G13820	35.4473	15.8292	22.6874
AT1G13930	AT1G13930	F7A19.2	2189.17	865.692	1662.16
AT1G14150	AT1G14150	PQL1	183.452	33.6308	0
AT1G14250	AT1G14250	APY5	12.7989	0.65825	0
AT1G14270	AT1G14270	F14L17.3	38.2158	14.9217	21.4399
AT1G14290	AT1G14290	SBH2	38.0107	10.9302	14.171
AT1G14310	AT1G14310	F14L17.7	19.7397	9.07077	9.7673
AT1G14345	AT1G14345	AT1G14345	84.5838	23.3048	36.2318
AT1G14370	AT1G14370	APK2A	7.5897	24.9445	15.8374
AT1G14450	AT1G14450	AT1G14450	249.1	119.992	127.134
AT1G14600	AT1G14600	AT1G14600	25.5242	8.73619	11.7326
AT1G14610	AT1G14610	TWN2	4.66693	10.1614	8.43392
AT1G14700	AT1G14700	PAP3	23.3241	3.97568	0
AT1G14790	AT1G14790	RDR1	3.59437	9.81403	6.44837
AT1G14870	AT1G14870	PCR2	7.2304	39.3507	11.5525
AT1G15000	AT1G15000	scpl50	14.558	6.45707	10.5938
AT1G15002	AT1G15002	AT1G15002	77.1199	27.4192	42.5922
AT1G15100	AT1G15100	RHA2A	45.2381	22.2092	24.9368
AT1G15125	AT1G15125	F9L1.6	79.8736	185.686	197.082
AT1G15180	AT1G15180	F9L1.12	10.0192	4.32131	6.09869
AT1G15520	AT1G15520	PDR12	1.25457	46.0499	0
AT1G15670	AT1G15670	AT1G15670	4.63603	32.3093	0
AT1G15750	AT1G15750	WSIP1	18.8491	37.9906	33.1597
AT1G15790	AT1G15790	F7H2.13	12.3667	34.0429	12.2889
AT1G15820	AT1G15820	LHCB6	5847.08	1446.72	2056.11
AT1G16170	AT1G16170	T24D18.25	39.2001	9.47395	14.2909
AT1G16210	AT1G16210	F3O9.2	10.6845	23.4115	14.5071
AT1G16260	AT1G16260	WAKL8	4.17954	9.87858	4.93376
AT1G16430	AT1G16430	MED22A	13.4821	6.01689	6.74691
AT1G16515	AT1G16515	AT1G16515	80.0827	14.493	33.3269
AT1G16635	AT1G16635	AT1G16635	19.3091	8.44973	9.60272
AT1G16790	AT1G16790	AT1G16790	17.0458	8.06581	8.98621
AT1G16825	AT1G16825	RTNLB23	15.2101	5.68046	7.91329
AT1G16916	AT1G16916	AT1G16916	53.372	21.8557	25.5743
AT1G17090	AT1G17090	AT1G17090	8.9704	3.17634	4.43744
AT1G17100	AT1G17100	F20D23.21	76.2811	33.8609	58.2026
AT1G17170	AT1G17170	ATGSTU24	3.44644	8.71427	3.48988
AT1G17190	AT1G17190	ATGSTU26	10.7388	4.75022	8.3373
AT1G17200	AT1G17200	AT1G17200	112.438	45.4615	51.6615
AT1G17650	AT1G17650	GLYR2	23.862	6.92959	11.3451
AT1G17745	AT1G17745	PGDH	31.4206	79.418	43.9582
AT1G18060	AT1G18060	T10F20.7	105.629	38.7726	69.6153
AT1G18160	AT1G18160	AT1G18160	4.81766	11.0935	9.47322
AT1G18170	AT1G18170	FKBP17-2	47.691	14.4839	0
AT1G18250	AT1G18250	ATLP-1	13.1864	4.93792	6.63487
AT1G18270	AT1G18270	AT1G18270	3.64695	8.35815	6.93564
AT1G18340	AT1G18340	AT1G18340	12.6678	5.84042	7.84837
AT1G18390	AT1G18390	AT1G18390	3.74388	10.7392	7.08624
AT1G18400	AT1G18400	BEE1	11.5272	5.21629	8.84485
AT1G18440	AT1G18440	AT1G18440	17.9299	7.83186	9.9746
AT1G18570	AT1G18570	MYB51	11.1968	44.3711	31.1169
AT1G18650	AT1G18650	PDCB3	39.4501	12.9511	20.0445
AT1G18680	AT1G18680	F6A14.21	10.8558	4.94441	5.78934
AT1G18710	AT1G18710	AtMYB47	18.3451	6.75134	16.8946
AT1G18730	AT1G18730	NDF6	377.784	95.0145	0
AT1G18890	AT1G18890	ATCDPK1	8.31698	17.4103	13.6823
AT1G19150	AT1G19150	LHCA6	114.616	28.5018	0
AT1G19180	AT1G19180	TIFY10A	6.39791	19.078	0
AT1G19250	AT1G19250	FMO1	0.437902	12.6131	0.162195
AT1G19270	AT1G19270	DA1	4.54091	10.3551	6.18428
AT1G19350	AT1G19350	BES1	94.3567	44.4789	73.0533
AT1G19360	AT1G19360	AT1G19360	3.63103	12.5971	0
AT1G19380	AT1G19380	AT1G19380	34.8767	16.3835	38.5242
AT1G19450	AT1G19450	AT1G19450	32.9688	10.5978	0
AT1G19510	AT1G19510	ATRL5	9.35473	4.06456	6.04741
AT1G19670	AT1G19670	ATCLH1	131.192	50.7466	74.4615
AT1G19740	AT1G19740	F6F9.20	85.2908	42.6215	55.9331
AT1G19870	AT1G19870	iqd32	6.96007	14.9869	13.2108
AT1G19960	AT1G19960	T20H2.25	1221.22	464.477	341.398
AT1G19970	AT1G19970	T20H2.24	11.6561	5.24916	6.69344
AT1G20070	AT1G20070	T20H2.15	18.6706	5.33269	0
AT1G20190	AT1G20190	ATEXPA11	97.6999	21.9079	30.4904
AT1G20340	AT1G20340	DRT112	4309.29	1182.58	1672.85
AT1G20470	AT1G20470	AT1G20470/F5M15_18	11.5534	3.28888	5.19261
AT1G20510	AT1G20510	OPCL1	18.1114	38.615	41.0021
AT1G20620	AT1G20620	CAT3	970.701	2560.64	2236.82
AT1G20630	AT1G20630	CAT1	6.46073	21.4047	14.2744
AT1G20780	AT1G20780	PUB44	4.27192	9.17478	5.99406
AT1G20810	AT1G20810	FKBP18	70.2218	26.0635	40.4744
AT1G20816	AT1G20816	OEP21A	28.8913	9.74887	15.9421
AT1G20980	AT1G20980	SPL14	12.5479	28.1127	27.8235
AT1G21010	AT1G21010	AT1G21010	20.0796	9.34783	11.9936
AT1G21110	AT1G21110	T22I11.6	2.89108	13.7014	16.0691
AT1G21120	AT1G21120	T22I11.5	3.43105	13.2675	15.282
AT1G21130	AT1G21130	T22I11.4	147.392	330.736	382.656
AT1G21240	AT1G21240	WAK3	1.78043	28.5054	0
AT1G21250	AT1G21250	WAK1	41.3308	179.718	0
AT1G21350	AT1G21350	F24J8.1	34.3562	13.7956	20.855
AT1G21450	AT1G21450	SCL1	3.52376	11.678	0
AT1G21500	AT1G21500	F24J8.11	633.397	127.138	183.364
AT1G21550	AT1G21550	CML44	5.49887	22.8827	4.90011
AT1G21630	AT1G21630	AT1G21630	6.08931	12.7483	13.0977
AT1G21750	AT1G21750	ATPDIL1-1	29.98	69.2448	35.7658
AT1G22070	AT1G22070	TGA3	17.1574	38.5637	33.3921
AT1G22140	AT1G22140	AT1G22140	155.754	71.7353	91.2787
AT1G22190	AT1G22190	RAP2-13	40.2179	18.9343	26.4512
AT1G22330	AT1G22330	T16E15.6	8.90139	2.58536	2.84859
AT1G22400	AT1G22400	UGT85A1	5.50761	15.4622	0
AT1G22530	AT1G22530	PATL2	4.62046	10.458	7.45793
AT1G22590	AT1G22590	AGL87	35.1143	7.7426	13.1867
AT1G22610	AT1G22610	F12K8.4	7.51528	18.1761	16.4275
AT1G22630	AT1G22630	F12K8.2	195.973	51.8287	72.0588
AT1G22700	AT1G22700	AT1G22700	71.3148	35.2239	46.0558
AT1G22730	AT1G22730	T22J18.10	3.12926	8.43372	7.27882
AT1G22850	AT1G22850	F29G20.19	79.0654	30.672	49.1818
AT1G22885	AT1G22885	AT1G22885	42.7197	16.9569	21.5952
AT1G22910	AT1G22910	AT1G22910	27.9279	10.9008	14.892
AT1G22930	AT1G22930	F19G10.11	7.65834	19.4759	10.9031
AT1G23480	AT1G23480	ATCSLA03	7.86659	3.7758	4.93803
AT1G23740	AT1G23740	AT1G23740	124.961	51.6337	96.7811
AT1G23750	AT1G23750	F5O8.30	9.057	4.35	6.22474
AT1G24020	AT1G24020	MLP423	282.535	116.97	180.856
AT1G24147	AT1G24147	AT1G24147	436.616	211.661	0
AT1G24150	AT1G24150	ATFH4	3.32491	7.48213	4.68344
AT1G24170	AT1G24170	GATL8	40.5028	12.9597	0
AT1G24190	AT1G24190	SIN3	2.98202	7.03909	4.7337
AT1G24577	AT1G24577	AT1G24577	12.6191	3.70721	7.13352
AT1G24580	AT1G24580	AT1G24580	13.5246	1.75188	0
AT1G25220	AT1G25220	ASB1	19.2663	43.073	26.2472
AT1G25230	AT1G25230	PAP4	22.5743	9.60467	12.9657
AT1G25290	AT1G25290	RBL10	12.8502	5.4026	8.48105
AT1G25390	AT1G25390	F2J7.14	3.23907	10.3356	6.76924
AT1G25400	AT1G25400	F2J7.13	4.76151	13.8376	6.41928
AT1G25425	AT1G25425	CLE43	29.3177	8.89936	18.1764
AT1G25480	AT1G25480	ALMT4	3.39432	8.50283	5.36934
AT1G26210	AT1G26210	ATSOFL1	9.58529	3.9163	6.40624
AT1G26270	AT1G26270	AT1G26270	5.7337	12.662	10.1096
AT1G26390	AT1G26390	T1K7.23	0.391615	24.4186	0.743341
AT1G26420	AT1G26420	T1K7.20	0.914075	11.0394	0
AT1G26650	AT1G26650	AT1G26650	45.715	21.1785	31.1347
AT1G26761	AT1G26761	AT1G26761	7.21705	3.39272	5.0997
AT1G26770	AT1G26770	ATEXPA10	21.973	10.4677	12.6937
AT1G26830	AT1G26830	CUL3A	5.483	17.2734	11.255
AT1G26910	AT1G26910	RPL10B	19.8764	9.34806	9.44784
AT1G26920	AT1G26920	T2P11.11	58.4564	23.4303	40.3206
AT1G26945	AT1G26945	KDR	47.6022	14.4219	20.7165
AT1G27020	AT1G27020	AT1G27020	12.5964	44.3022	38.5346
AT1G27120	AT1G27120	B3GALT17	7.6748	3.2819	5.3737
AT1G27480	AT1G27480	LCAT1	22.8268	9.5386	15.4455
AT1G27730	AT1G27730	STZ	31.5991	70.0331	56.3187
AT1G27770	AT1G27770	ACA1	8.18905	24.9039	21.2549
AT1G27950	AT1G27950	LTPG1	180.405	81.8469	119.405
AT1G27980	AT1G27980	DPL1	4.874	17.7323	0
AT1G28190	AT1G28190	F3H9.15	8.79969	40.1816	0
AT1G29120	AT1G29120	AT1G29120	19.3724	9.60336	13.7858
AT1G29240	AT1G29240	F28N24.8	4.33398	11.2905	6.22706
AT1G29250	AT1G29250	F28N24.7	95.1081	40.4433	38.7056
AT1G29390	AT1G29390	COR314-TM2	133.778	61.5526	94.4047
AT1G29418	AT1G29418	AT1G29418	261.158	122.87	146.598
AT1G29430	AT1G29430	F15D2.2	34.5707	11.0498	15.6251
AT1G29440	AT1G29440	F15D2.3	61.1732	13.1173	19.4516
AT1G29450	AT1G29450	F15D2.4	88.6317	19.753	25.8196
AT1G29460	AT1G29460	F15D2.35	72.7363	19.9149	22.1851
AT1G29500	AT1G29500	F15D2.8	63.1202	20.008	21.7056
AT1G29510	AT1G29510	SAUR68	55.0927	10.7682	12.6954
AT1G29520	AT1G29520	F15D2.10	21.5902	7.28049	11.3106
AT1G29640	AT1G29640	F15D2.20	7.35954	16.3936	0
AT1G29700	AT1G29700	F15D2.25	44.9077	17.0537	30.7477
AT1G29785	AT1G29785	AT1G29785	28.1126	10.178	12.659
AT1G29840	AT1G29840	F1N18.12	12.1951	5.94097	7.0848
AT1G29900	AT1G29900	CARB	5.11936	15.5436	13.4184
AT1G29910	AT1G29910	CAB3	11848.9	3310.26	4551.82
AT1G29920	AT1G29920	CAB2	10561.8	2539.1	3435.19
AT1G29930	AT1G29930	CAB1	39008.7	9974.56	13707.6
AT1G29940	AT1G29940	NRPA2	3.46013	7.32261	5.24811
AT1G30130	AT1G30130	T2H7.7	9.96385	4.75611	7.81475
AT1G30250	AT1G30250	F12P21.5	122.571	44.2506	76.3108
AT1G30260	AT1G30260	F12P21.9	126.933	32.8024	0
AT1G30380	AT1G30380	PSAK	3854.97	992.396	1460.22
AT1G30520	AT1G30520	AAE14	8.83682	4.22121	5.29541
AT1G30620	AT1G30620	HSR8	3.33289	8.364	5.40267
AT1G30700	AT1G30700	T5I8.15	0.967923	25.926	1.35127
AT1G30755	AT1G30755	AT1G30750	3.73256	10.7196	7.1236
AT1G30845	AT1G30845	CDF2	12.1231	5.55331	8.25187
AT1G30900	AT1G30900	VSR6	8.96521	23.4856	7.14286
AT1G31170	AT1G31170	ATSRX	108.739	51.6975	61.0808
AT1G31258	AT1G31258	AT1G31258	840.045	269.562	629.283
AT1G31300	AT1G31300	AT1G31300	44.7589	16.8033	20.6974
AT1G31335	AT1G31335	AT1G31335	26.5135	10.0156	12.7459
AT1G31730	AT1G31730	AT1G31730	7.20241	15.0144	13.3799
AT1G31760	AT1G31760	F27M3_4	9.93097	3.85212	4.98144
AT1G31812	AT1G31812	ACBP6	1226.9	480.926	645.019
AT1G31835	AT1G31835	AT1G31835	68.5734	29.1477	38.8547
AT1G31860	AT1G31860	AT-IE	23.1115	10.2401	10.9741
AT1G31910	AT1G31910	F5M6.9	18.0023	37.259	30.9831
AT1G31935	AT1G31935	AT1G31935	9.7469	3.41608	4.24303
AT1G32070	AT1G32070	ATNSI	118.047	54.1182	68.5908
AT1G32080	AT1G32080	F3C3.12	144.149	55.3557	0
AT1G32220	AT1G32220	AT1G32220	47.075	20.2325	32.8688
AT1G32230	AT1G32230	AtRCD1	19.1997	48.5103	29.4291
AT1G32310	AT1G32310	F27G20_8	37.4708	16.5265	16.6567
AT1G32350	AT1G32350	AOX1D	1.30466	30.6769	0.959992
AT1G32470	AT1G32470	AT1G32470	513.453	192.541	309.724
AT1G32540	AT1G32540	LOL1	37.3852	16.5033	21.5957
AT1G32550	AT1G32550	FdC1	61.0864	22.3361	31.9269
AT1G32928	AT1G32928	AT1G32928	18.9063	6.21491	7.56929
AT1G32940	AT1G32940	ATSBT3.5	4.36408	16.2543	4.58819
AT1G32960	AT1G32960	ATSBT3.3	0.402419	15.4305	0
AT1G32990	AT1G32990	PRPL11	256.323	75.4791	105.085
AT1G33030	AT1G33030	F9L11.18	1.68037	16.0556	2.13904
AT1G33050	AT1G33050	F9L11.20	7.37805	17.7428	13.6596
AT1G33560	AT1G33560	ADR1	2.82927	11.1375	0
AT1G33720	AT1G33720	CYP76C6	2.67971	12.5874	3.60775
AT1G33810	AT1G33810	AT1G33810/F14M2_5	100.145	49.1654	57.411
AT1G33950	AT1G33950	T3M13.3	1.61466	11.3005	0
AT1G33960	AT1G33960	AIG1	7.14726	40.3154	0
AT1G34000	AT1G34000	OHP2	325.402	107.383	147.25
AT1G34010	AT1G34010	T15K4.6	20.3119	6.22212	9.24827
AT1G34060	AT1G34060	TAR4	7.83436	36.1819	32.1916
AT1G34220	AT1G34220	F23M19.10	6.413	13.7963	11.5624
AT1G34260	AT1G34260	FAB1D	2.5395	7.66912	6.60393
AT1G34430	AT1G34430	EMB3003	26.3927	12.1348	16.5758
AT1G34640	AT1G34640	AT1G34640	39.0887	14.7378	21.3728
AT1G35210	AT1G35210	T32G9.25	18.1355	52.2936	0
AT1G35420	AT1G35420	F12A4.4	79.9116	28.4608	0
AT1G35516	AT1G35516	AT1G35516	52.2247	24.8869	31.6098
AT1G35560	AT1G35560	TCP23	27.0378	11.0123	14.6345
AT1G35680	AT1G35680	RPL21	437.66	113.587	147.216
AT1G35710	AT1G35710	AT1G35710	16.4665	57.1635	21.8502
AT1G36390	AT1G36390	F7F23.11	38.9733	18.4975	21.7692
AT1G36622	AT1G36622	AT1G36622	6.80031	27.5603	8.32856
AT1G42440	AT1G42440	AT1G42440	4.60256	9.54291	7.27991
AT1G42970	AT1G42970	GAPB	933.43	334.893	538.387
AT1G43560	AT1G43560	Aty2	61.5119	23.8855	34.9394
AT1G43790	AT1G43790	TED6	29.1054	11.947	13.2589
AT1G43800	AT1G43800	S-ACP-DES6	9.92572	4.28692	4.2694
AT1G43850	AT1G43850	SEU	4.72591	10.9547	10.0537
AT1G43910	AT1G43910	AT1G43910/F9C16_7	8.11442	25.8693	11.2884
AT1G44000	AT1G44000	AT1G44000	204.856	49.276	64.7225
AT1G44575	AT1G44575	NPQ4	1901.98	568.749	0
AT1G44760	AT1G44760	T12C22.3	30.3545	11.755	15.998
AT1G44800	AT1G44800	AT1G44800	18.413	38.427	27.3796
AT1G44920	AT1G44920	T12C22.21	57.6669	26.9217	39.5729
AT1G45010	AT1G45010	AT1G45010/F27F5_9	56.9641	24.3172	41.8863
AT1G45191	AT1G45191	BGLU1	13.015	6.4717	13.9815
AT1G45201	AT1G45201	ATTLL1	167.608	55.7557	0
AT1G45230	AT1G45230	F2G19.1	67.9808	24.9087	37.0463
AT1G45474	AT1G45474	LHCA5	252.962	76.6719	0
AT1G46264	AT1G46264	AT-HSFB4	14.9487	6.49282	7.83269
AT1G47210	AT1G47210	CYCA3	13.5856	6.18591	6.10668
AT1G47395	AT1G47395	AT1G47390	89.2363	3.77883	5.76653
AT1G47400	AT1G47400	AT1G47400	45.4198	1.80644	3.24347
AT1G47550	AT1G47550	SEC3A	4.91849	10.6371	8.94489
AT1G47580	AT1G47580	PCMP-H50	19.7114	8.17862	15.4961
AT1G47720	AT1G47720	OSB1	22.9879	9.32259	11.4922
AT1G48100	AT1G48100	AT1G48100	14.7667	3.36572	9.39931
AT1G48210	AT1G48210	F21D18.6	10.9458	22.6312	7.08605
AT1G48240	AT1G48240	ATNPSN12	17.8026	7.28378	10.3733
AT1G48260	AT1G48260	CIPK17	3.6945	8.61785	4.30852
AT1G48330	AT1G48330	F11A17.11	45.9198	21.4421	21.6352
AT1G48350	AT1G48350	RPL18	273.789	90.3629	118.689
AT1G48490	AT1G48490	AT1G48490	3.34115	10.359	7.43382
AT1G48630	AT1G48630	RACK1B_AT	48.2671	22.8129	21.1681
AT1G48745	AT1G48745	AT1G48745	32.0074	6.36855	9.77388
AT1G48750	AT1G48750	F11I4_8	36.8334	12.7817	20.3825
AT1G49040	AT1G49040	SCD1	3.98634	8.6011	6.97234
AT1G49050	AT1G49050	AT1G49050	6.40209	18.2642	0
AT1G49310	AT1G49310	AT1G49310	12.7271	4.44612	4.99532
AT1G49410	AT1G49410	TOM6	156.99	78.1571	70.2157
AT1G49500	AT1G49500	F13F21.6	110.52	10.0385	14.2592
AT1G49510	AT1G49510	emb1273	30.1543	14.7775	18.3975
AT1G49650	AT1G49650	CXE4	8.88574	3.28978	5.84262
AT1G49660	AT1G49660	AtCXE5	37.8188	15.6823	28.3682
AT1G49975	AT1G49975	AT1G49975/F2J10.22	173.59	46.376	67.9169
AT1G50010	AT1G50010	TUA2	127.705	53.9544	65.3207
AT1G50030	AT1G50030	TOR	3.37768	7.58413	5.48052
AT1G50055	AT1G50055,XLOC_006564	TAS1B	25.924	12.1219	0
AT1G50200	AT1G50200	ALATS	12.4601	26.033	24.1276
AT1G50600	AT1G50600	SCL5	7.86857	17.8586	17.3575
AT1G50732	AT1G50732	AT1G50732	98.6452	20.775	0
AT1G50900	AT1G50900	GDC1	64.1528	29.3853	39.2541
AT1G50910	AT1G50910	AT1G50910	29.0575	13.8679	18.2043
AT1G50920	AT1G50920	AT1G50920	10.4976	26.0689	18.7762
AT1G51060	AT1G51060	HTA10	165.694	57.4084	62.8525
AT1G51090	AT1G51090	F23H24.15	20.2658	6.51732	30.7576
AT1G51100	AT1G51100	F23H24.6	38.0331	11.8722	16.5457
AT1G51400	AT1G51400	F11M15.26	1862.78	490.161	777.314
AT1G51680	AT1G51680	4CL1	19.2784	44.0224	28.1619
AT1G51710	AT1G51710	UBP6	13.0038	29.5984	24.7465
AT1G51760	AT1G51760	IAR3	16.7402	40.817	21.2038
AT1G51890	AT1G51890	AT1G51890	0.651458	13.5836	0
AT1G52000	AT1G52000	F5F19.6	47.6111	16.0117	46.3619
AT1G52040	AT1G52040	MBP1	53.3038	21.983	51.6386
AT1G52155	AT1G52155	F5F19.22	8.90233	4.27087	5.10649
AT1G52190	AT1G52190	AT1G52190	128.443	50.9545	95.9098
AT1G52200	AT1G52200	PCR8	20.8696	72.1542	24.2054
AT1G52220	AT1G52220	F9I5.10	1031.34	295.636	411.949
AT1G52230	AT1G52230	PSAH2	3552.5	1013.74	1535.08
AT1G52280	AT1G52280	AtRABG3d	54.287	23.0783	29.8058
AT1G52340	AT1G52340	ABA2	25.4175	12.1909	14.5255
AT1G52342	AT1G52342	AT1G52342	98.1016	30.1694	30.3678
AT1G52420	AT1G52420	F6D8.36	3.29294	8.11854	5.60454
AT1G52510	AT1G52510	F6D8.27	60.4091	25.0465	38.4191
AT1G52550	AT1G52550	F6D8.23	22.1756	9.99643	11.492
AT1G52565	AT1G52565	AT1G52565	12.3726	5.45243	4.65061
AT1G52590	AT1G52590	AT1G52590	45.9779	20.5027	25.9315
AT1G52618	AT1G52618	AT1G52618	17.3285	6.84219	10.5858
AT1G52740	AT1G52740	HTA9	222.913	110.201	112.615
AT1G52780	AT1G52780	F14G24.5	7.3564	18.1837	11.4406
AT1G52827	AT1G52827	CDT1	123.353	31.1402	0
AT1G52890	AT1G52890	ANAC019	9.16387	29.1209	11.0938
AT1G52905	AT1G52905	AT1G52905	25.8246	12.7847	13.2921
AT1G52910	AT1G52910	F14G24.18	11.9417	4.42829	6.43899
AT1G52980	AT1G52980	F14G24.25	8.66289	17.5881	12.22
AT1G53240	AT1G53240	mMDH1	127.091	59.6428	69.8833
AT1G53310	AT1G53310	ATPPC1	26.9089	64.8602	46.7548
AT1G53390	AT1G53390	ABCG24	3.23673	7.24216	5.73353
AT1G53520	AT1G53520	F22G10.11	25.3686	5.542	8.81228
AT1G53560	AT1G53560	T3F20.13	46.7951	23.186	20.9482
AT1G53670	AT1G53670	MSRB1	200.223	76.3276	108.821
AT1G53750	AT1G53750	RPT1A	45.5974	94.0397	73.1834
AT1G53780	AT1G53780	RPT1B	3.3401	6.84661	6.62215
AT1G53920	AT1G53920	GLIP5	10.7326	4.90859	4.11615
AT1G54040	AT1G54040	ESP	23.2019	9.04868	15.2509
AT1G54050	AT1G54050	HSP17.4B	9.63305	4.77491	5.77466
AT1G54090	AT1G54090	ATEXO70D2	4.53628	11.3201	9.90929
AT1G54100	AT1G54100	ALDH7B4	22.0252	52.0225	40.1291
AT1G54120	AT1G54120	F15I1.22	13.6924	3.43853	5.02115
AT1G54130	AT1G54130	RSH3	26.7103	71.6095	58.4717
AT1G54290	AT1G54290	AT1G54290	40.6211	19.6476	24.8101
AT1G54500	AT1G54500	F20D21.31	161.055	57.6179	83.1542
AT1G54570	AT1G54570	AT1G54570	1.78391	19.6337	0
AT1G54575	AT1G54575	AT1G54575	23.5233	70.4257	29.1306
AT1G54580	AT1G54580	ACP2	236.7	112.487	140.944
AT1G54610	AT1G54610	AT1G54610	6.30119	13.1117	10.7736
AT1G54630	AT1G54630	ACP3	300.823	143.533	147.246
AT1G54730	AT1G54730	AT1G54730	19.6237	9.16705	12.8075
AT1G54780	AT1G54780	TLP18.3	203.83	92.473	135.439
AT1G55090	AT1G55090	T7N22.4	5.33486	10.8967	10.549
AT1G55140	AT1G55140	AT1G55140	43.7013	16.6856	23.9829
AT1G55152	AT1G55152	AT1G55152	31.6987	12.905	21.1712
AT1G55260	AT1G55260	F7A10.16	111.271	42.1624	59.8502
AT1G55330	AT1G55330	AGP21	385.413	68.7102	92.3148
AT1G55340	AT1G55340	F7A10.13	24.0674	11.9939	14.9956
AT1G55370	AT1G55370	NDF5	13.6258	6.0902	9.69275
AT1G55670	AT1G55670	PSAG	3065.83	957.243	1459.71
AT1G55760	AT1G55760	AT1G55760	5.89572	12.1529	12.7276
AT1G55960	AT1G55960	AT1G55960	31.4525	14.6936	17.2007
AT1G56045	AT1G56045	RPL41A	1577.37	712.998	773.376
AT1G56120	AT1G56120	AT1G56120	6.91661	21.7512	4.96955
AT1G56190	AT1G56190	AT1G56190	114.109	55.6061	58.7501
AT1G56200	AT1G56200	emb1303	67.5815	27.1095	31.9242
AT1G56260	AT1G56260	F14G9.13	10.2013	4.34074	6.08671
AT1G56340	AT1G56340	CRT1	34.8575	77.7122	43.6853
AT1G56420	AT1G56420	F13N6.17	12.8635	6.13795	8.62938
AT1G56430	AT1G56430	ATNAS4	22.8583	7.82662	14.7344
AT1G56440	AT1G56440	TPR5	3.3763	8.6475	6.91779
AT1G56460	AT1G56460	AT1G56460/F13N6_4	4.74502	15.7774	0
AT1G56580	AT1G56580	SVB	289.97	138.221	200.618
AT1G57610	AT1G57610	T8L23.8	36.8025	18.3668	22.4333
AT1G57630	AT1G57630	T8L23.10	41.8684	86.201	0
AT1G57680	AT1G57680	T8L23.15	40.183	19.3098	19.169
AT1G58080	AT1G58080	ATATP-PRT1	56.9925	22.0279	33.8286
AT1G58270	AT1G58270	ZW9	22.0626	8.87019	17.027
AT1G58280	AT1G58280	F19C14.10	23.2644	7.55773	0
AT1G58520	AT1G58520	RXW8	18.7909	8.15041	18.4743
AT1G58561	AT1G58561	AT1G58561	4.18937	16.0199	11.0987
AT1G58602	AT1G58602	AT1G58602	20.1531	41.3034	27.9782
AT1G59590	AT1G59590	ZCF37	10.2061	39.0221	16.6541
AT1G59610	AT1G59610	ADL3	7.72298	20.7755	17.8516
AT1G59870	AT1G59870	PEN3	81.2419	330.895	236.874
AT1G59910	AT1G59910	FH7	3.50696	7.07545	7.44616
AT1G59920	AT1G59920	F23H11.23	10.4125	2.31366	3.00158
AT1G59930	AT1G59930	F23H11.24	19.7769	6.94542	6.90645
AT1G59990	AT1G59990	RH22	3.30982	7.50123	5.52903
AT1G60000	AT1G60000	AT1G60000/T2K10_5	116.144	49.3049	64.2682
AT1G60010	AT1G60010	T2K10.6	129.726	59.1417	82.2888
AT1G60420	AT1G60420	AT1G60420	6.69129	20.3123	14.0649
AT1G60490	AT1G60490	ATVPS34	5.12707	13.545	9.53593
AT1G60550	AT1G60550	ECHID	60.9061	22.4145	32.5874
AT1G60600	AT1G60600	ABC4	17.8988	7.27355	10.045
AT1G60730	AT1G60730	AT1G60730	7.06938	38.4508	0
AT1G60989	AT1G60989	SCRL7	49.6997	19.2914	27.532
AT1G61040	AT1G61040	VIP5	3.09182	7.00024	6.73341
AT1G61140	AT1G61140	EDA16	3.38796	8.9522	5.00469
AT1G61190	AT1G61190	AT1G61190	7.49984	18.1341	12.5121
AT1G61275	AT1G61275	U12	642.132	307.425	582.696
AT1G61380	AT1G61380	SD1-29	3.91297	10.8397	9.10001
AT1G61520	AT1G61520	LHCA3	5147.15	2421.7	3634.54
AT1G61620	AT1G61620	T25B24.3	10.0241	21.6516	17.0131
AT1G61667	AT1G61667	AT1G61667	12.5151	6.08323	7.21475
AT1G61740	AT1G61740	T13M11.10	71.031	33.3312	40.3581
AT1G61795	AT1G61795	T13M11.16	16.3968	4.97213	7.17811
AT1G61800	AT1G61800	GPT2	7.14593	28.8856	26.5254
AT1G61890	AT1G61890	F8K4.9	30.03	12.7386	29.2719
AT1G62020	AT1G62020	AT1G62020	7.09211	17.7917	15.9251
AT1G62050	AT1G62050	AT1G62050	10.8955	4.56299	6.90351
AT1G62250	AT1G62250	F19K23.17	53.379	23.0695	39.1891
AT1G62300	AT1G62300	WRKY6	9.43106	27.643	14.0719
AT1G62370	AT1G62370	AT1G62370	4.1583	12.5982	5.38389
AT1G62960	AT1G62960	ACS10	33.2036	16.4464	20.6767
AT1G63360	AT1G63360	AT1G63360	3.43421	8.11413	7.28648
AT1G63700	AT1G63700	EMB71	5.06174	10.551	10.8776
AT1G63720	AT1G63720	F24D7.9	2.2556	9.35134	3.86532
AT1G63970	AT1G63970	ISPF	115.777	54.2538	68.0225
AT1G64142	AT1G64142	CPuORF23	7.18651	15.6344	12.993
AT1G64150	AT1G64150	AT1G64150	22.8272	9.72871	13.4421
AT1G64200	AT1G64200	VHA-E3	14.6473	4.94838	8.73798
AT1G64355	AT1G64355	AT1G64355	51.1387	21.6207	30.8123
AT1G64380	AT1G64380	ERF061	17.0695	4.33491	11.7127
AT1G64390	AT1G64390	AtGH9C2	84.0453	37.8972	69.6519
AT1G64510	AT1G64510	RPS6	350.489	101.478	134.497
AT1G64550	AT1G64550	ATGCN3	4.69817	10.54	8.78489
AT1G64610	AT1G64610	AT1G64610	2.93022	13.6234	0
AT1G64640	AT1G64640	ENODL8	29.3519	12.4689	18.5772
AT1G64680	AT1G64680	AT1G64680	33.8724	16.3423	27.1363
AT1G64720	AT1G64720	CP5	235.195	87.0224	114.607
AT1G64770	AT1G64770	NDF2	116.974	31.6093	0
AT1G64780	AT1G64780	ATAMT1	14.6767	4.57715	11.8329
AT1G64810	AT1G64810	APO1	5.19796	12.7462	12.6501
AT1G64980	AT1G64980	F13O11.28	94.7356	35.9242	48.7835
AT1G65230	AT1G65230	T23K8.14	53.1266	19.4751	36.5801
AT1G65250	AT1G65250	AT1G65250	3.522	7.11865	5.14682
AT1G65290	AT1G65290	mtACP2	283.658	140.187	141.179
AT1G65295	AT1G65295	AT1G65295	91.4905	29.6112	39.1732
AT1G65450	AT1G65450	T8F5.23	7.41967	2.96056	6.91497
AT1G65483	AT1G65483	AT1G65483	1.35769	11.7895	0
AT1G65490	AT1G65490	AT1G65490	533.223	109.547	0
AT1G65510	AT1G65510	AT1G65510	2.46568	8.23895	1.86901
AT1G65590	AT1G65590	HEXO3	17.1069	7.97449	11.2104
AT1G65690	AT1G65690	AT1G65690	15.7522	81.95	19.033
AT1G65790	AT1G65790	ARK1	3.0135	13.1671	5.95876
AT1G65800	AT1G65800	ARK2	9.56447	26.9238	15.4453
AT1G65870	AT1G65870	F12P19.3	24.7777	3.80077	4.28069
AT1G66090	AT1G66090	F15E12.17	5.32149	16.0354	13.1051
AT1G66100	AT1G66100	AT1G66100	455.349	119.936	121.351
AT1G66180	AT1G66180	F15E12.7	13.1235	5.1288	13.804
AT1G66390	AT1G66390	ATMYB90	10.8457	40.1559	35.1237
AT1G66400	AT1G66400	CML23	11.3666	4.29301	7.12197
AT1G66430	AT1G66430	T27F4.17	36.7378	15.9003	22.0306
AT1G66700	AT1G66700	PXMT1	3.02257	43.6445	0
AT1G66740	AT1G66740	AtSP7	30.8192	14.2344	14.524
AT1G66820	AT1G66820	F4N21_5	63.4842	21.6784	24.4045
AT1G66880	AT1G66880	F4N21.1	8.86643	28.3586	0
AT1G66890	AT1G66890	T4O24.4	95.7251	45.1452	62.6825
AT1G67050	AT1G67050	F1O19.11	71.6472	29.0689	41.0499
AT1G67080	AT1G67080	ABA4	63.1046	28.0701	35.9259
AT1G67090	AT1G67090	RBCS1A	15313	5246.65	7296.58
AT1G67195	AT1G67195	MIR414	146.527	65.0149	76.2035
AT1G67560	AT1G67560	LOX6	4.06703	11.364	7.5256
AT1G67700	AT1G67700	AT1G67700	265.634	96.9132	139.754
AT1G67740	AT1G67740	PSBY	726.723	297.893	441.357
AT1G67780	AT1G67780	AT1G67780	21.5393	8.50852	10.4677
AT1G67785	AT1G67785	AT1G67785	1609.66	633.449	658.646
AT1G67800	AT1G67800	AT1G67800	12.1201	27.01	16.0559
AT1G67810	AT1G67810	SUFE2	19.7163	41.717	26.3846
AT1G67830	AT1G67830	ATFXG1	18.0567	6.5042	8.37608
AT1G67865	AT1G67865	AT1G67865	1291.83	611.676	550.539
AT1G67910	AT1G67910	T23K23.24	16.3602	4.46158	7.41965
AT1G67980	AT1G67980	CCOAMT	0.146121	15.268	0.534712
AT1G68190	AT1G68190	AT1G68190	32.8202	11.7872	18.021
AT1G68230	AT1G68230	RTNLB14	20.7658	6.85672	9.59911
AT1G68238	AT1G68238	AT1G68238	92.315	5.21654	11.3168
AT1G68260	AT1G68260	T22E19.11	12.4138	5.72837	8.52488
AT1G68540	AT1G68540	TKPR2	13.7483	4.29035	8.77555
AT1G68590	AT1G68590	AT1G68590	576.446	130.813	188.174
AT1G68600	AT1G68600	ALMT5	38.9998	16.0767	45.8263
AT1G68620	AT1G68620	CXE6	2.01252	57.7769	2.18432
AT1G68660	AT1G68660	F24J5.10	196.742	77.6482	128.105
AT1G68670	AT1G68670	F24J5.9	45.9409	12.6012	0
AT1G68730	AT1G68730	F14K14.16	32.5583	15.808	15.0933
AT1G68760	AT1G68760	ATNUDT1	40.453	15.6951	23.2401
AT1G68810	AT1G68810	BHLH30	14.8324	7.26506	11.3849
AT1G68870	AT1G68870	ATSOFL2	14.3218	3.02002	6.84426
AT1G68945	AT1G68945	AT1G68945	727.265	303.948	377.981
AT1G69060	AT1G69060	AT1G69060	3.92324	8.18528	7.98766
AT1G69160	AT1G69160	AT1G69160	55.2847	18.1434	24.575
AT1G69230	AT1G69230	SP1L2	7.54179	2.81156	3.83284
AT1G69252	AT1G69252	AT1G69252	382.644	139.554	213.148
AT1G69490	AT1G69490	NAP	28.6112	144.302	0
AT1G69530	AT1G69530	ATEXPA1	305.595	113.109	88.316
AT1G69572	AT1G69572	AT1G69572	5.28333	10.7455	6.88911
AT1G69690	AT1G69690	TCP15	41.911	17.9381	24.9938
AT1G69700	AT1G69700	ATHVA22C	64.8911	23.59	33.1217
AT1G69720	AT1G69720	HO3	7.48036	15.5711	8.31067
AT1G69760	AT1G69760	T6C23.4	22.9842	8.6854	13.6506
AT1G69935	AT1G69935	SHW1	42.6265	17.4753	22.6282
AT1G69970	AT1G69970	CLE26	27.1567	12.01	16.1782
AT1G70210	AT1G70210	CYCD1	12.4172	5.94266	7.82078
AT1G70260	AT1G70260	AT1G70260	37.9837	15.8852	35.9523
AT1G70320	AT1G70320	UPL2	3.19187	7.64438	4.79007
AT1G70350	AT1G70350	F17O7.11	28.0571	13.1831	14.6992
AT1G70370	AT1G70370	PG2	53.2998	23.5979	38.4157
AT1G70470	AT1G70470	F24J13.4	7.57189	3.5702	5.4578
AT1G70490	AT1G70490	ATARFA1D	406.301	184.148	201.515
AT1G70660	AT1G70660	MMZ2	129.986	60.2148	62.5161
AT1G70670	AT1G70670	PXG4	23.1813	7.8663	11.0556
AT1G70690	AT1G70690	HWI1	5.79913	17.2193	3.53666
AT1G70700	AT1G70700	JAZ9	105.379	50.0244	79.7379
AT1G70760	AT1G70760	CRR23	256.635	60.29	112.549
AT1G70890	AT1G70890	MLP43	111.355	51.6966	88.2762
AT1G70900	AT1G70900	F15H11.13	74.0324	36.9042	57.7252
AT1G71080	AT1G71080	F23N20.7	4.51186	10.6275	7.39214
AT1G71140	AT1G71140	F23N20.13	5.62794	11.2892	5.66843
AT1G71220	AT1G71220	EBS1	5.08403	10.8905	7.36002
AT1G71340	AT1G71340	F3I17.1	28.8599	12.8473	19.97
AT1G71500	AT1G71500	F26A9.12	129.858	53.4793	78.6092
AT1G72020	AT1G72020	F28P5.9	660.375	318.596	313.368
AT1G72030	AT1G72030	F28P5.8	134.155	49.0678	83.7676
AT1G72130	AT1G72130	AT1G72130	13.509	4.7007	11.4524
AT1G72170	AT1G72170	AT1G72165/T9N14_2	52.2224	22.4192	25.0267
AT1G72230	AT1G72230	T9N14.17	21.056	5.35655	9.09201
AT1G72310	AT1G72310	ATL3	14.7167	6.4584	9.32424
AT1G72520	AT1G72520	LOX4	3.80603	9.36493	9.29044
AT1G72645	AT1G72645	AT1G72645	875.991	260.577	0
AT1G72680	AT1G72680	ATCAD1	10.9033	22.1303	8.37201
AT1G72700	AT1G72700	ALA5	4.70847	12.2621	6.78152
AT1G72830	AT1G72830	HAP2C	3.85332	12.2556	7.74136
AT1G72890	AT1G72890	F3N23.9	3.66199	10.4044	5.08816
AT1G72970	AT1G72970	HTH	26.4639	12.3216	20.1273
AT1G73177	AT1G73177	BNS	30.655	10.4879	14.4444
AT1G73260	AT1G73260	ATKTI1	6.29792	132.162	6.8516
AT1G73330	AT1G73330	ATDR4	4.27548	15.2629	13.4012
AT1G73480	AT1G73480	T9L24.33	78.6517	31.9557	60.5561
AT1G73530	AT1G73530	T9L24.48	108.965	37.2	48.3209
AT1G73630	AT1G73630	CML26	70.0964	28.5187	33.5983
AT1G73655	AT1G73655	FKBP17-3	117.554	49.4055	64.7359
AT1G73730	AT1G73730	EIL3	3.81667	8.28326	6.75704
AT1G73805	AT1G73805	F25P22.22	15.6878	66.0341	15.2953
AT1G73810	AT1G73810	F25P22.23	6.8359	22.8889	8.45668
AT1G73830	AT1G73830	BEE3	29.863	9.47923	0
AT1G73870	AT1G73870	COL7	27.9213	11.7601	16.4458
AT1G73885	AT1G73885	AT1G73885	304.243	107.646	154.073
AT1G73890	AT1G73890	F2P9.24	95.4794	32.6304	50.7666
AT1G73980	AT1G73980	F2P9.15	5.21751	15.0604	12.1219
AT1G74070	AT1G74070	F2P9.6	25.5596	8.73053	12.7511
AT1G74100	AT1G74100	SOT16	25.5855	57.222	39.6032
AT1G74458	AT1G74458	AT1G74458	24.1	8.90143	13.1738
AT1G74520	AT1G74520	ATHVA22A	116.597	54.8991	90.0927
AT1G74590	AT1G74590	ATGSTU10	1.63509	29.9147	2.24018
AT1G74670	AT1G74670	GASA6	353.736	78.729	54.7486
AT1G74710	AT1G74710	EDS16	8.30282	36.7693	11.5647
AT1G74730	AT1G74730	AT1G74730	343.412	95.0121	134.427
AT1G74880	AT1G74880	NDH-O	127.919	49.26	97.7252
AT1G74890	AT1G74890	ARR15	21.1793	4.73443	5.79967
AT1G74930	AT1G74930	ORA47	12.95	3.81935	9.96208
AT1G74970	AT1G74970	RPS9	285.329	66.6351	94.7452
AT1G75030	AT1G75030	ATLP-3	17.3608	3.17843	5.45876
AT1G75140	AT1G75140	AT1G75140	3.76207	9.39123	7.70141
AT1G75180	AT1G75180	F22H5.9	57.9403	27.8239	29.9237
AT1G75200	AT1G75200	TYW1	3.32828	7.87551	5.09924
AT1G75250	AT1G75250	ATRL6	22.4548	6.26954	7.62162
AT1G75350	AT1G75350	emb2184	415.686	162.852	226.952
AT1G75580	AT1G75580	AT1G75580	10.4617	3.39815	3.50257
AT1G75630	AT1G75630	AVA-P4	264.402	119	141.072
AT1G75690	AT1G75690	LQY1	355.515	76.0183	115.22
AT1G75750	AT1G75750	GASA1	202.419	52.3808	0
AT1G75840	AT1G75840	ARAC5	33.2928	15.3247	17.6571
AT1G76020	AT1G76020	AT1G76020	41.5883	19.7138	35.3349
AT1G76040	AT1G76040	CPK29	4.1866	9.87772	6.63515
AT1G76065	AT1G76065	AT1G76065	15.5664	7.21273	7.99836
AT1G76080	AT1G76080	ATCDSP32	232.243	101.981	134.8
AT1G76100	AT1G76100	PETE1	333.866	163.357	190.808
AT1G76110	AT1G76110	HMGB9	42.1741	15.3783	22.2175
AT1G76360	AT1G76360	F15M4.14	16.0552	32.4187	31.5142
AT1G76405	AT1G76405	OEP21B	24.7819	11.3414	11.5591
AT1G76450	AT1G76450	PPD3	90.4882	37.5231	51.9985
AT1G76570	AT1G76570	F14G6.17	24.4455	10.1027	20.4605
AT1G76700	AT1G76700	ATJ10	3.86586	8.26316	6.00265
AT1G76800	AT1G76800	AT1G76800	18.517	9.24991	14.8381
AT1G76850	AT1G76850	SEC5A	3.26144	8.77832	8.47202
AT1G76955	AT1G76955	AT1G76955	62.2256	25.154	44.067
AT1G76970	AT1G76970	F22K20.7	12.8273	26.0233	17.4483
AT1G77090	AT1G77090	PPD4	47.9462	22.9477	34.0489
AT1G77180	AT1G77180	SKIP	10.6938	28.6746	27.4939
AT1G77490	AT1G77490	TAPX	91.3468	23.3242	0
AT1G77510	AT1G77510	ATPDIL1-2	17.5129	42.6007	16.0097
AT1G77810	AT1G77810	B3GALT7	3.37847	10.9951	5.03964
AT1G77870	AT1G77870	MUB5	13.3398	3.78015	5.26848
AT1G77885	AT1G77885	AT1G77885	7.35136	2.75471	3.9346
AT1G77920	AT1G77920	TGA7	14.2464	30.7451	28.7409
AT1G78020	AT1G78020	AT1G78020	456.55	133.923	0
AT1G78040	AT1G78040	AT1G78040	1276.54	412.923	620.01
AT1G78100	AT1G78100	AT1G78100	43.2331	19.1754	24.3612
AT1G78170	AT1G78170	T11I11.11	40.1359	14.3075	21.65
AT1G78370	AT1G78370	ATGSTU20	654.334	313.242	498.064
AT1G78450	AT1G78450	T30F21.21	17.5204	5.52051	12.9504
AT1G78630	AT1G78630	emb1473	295.769	133.221	178.249
AT1G78680	AT1G78680	ATGGH2	113.394	52.2603	101.947
AT1G78995	AT1G78995	AT1G78995	35.9842	13.9384	20.9854
AT1G79000	AT1G79000	HAC1	2.98508	7.55357	5.2328
AT1G79040	AT1G79040	PSBR	13046.1	3451.02	5644.23
AT1G79090	AT1G79090	AT1G79090	7.55321	15.2164	15.4594
AT1G79160	AT1G79160	AT1G79160	33.8981	11.8106	14.7097
AT1G79260	AT1G79260	AT1G79260	13.7283	6.53064	10.3642
AT1G79380	AT1G79380	T8K14.20	16.9675	40.2197	27.4669
AT1G79690	AT1G79690	atnudt3	5.65612	12.0331	9.85258
AT1G79790	AT1G79790	AT1G79790	34.1252	16.5096	22.8702
AT1G79850	AT1G79850	RPS17	580.695	182.127	234.318
AT1G79940	AT1G79940	ATERDJ2A	6.4167	13.054	12.3031
AT1G80050	AT1G80050	APT2	36.1519	15.2853	19.385
AT1G80070	AT1G80070	SUS2	5.79727	17.9304	12.0635
AT1G80080	AT1G80080	TMM	16.9676	5.04508	7.92881
AT1G80520	AT1G80520	T21F11.15	19.0479	6.91744	11.5102
AT1G80760	AT1G80760	NIP6	31.1765	14.7396	22.3154
AT1G80840	AT1G80840	WRKY40	6.43641	22.396	13.8784
AT2G01110	AT2G01110	APG2	63.636	28.6046	42.6581
AT2G01150	AT2G01150	RHA2B	25.2709	9.97412	15.3161
AT2G01290	AT2G01290	RPI2	26.1914	11.4242	12.3776
AT2G01505	AT2G01505	CLE16	30.9905	12.8941	18.0915
AT2G01590	AT2G01590	CRR3	80.9853	21.2835	33.8827
AT2G01660	AT2G01660	PDLP6	7.34821	2.92279	4.92474
AT2G01755	AT2G01755	AT2G01755	28.0604	8.12553	10.1722
AT2G01760	AT2G01760	ARR14	15.6932	5.40291	0
AT2G01870	AT2G01870	AT2G01870	24.9418	10.2276	15.8681
AT2G01890	AT2G01890	PAP8	10.733	3.91481	2.82977
AT2G01918	AT2G01918	PQL3	12.6008	1.84367	3.37531
AT2G01990	AT2G01990	AT2G01990	14.3192	6.91315	9.16012
AT2G02040	AT2G02040	ATPTR2-B	11.5039	35.8862	23.5995
AT2G02100	AT2G02100	LCR69	188.373	62.5503	96.4096
AT2G02130	AT2G02130	PDF2.3	344.005	78.5903	111.74
AT2G02500	AT2G02500	ISPD	25.7657	8.17772	11.8987
AT2G02560	AT2G02560	CAND1	4.08644	8.42205	7.41614
AT2G02590	AT2G02590	AT2G02590	9.20747	4.50164	5.19064
AT2G03050	AT2G03050	EMB93	10.0862	4.0202	4.6272
AT2G03350	AT2G03350	AT2G03350	39.5872	19.0695	27.3459
AT2G03440	AT2G03440	NRP1	263.704	110.442	126.374
AT2G03710	AT2G03710	2014-09-04	10.6201	3.34552	10.1738
AT2G04039	AT2G04039	AT2G04039/F3L12.11	205.901	55.3797	0
AT2G04070	AT2G04070	DTXL2	1.05656	13.8893	1.75257
AT2G04350	AT2G04350	LACS8	13.2889	27.0008	21.5761
AT2G04450	AT2G04450	ATNUDT6	18.3859	37.7036	0
AT2G04700	AT2G04700	FTRC	271.836	112.79	155.99
AT2G04780	AT2G04780	FLA7	45.2907	15.8615	0
AT2G04790	AT2G04790	AT2G04790	23.8616	4.47636	0
AT2G04795	AT2G04795	AT2G04795	24.4465	10.1689	10.2349
AT2G05070	AT2G05070	LHCB2.2	4817.02	1503.15	2193.94
AT2G05100	AT2G05100	LHCB2.1	6013.53	1615.73	2556.6
AT2G05310	AT2G05310	AT2G05310	507.728	118.621	0
AT2G05520	AT2G05520	GRP-3	852.045	333.317	412.724
AT2G05620	AT2G05620	PGR5	401.09	129.825	0
AT2G05710	AT2G05710	ACO3	30.7995	75.9813	74.682
AT2G05760	AT2G05760	NAT1	548.848	223.592	326.238
AT2G05790	AT2G05790	AT2G05790	59.2878	21.2501	30.6032
AT2G05990	AT2G05990	MOD1	52.3041	21.9051	28.3662
AT2G06520	AT2G06520	PSBX	6327.52	1968.33	3064.69
AT2G06850	AT2G06850	EXGT-A1	307.123	74.1242	111.337
AT2G07725	AT2G07725	RPL5	24.0574	49.7963	47.6029
AT2G07726	AT2G07726	AT2G07726	430.775	945.531	1016.83
AT2G07767	AT2G07767	AT2G07767	11.1851	23.486	24.3435
AT2G07774	AT2G07774	AT2G07774	115.685	47.9971	57.9141
AT2G07825	AT2G07825	AT2G07825	40.8951	131.626	84.8259
AT2G09990	AT2G09990	RPS16A	128.037	61.6729	64.664
AT2G10940	AT2G10940	AT2G10940/F15K19.1	169.945	64.2225	94.2523
AT2G11520	AT2G11520	CRCK3	8.8652	18.1208	16.5776
AT2G13146	AT2G13146	AT2G13146	374.624	142.868	223.241
AT2G13360	AT2G13360	AGT	1582.18	494.214	872.96
AT2G13810	AT2G13810	ALD1	4.21223	16.9601	0
AT2G13820	AT2G13820	AT2G13820	30.84	8.77733	9.59405
AT2G13975	AT2G13975	AT2G13975	40.8414	19.8741	19.5937
AT2G14247	AT2G14247	AT2G14247	39.2598	1.25388	0.30379
AT2G14285	AT2G14285	AT2G14285	51.2776	20.6456	28.3129
AT2G14610	AT2G14610	PR1	551.364	1332.27	0
AT2G14620	AT2G14620	XTH10	6.9759	15.3278	0
AT2G14720	AT2G14720	VSR4	12.626	28.8496	22.462
AT2G14750	AT2G14750	APK	179.591	85.7114	140.867
AT2G14880	AT2G14880	AT2G14880/T26I20.4	60.856	26.6459	32.091
AT2G14890	AT2G14890	AGP9	12.864	4.31369	5.89304
AT2G14910	AT2G14910	AT2G14910	140.092	68.9304	111.738
AT2G15020	AT2G15020	AT2G15020	45.576	17.5621	0
AT2G15040	AT2G15040	AtRLP18	18.805	62.2587	34.5607
AT2G15042	AT2G15042	AT2G15042	4.19289	20.5508	0
AT2G15050	AT2G15050	LTP	441.963	184.328	290.497
AT2G15128	AT2G15128	AT2G15128	114.703	50.5542	65.6934
AT2G15290	AT2G15290	ATTIC21	56.7512	21.6762	28.6286
AT2G15390	AT2G15390	FUT4	14.7347	47.8255	0
AT2G15480	AT2G15480	UGT73B5	2.40632	11.1155	0
AT2G15620	AT2G15620	NIR1	97.5265	23.8306	0
AT2G15960	AT2G15960	AT2G15960	601.075	225.909	440.871
AT2G15970	AT2G15970	COR413-PM1	413.996	153.816	303.645
AT2G16365	AT2G16365	AT2G16365	4.7963	11.0492	8.33457
AT2G16367	AT2G16367	AT2G16367	212.818	14.1385	0
AT2G16586	AT2G16586	AT2G16586	1398	631.917	683.736
AT2G16850	AT2G16850	PIP3B	16.6465	4.53215	6.4211
AT2G16900	AT2G16900	AT2G16900	6.88282	14.2526	8.90684
AT2G16990	AT2G16990	AT2G16990	12.7408	3.35987	8.61709
AT2G17230	AT2G17230	EXL5	16.1569	6.27137	8.48875
AT2G17290	AT2G17290	CPK6	10.9128	26.7551	22.8628
AT2G17300	AT2G17300	AT2G17300	9.41576	2.42328	4.90958
AT2G17450	AT2G17450	RHA3A	100.648	47.616	61.7036
AT2G17500	AT2G17500	AT2G17500	2.93955	13.1572	3.47304
AT2G17520	AT2G17520	IRE1A	4.83355	13.255	10.5642
AT2G17695	AT2G17695	AT2G17695	89.1475	35.4596	56.7849
AT2G17790	AT2G17790	VPS35A	5.90681	11.8443	7.59748
AT2G17972	AT2G17972	AT2G17972/T27K22.22	52.4671	17.1342	18.9564
AT2G17980	AT2G17980	ATSLY1	6.95164	16.8838	12.315
AT2G18090	AT2G18090	T27K22.4	3.88487	8.34335	7.38266
AT2G18162	AT2G18162	CPuORF1	121.649	40.0204	60.4717
AT2G18328	AT2G18328	ATRL4	406.807	157.904	214.166
AT2G18400	AT2G18400	AT2G18400/T30D6.9	37.8326	16.4672	20.2875
AT2G18630	AT2G18630	AT2G18630	21.1326	10.3182	16.8988
AT2G18660	AT2G18660	PNP-A	61.5306	154.201	42.6282
AT2G18690	AT2G18690	AT2G18690	28.5263	117.099	33.0622
AT2G18735	AT2G18735	AT2G18735	23.2995	9.59072	13.7309
AT2G18790	AT2G18790	PHYB	3.82629	8.02461	7.72292
AT2G18890	AT2G18890	AT2G18890	29.4446	9.85447	15.7269
AT2G18960	AT2G18960	AHA1	46.3562	131.662	116.229
AT2G18969	AT2G18969	AT2G18969	10.7239	2.86698	4.04382
AT2G18970	AT2G18970	AT2G18970	8.35658	2.10819	2.88572
AT2G19130	AT2G19130	AT2G19130	3.02318	11.2743	8.05451
AT2G19190	AT2G19190	FRK1	0.867637	9.84175	0.917564
AT2G19310	AT2G19310	HSP18.5	180.849	82.5967	119.597
AT2G19470	AT2G19470	ckl5	4.44564	8.98887	6.54625
AT2G19580	AT2G19580	TET2	12.3578	4.23633	7.90211
AT2G19582	AT2G19582	AT2G19582	10.6905	2.92241	6.56482
AT2G19690	AT2G19690	PLA2-BETA	11.7971	5.89383	6.24234
AT2G19760	AT2G19760	PFN1	236.299	103.711	114.667
AT2G20100	AT2G20100	AT2G20100	12.9109	5.9089	9.65727
AT2G20142	AT2G20142	AT2G20142	8.4547	26.241	11.0738
AT2G20190	AT2G20190	ATCLASP	5.85928	12.6638	12.4448
AT2G20260	AT2G20260	PSAE-2	1730.54	479.382	658.809
AT2G20330	AT2G20330	AT2G20330	3.47732	7.60021	7.16934
AT2G20410	AT2G20410	AT2G20410	631.067	273.796	352.62
AT2G20420	AT2G20420	AT2G20420	36.0202	76.0372	57.4889
AT2G20450	AT2G20450	RPL14A	102.561	47.3431	40.9886
AT2G20480	AT2G20480	AT2G20480	9.18772	3.60195	4.2105
AT2G20670	AT2G20670	AT2G20670	46.7998	14.2228	10.8784
AT2G20724	AT2G20724,XLOC_012106	AT2G20724	44.6357	10.1651	0
AT2G20750	AT2G20750	ATEXPB1	25.4898	6.01865	7.9938
AT2G20840	AT2G20840	SCAMP1	10.4245	5.16647	6.82965
AT2G20875	AT2G20875	EPF1	9.3345	3.91851	3.94149
AT2G20890	AT2G20890	PSB29	519.576	143.144	207.301
AT2G20960	AT2G20960	pEARLI4	10.1315	29.0925	26.1619
AT2G21140	AT2G21140	ATPRP2	22.6561	9.71333	15.0801
AT2G21170	AT2G21170	TIM	231.64	115.67	157.776
AT2G21195	AT2G21195	AT2G21195	44.7216	19.9706	23.1833
AT2G21210	AT2G21210	AT2G21210	181.255	15.3357	19.7096
AT2G21320	AT2G21320	AT2G21320	46.1324	18.9005	29.6791
AT2G21330	AT2G21330	FBA1	2623.95	586.191	0
AT2G21390	AT2G21390	AT2G21390	12.2044	31.0075	29.4216
AT2G21500	AT2G21500	AT2G21500	7.90444	18.5465	15.5113
AT2G21520	AT2G21520	AT2G21520	15.2216	34.1796	22.9037
AT2G21530	AT2G21530	AT2G21530	217.147	73.5781	114.773
AT2G21640	AT2G21640	AT2G21640	16.0613	7.98548	10.1112
AT2G21960	AT2G21960	AT2G21960	108.175	36.2484	60.8597
AT2G21970	AT2G21970	2014-09-02	346.038	144.417	205.161
AT2G22010	AT2G22010	RKP	7.60528	16.942	16.1551
AT2G22080	AT2G22080	AT2G22080	36.9071	16.3958	23.3939
AT2G22122	AT2G22122	AT2G22122	34.5271	15.5298	28.9129
AT2G22125	AT2G22125	CSI1	6.39899	15.0312	16.5387
AT2G22170	AT2G22170	AT2G22170	143.906	59.8662	96.8544
AT2G22330	AT2G22330	CYP79B3	15.1094	7.50379	9.95495
AT2G22400	AT2G22400	AT2G22400	3.27121	7.50988	5.56956
AT2G22640	AT2G22640	HSPC300	36.8501	16.4225	21.1262
AT2G22660	AT2G22660	AT2G22660	4.17737	10.5083	7.57004
AT2G22670	AT2G22670	IAA8	198.26	76.1833	115.228
AT2G22980	AT2G22980	SCPL13	17.6812	4.6255	0
AT2G22990	AT2G22990	SNG1	136.461	47.2717	59.9067
AT2G23000	AT2G23000	scpl10	24.573	5.91917	24.9287
AT2G23120	AT2G23120	AT2G23120	360.118	120.231	0
AT2G23130	AT2G23130	AGP17	34.0528	4.17634	5.4544
AT2G23140	AT2G23140	PUB4	2.70866	7.53725	5.97299
AT2G23340	AT2G23340	DEAR3	11.3145	3.81872	6.74272
AT2G23450	AT2G23450	WAKL14	5.74613	16.5171	0
AT2G23672	AT2G23672	AT2G23672	74.4955	26.2967	35.998
AT2G23770	AT2G23770	LYK4	3.62356	7.54489	5.62417
AT2G23790	AT2G23790	AT2G23790	11.5599	27.6088	11.8521
AT2G23985	AT2G23985	AT2G23985	19.8949	8.95168	11.1747
AT2G24020	AT2G24020	AT2G24020	132.011	50.6385	61.8024
AT2G24090	AT2G24090	RPL35	553.81	136.573	180.756
AT2G24150	AT2G24150	HHP3	68.0804	29.1865	38.5897
AT2G24180	AT2G24180	CYP71B6	19.6837	40.4005	22.9309
AT2G24290	AT2G24290	AT2G24290	28.9479	12.5079	16.5981
AT2G24395	AT2G24395	AT2G24395	35.9295	11.8507	15.4753
AT2G24540	AT2G24540	AFR	22.2981	5.66025	9.05102
AT2G24590	AT2G24590	RSZ22a	75.9527	37.872	39.8589
AT2G24692	AT2G24692	AT2G24692	11.1365	2.06227	2.35138
AT2G24762	AT2G24762	AtGDU4	41.0231	15.3019	22.0424
AT2G24790	AT2G24790	COL3	466.178	196.613	262.356
AT2G24850	AT2G24850	TAT3	54.0291	137.605	0
AT2G24860	AT2G24860	AT2G24861	83.5376	40.7954	47.7054
AT2G24970	AT2G24970	AT2G24970	7.3766	3.0292	3.29769
AT2G25000	AT2G25000	WRKY60	8.77739	20.0392	7.29877
AT2G25060	AT2G25060	ENODL14	31.9197	8.43178	11.6626
AT2G25080	AT2G25080	ATGPX1	185.737	90.0941	119.749
AT2G25210	AT2G25210	AT2G25210	568.938	198.713	202.13
AT2G25605	AT2G25605	AT2G25605	37.7509	15.8922	22.4964
AT2G25760	AT2G25760	AT2G25760	4.23063	9.2588	7.91071
AT2G25840	AT2G25840	OVA4	8.63648	3.3534	5.80003
AT2G25900	AT2G25900	ATCTH	87.0547	43.3872	58.0078
AT2G26010	AT2G26010	PDF1.3	20.8795	119.806	22.568
AT2G26070	AT2G26070	RTE1	13.2136	5.6533	8.43928
AT2G26190	AT2G26190	AT2G26190	24.8387	57.8607	46.2075
AT2G26215	AT2G26215	AT2G26215	10.998	3.51894	7.04539
AT2G26340	AT2G26340	AT2G26340	76.0659	31.2863	41.2379
AT2G26440	AT2G26440	PME12	29.3978	68.2658	27.2419
AT2G26500	AT2G26500	PETM	2400.24	644.723	957.381
AT2G26540	AT2G26540	HEMD	14.2876	6.61409	9.1483
AT2G26560	AT2G26560	PLP2	15.4537	127.054	0
AT2G26570	AT2G26570	WEB1	3.2097	6.94242	5.50103
AT2G26690	AT2G26690	NRT1.4	81.9335	34.9786	43.788
AT2G26695	AT2G26695	AT2G26695	20.8614	4.0645	0
AT2G26840	AT2G26840	AT2G26840	16.3152	7.60114	8.6582
AT2G26975	AT2G26975	COPT6	179.268	77.8855	95.2464
AT2G27090	AT2G27090	AT2G27090	3.60995	9.01929	6.57203
AT2G27130	AT2G27130	XYP11	26.3243	6.19346	10.7545
AT2G27285	AT2G27285	AT2G27280	3.85811	7.89701	5.26365
AT2G27290	AT2G27290	AT2G27290	207.245	61.8685	0
AT2G27330	AT2G27330	AT2G27330	24.7971	12.2014	14.2856
AT2G27385	AT2G27385	AT2G27385	356.23	103.968	0
AT2G27400	AT2G27400,XLOC_012497	TAS1A	20.4253	9.30537	0
AT2G27402	AT2G27402	AT2G27402	68.9747	12.6416	0
AT2G27660	AT2G27660	AT2G27660	1.44419	11.5948	1.80638
AT2G27710	AT2G27710	AT2G27710	399.121	178.423	159.521
AT2G27720	AT2G27720	RPP2A	500.62	245.689	236.137
AT2G27820	AT2G27820	PD1	53.0777	25.7039	33.2041
AT2G27960	AT2G27960	CKS1	84.8116	35.6194	44.2542
AT2G27970	AT2G27970	CKS2	23.3575	9.82822	12.6881
AT2G28150	AT2G28150	AT2G28150	15.0386	6.80708	10.2351
AT2G28410	AT2G28410	AT2G28410	31.6865	12.6211	21.1165
AT2G28430	AT2G28430	AT2G28430	119.856	51.8819	60.4324
AT2G28550	AT2G28550	RAP2.7	71.9016	35.6157	54.1623
AT2G28605	AT2G28605	PPD2	76.4464	16.2413	27.2562
AT2G28710	AT2G28710	AT2G28710	4.43432	8.97717	2.08638
AT2G28740	AT2G28740	HIS4	60.1066	23.8607	24.9217
AT2G28760	AT2G28760	UXS6	4.23304	8.83645	5.00062
AT2G28790	AT2G28790	CBP1	11.1945	4.70768	6.10004
AT2G28870	AT2G28870	AT2G28870	14.1984	4.09928	6.80288
AT2G28890	AT2G28890	PLL4	8.60777	21.4174	12.075
AT2G29070	AT2G29070	AT2G29070	3.16833	7.52464	5.67279
AT2G29120	AT2G29120	ATGLR2.7	4.41574	21.1806	0
AT2G29125	AT2G29125	RTFL2	7.87336	2.67496	3.94858
AT2G29140	AT2G29140	APUM3	3.53583	7.26762	6.66089
AT2G29170	AT2G29170	AT2G29170	86.405	31.8848	47.8372
AT2G29180	AT2G29180	AT2G29180	126.174	36.7413	52.9656
AT2G29290	AT2G29290	AT2G29290	36.2211	8.63428	0
AT2G29310	AT2G29310	AT2G29310	70.5138	13.1279	0
AT2G29340	AT2G29340	AT2G29340	137.501	65.7661	81.4708
AT2G29350	AT2G29350	SAG13	9.45918	123.61	10.3797
AT2G29450	AT2G29450	ATGSTU5	140.748	60.3824	97.4476
AT2G29460	AT2G29460	ATGSTU4	12.1033	77.2678	8.68375
AT2G29470	AT2G29470	ATGSTU3	0.275499	19.974	0.0698006
AT2G29510	AT2G29510	AT2G29510	4.16113	8.49615	9.24498
AT2G29720	AT2G29720	CTF2B	9.31719	28.0363	14.6826
AT2G29990	AT2G29990	NDA2	9.40931	30.2937	13.5608
AT2G29995	AT2G29995	PSY3	14.1579	5.24287	6.67792
AT2G30110	AT2G30110	ATUBA1	19.9114	44.9009	41.5291
AT2G30140	AT2G30140	UGT87A2	11.0143	59.3443	16.3562
AT2G30150	AT2G30150	UGT87A1	11.1838	5.42507	7.46386
AT2G30200	AT2G30200	AT2G30200	28.19	13.8112	17.3725
AT2G30230	AT2G30230	AT2G30230	46.6275	22.0639	36.8468
AT2G30410	AT2G30410	KIS	76.1963	33.3619	43.8217
AT2G30420	AT2G30420	ETC2	11.9029	5.12291	5.94462
AT2G30570	AT2G30570	PSBW	7092.44	1897.21	2906.98
AT2G30766	AT2G30766	AT2G30766	266.827	20.856	24.1571
AT2G30770	AT2G30770	CYP71A13	7.35418	20.9802	0
AT2G30990	AT2G30990	AT2G30990	6.28463	15.5097	12.1845
AT2G31060	AT2G31060	AT2G31060	7.24511	19.9052	0
AT2G31230	AT2G31230	ATERF15	118.128	57.6272	65.6615
AT2G31260	AT2G31260	APG9	3.54078	8.57507	6.13582
AT2G31380	AT2G31380	STH	84.7344	35.152	50.6299
AT2G31680	AT2G31680	AtRABA5d	20.3487	10.0634	11.028
AT2G31730	AT2G31730	BHLH-BETA	7.68644	2.62252	4.46186
AT2G31750	AT2G31750	UGT74D1	18.5737	9.0114	10.5043
AT2G31820	AT2G31820	AT2G31820	6.22809	14.0434	12.0181
AT2G31880	AT2G31880	SOBIR1	43.5358	179.016	0
AT2G31890	AT2G31890	ATRAP	9.46711	33.5604	19.8696
AT2G31945	AT2G31945	AT2G31945	0.825274	15.4119	0.845217
AT2G31960	AT2G31960	ATGSL03	3.78856	7.99144	7.0875
AT2G32030	AT2G32030	AT2G32030	4.04263	10.4945	5.83453
AT2G32060	AT2G32060	RPS12C	298.097	131.449	122.776
AT2G32090	AT2G32090	AT2G32090	126.295	50.424	67.9693
AT2G32100	AT2G32100	ATOFP16	15.5594	6.27198	8.88751
AT2G32160	AT2G32160	AT2G32160	14.4301	42.7922	17.5296
AT2G32180	AT2G32180	PTAC18	34.937	12.5493	17.5388
AT2G32190	AT2G32190	AT2G32190	3.18498	13.4355	5.92971
AT2G32240	AT2G32240	AT2G32240	3.03814	7.05281	3.84253
AT2G32380	AT2G32380	AT2G32380	36.5635	13.6839	14.4211
AT2G32480	AT2G32480	ARASP	68.2366	31.9995	50.434
AT2G32487	AT2G32487	AT2G32487	14.099	5.80755	7.95307
AT2G32500	AT2G32500	AT2G32500	15.5545	5.09104	0
AT2G32540	AT2G32540	ATCSLB04	8.45484	2.38527	5.85779
AT2G32560	AT2G32560	AT2G32570	67.4107	24.606	0
AT2G32640	AT2G32640	AT2G32640	9.16608	4.46904	7.2062
AT2G32650	AT2G32650	AT2G32650	20.7861	8.95985	9.62482
AT2G32680	AT2G32680	AtRLP23	13.2631	40.729	19.7323
AT2G32690	AT2G32690	ATGRP23	27.5179	7.68995	10.3805
AT2G32730	AT2G32730	RPN2A	8.84376	22.3303	20.7641
AT2G32795	AT2G32795	AT2G32795	14.3354	5.97764	8.49075
AT2G32850	AT2G32850	AT2G32850	4.19932	9.54636	8.14278
AT2G32860	AT2G32860	BGLU33	4.75538	10.0209	10.3524
AT2G32910	AT2G32910	AT2G32910	3.63741	8.13906	6.60208
AT2G32960	AT2G32960	AT2G32960	9.58515	3.7804	3.92304
AT2G32990	AT2G32990	AtGH9B8	20.4829	8.42067	15.9051
AT2G33170	AT2G33170	AT2G33170	3.88361	8.00609	4.8695
AT2G33180	AT2G33180	AT2G33180	61.7297	19.2798	23.7561
AT2G33330	AT2G33330	PDLP3	17.4401	7.8093	10.9071
AT2G33340	AT2G33340	MAC3B	13.6763	27.4158	25.306
AT2G33430	AT2G33430	DAL1	89.0059	37.923	40.3745
AT2G33450	AT2G33450	RPL28	236.446	93.7753	122.265
AT2G33550	AT2G33550	AT2G33550	10.0017	4.94037	8.13038
AT2G33630	AT2G33630	AT2G33630	13.446	27.1656	22.6172
AT2G33770	AT2G33770	UBC24	11.646	36.6178	35.1712
AT2G33800	AT2G33800	RPS5	322.787	89.2566	122.212
AT2G33840	AT2G33840	AT2G33840	3.53511	8.81163	5.85133
AT2G33855	AT2G33855	AT2G33855	86.29	23.371	32.9587
AT2G34050	AT2G34050	AT2G34050	15.9422	7.93011	9.50293
AT2G34420	AT2G34420	LHB1B2	19246.7	6251.74	9299.43
AT2G34430	AT2G34430	LHB1B1	6646.94	1170.1	1347.67
AT2G34460	AT2G34460	AT2G34460	197.581	66.4482	106.103
AT2G34490	AT2G34490	CYP710A2	19.3343	8.17108	17.0854
AT2G34585	AT2G34585	AT2G34580	136.809	65.0662	87.8349
AT2G35050	AT2G35050	AT2G35050	6.03305	21.534	15.8672
AT2G35260	AT2G35260	AT2G35260	93.7377	44.3678	72.4608
AT2G35370	AT2G35370	GDCH	648.562	211.586	0
AT2G35410	AT2G35410	AT2G35410/T32F12.21	71.6427	30.4363	36.2726
AT2G35760	AT2G35760	AT2G35760	43.7165	21.6731	36.7257
AT2G35830	AT2G35830	AT2G35830	188.02	52.5822	98.0709
AT2G35860	AT2G35860	FLA16	29.3523	14.4174	25.8269
AT2G35940	AT2G35940	BLH1	14.0883	39.3677	28.3545
AT2G35960	AT2G35960	NHL12	90.5438	24.4258	0
AT2G36160	AT2G36160	RPS14A	374.416	172.671	168.831
AT2G36580	AT2G36580	AT2G36580	11.8708	29.3773	18.381
AT2G36800	AT2G36800	DOGT1	4.70583	19.9531	0
AT2G36830	AT2G36830	GAMMA-TIP	484.947	105.027	0
AT2G36835	AT2G36835	AT2G36835/T1J8.24	107.504	44.0658	41.2413
AT2G36870	AT2G36870	XTH32	117.98	32.9227	0
AT2G36885	AT2G36885	AT2G36885	13.8962	5.45008	8.71691
AT2G36895	AT2G36895	AT2G36895	103.82	31.7728	48.2374
AT2G36910	AT2G36910	ATPGP1	7.06772	15.8422	14.0495
AT2G37060	AT2G37060	NF-YB8	7.16359	2.98262	2.92834
AT2G37120	AT2G37120	S1FA2	82.4878	39.8313	42.0964
AT2G37170	AT2G37170	PIP2B	171.144	50.629	0
AT2G37180	AT2G37180	RD28	28.9202	6.8126	9.78677
AT2G37200	AT2G37200	AT2G37200	72.6359	35.0564	45.334
AT2G37220	AT2G37220	AT2G37220	362.759	123.536	171.109
AT2G37470	AT2G37470	AT2G37470	74.0362	30.6153	31.3522
AT2G37640	AT2G37640	ATEXPA3	28.6036	10.563	15.9387
AT2G37750	AT2G37750	AT2G37750	3.17933	27.8852	1.97693
AT2G37990	AT2G37990	AT2G37990	8.71049	18.0302	13.5961
AT2G38000	AT2G38000	AT2G38000	6.26159	13.3106	11.3547
AT2G38020	AT2G38020	VCL1	4.48854	10.5583	8.65223
AT2G38025	AT2G38025	OTU3	33.7538	15.9031	15.6033
AT2G38120	AT2G38120	AUX1	51.426	24.5141	33.3557
AT2G38140	AT2G38140	PSRP4	453.894	109.492	124.905
AT2G38170	AT2G38170	CAX1	276.243	127.394	196.506
AT2G38210	AT2G38210	PDX1L4	15.79	4.30855	7.91258
AT2G38230	AT2G38230	ATPDX1.1	44.8977	15.0471	23.2791
AT2G38280	AT2G38280	FAC1	4.20903	8.52073	8.0937
AT2G38360	AT2G38360	PRA1.B4	11.8477	5.7377	8.4496
AT2G38470	AT2G38470	WRKY33	26.3363	81.1954	82.7736
AT2G38540	AT2G38540	LP1	2254.29	703.076	893.106
AT2G38750	AT2G38750	ANNAT4	24.0595	5.34662	0
AT2G38800	AT2G38800	AT2G38800	9.83011	31.8288	22.9764
AT2G38810	AT2G38810	HTA8	16.821	6.10987	6.31592
AT2G38860	AT2G38860	YLS5	12.5057	41.6245	17.2698
AT2G38950	AT2G38950	AT2G38950	4.58808	9.55896	7.76586
AT2G39010	AT2G39010	PIP2E	325.901	98.83	0
AT2G39030	AT2G39030	AT2G39030/T7F6.20	5.61299	13.519	6.7276
AT2G39210	AT2G39210	AT2G39210	12.5168	79.406	14.5983
AT2G39220	AT2G39220	PLP6	3.93135	8.02875	5.20735
AT2G39250	AT2G39250	SNZ	14.6112	7.2615	11.8145
AT2G39440	AT2G39440	AT2G39440	12.9781	5.83492	8.42352
AT2G39470	AT2G39470	PPL2	215.247	58.1017	88.0898
AT2G39500	AT2G39500	AT2G39500	93.1444	39.628	39.2453
AT2G39660	AT2G39660	BIK1	4.64894	12.6293	0
AT2G39800	AT2G39800	P5CS1	39.1759	16.3428	28.0293
AT2G39920	AT2G39920	AT2G39920	12.7382	4.73348	9.37964
AT2G40000	AT2G40000	HSPRO2	30.5885	95.6507	46.9564
AT2G40140	AT2G40140	CZF1	25.4625	67.3355	46.9424
AT2G40205	AT2G40205	AT1G56045	3599.83	1301.08	1097.68
AT2G40230	AT2G40230	T07M07.11	8.70407	3.1891	5.35342
AT2G40360	AT2G40360	AT2G40360	3.42534	7.97084	5.49247
AT2G40400	AT2G40400	AT2G40400	6.91356	3.2827	3.03665
AT2G40420	AT2G40420	AT2G40420	27.8533	11.0704	16.6859
AT2G40435	AT2G40435	AT2G40435/T2P4.23	17.5945	7.01907	12.5335
AT2G40490	AT2G40490	HEME2	163.096	68.4711	75.9608
AT2G40530	AT2G40530	AT2G40530	21.3384	5.38683	9.3133
AT2G40610	AT2G40610	ATEXPA8	127.121	36.4504	31.0617
AT2G40670	AT2G40670	ARR16	90.9848	38.5057	67.4216
AT2G40880	AT2G40880	FL3-27	617.506	261.09	343.118
AT2G40930	AT2G40930	UBP5	3.30455	7.24265	6.32407
AT2G40950	AT2G40950	BZIP17	6.72016	18.2964	11.9829
AT2G41010	AT2G41010	ATCAMBP25	12.0781	5.46605	8.47262
AT2G41100	AT2G41100	TCH3	68.6868	329.222	241.445
AT2G41190	AT2G41190	AT2G41190	15.6021	3.31504	0
AT2G41200	AT2G41200	AT2G41200	12.0117	5.54142	6.92618
AT2G41220	AT2G41220	GLU2	2.73074	9.27329	6.36065
AT2G41290	AT2G41290	SSL2	12.1373	2.75538	0
AT2G41312	AT2G41312	AT2G41312	26.1923	7.84911	13.1239
AT2G41380	AT2G41380	AT2G41380	2.09141	18.1295	0
AT2G41475	AT2G41475	AT2G41470	105.223	40.0943	75.0005
AT2G41750	AT2G41750	AT2G41750	9.42901	4.36747	6.19684
AT2G41835	AT2G41835	SAP11	3.56791	11.6201	5.78298
AT2G41850	AT2G41850	PGAZAT	0.0941679	32.4763	0.131287
AT2G41905	AT2G41905	AT2G41905	9.11948	3.10617	5.51597
AT2G42130	AT2G42130	PAP13	46.6845	22.8019	31.3109
AT2G42190	AT2G42190	AT2G42190	75.4598	31.269	36.4952
AT2G42200	AT2G42200	SPL9	6.96587	3.21339	5.43016
AT2G42210	AT2G42210	ATOEP16-3	237.66	99.5363	109.143
AT2G42220	AT2G42220	STR9	268.529	91.3386	128.999
AT2G42360	AT2G42360	ATL41	2.24695	9.93614	2.40601
AT2G42380	AT2G42380	ATBZIP34	7.88436	2.84206	3.76425
AT2G42485	AT2G42485	AT2G42485	21.2329	8.48281	12.1754
AT2G42530	AT2G42530	COR15B	207.045	50.309	0
AT2G42540	AT2G42540	COR15A	809.631	122.397	0
AT2G42570	AT2G42570	TBL39	11.6929	3.61259	5.43594
AT2G42770	AT2G42770	AT2G42770/F7D19.23	41.8656	18.0505	20.0951
AT2G42840	AT2G42840	PDF1	16.5136	5.15784	7.43015
AT2G42870	AT2G42870	PAR1	11.9282	4.51009	6.83065
AT2G42890	AT2G42890	AML2	4.67845	17.2665	11.4575
AT2G42975	AT2G42975	AT2G42975	74.0393	21.1977	0
AT2G43000	AT2G43000	anac042	2.61366	25.8741	0
AT2G43030	AT2G43030	RPL3A	314.73	131.921	165.592
AT2G43100	AT2G43100	IPMI2	108.658	36.8868	73.4414
AT2G43210	AT2G43210	AT2G43146	3.91792	7.96419	7.06391
AT2G43290	AT2G43290	MSS3	113.887	48.6716	92.6567
AT2G43340	AT2G43340	T1O24.8	36.9713	13.0428	17.8339
AT2G43375	AT2G43375	AT2G43375	44.2547	18.6054	25.4118
AT2G43460	AT2G43460	RPL38A	492.1	199.422	199.663
AT2G43500	AT2G43500	NLP8	2.98759	10.0308	7.99974
AT2G43510	AT2G43510	ATTI1	25.5993	86.0016	21.3249
AT2G43530	AT2G43530	ATTI3	211.935	67.4502	0
AT2G43535	AT2G43535	ATTI4	13.8068	3.5615	5.20233
AT2G43550	AT2G43550	ATTI6	105.706	19.6032	43.0996
AT2G43560	AT2G43560	FKBP16-3	128.247	43.2593	64.572
AT2G43570	AT2G43570	CHI	37.962	150.625	0
AT2G43590	AT2G43590	AT2G43590	11.7938	47.2279	0
AT2G43680	AT2G43680	IQD14	15.5948	39.2703	35.3628
AT2G43760	AT2G43760	MOCS2	51.7587	24.766	28.6058
AT2G43820	AT2G43820	GT	6.94185	17.8248	5.41069
AT2G43850	AT2G43850	AT2G43850	6.70071	13.7655	9.42531
AT2G43920	AT2G43920	HOL2	21.1166	6.95904	0
AT2G43945	AT2G43945	AT2G43945	68.5814	32.2363	44.9603
AT2G44240	AT2G44240	AT2G44240	0.623205	25.7597	0.589579
AT2G44300	AT2G44300	ATXYP10	11.6795	4.65747	5.86957
AT2G44310	AT2G44310	AT2G44310	200.668	87.4913	103.386
AT2G44620	AT2G44620	MTACP-1	190.639	87.103	93.7132
AT2G44650	AT2G44650	CHL-CPN10	118.614	38.7752	49.1352
AT2G44740	AT2G44740	CYCP4	15.5044	6.098	5.44469
AT2G44790	AT2G44790	UCC2	6.3032	13.3829	4.13604
AT2G44920	AT2G44920	AT2G44920	86.0235	26.8399	35.8896
AT2G44940	AT2G44940	ERF034	104.083	37.3899	44.2378
AT2G45030	AT2G45030	AT2G45030	5.40907	12.5463	9.02733
AT2G45080	AT2G45080	cycp3	13.6591	5.31908	8.14251
AT2G45180	AT2G45180	AT2G45180	2821.49	705.955	1004.34
AT2G45190	AT2G45190	AFO	16.6324	6.01202	9.2311
AT2G45210	AT2G45210	AT2G45210	2.15611	8.97072	1.06339
AT2G45220	AT2G45220	PME17	0.997117	62.9779	1.53869
AT2G45315	AT2G45315	AT2G45315	16.7969	8.1911	9.85011
AT2G45470	AT2G45470	FLA8	34.2742	12.2534	0
AT2G45510	AT2G45510	CYP704A2	2.56642	8.88805	4.30533
AT2G45540	AT2G45540	AT2G45540	3.40993	7.62462	6.0575
AT2G45570	AT2G45570	CYP76C2	0.508165	10.7911	0.56612
AT2G45760	AT2G45760	BAP2	4.30216	11.8542	0
AT2G45860	AT2G45860	AT2G45860	70.2294	31.9493	31.5381
AT2G45910	AT2G45910	PUB33	3.4346	8.19431	5.89168
AT2G45970	AT2G45970	CYP86A8	18.4788	7.55634	10.2112
AT2G46150	AT2G46150	AT2G46150/T3F17.20	2.09952	10.2608	3.43653
AT2G46220	AT2G46220	AT2G46220	164.099	78.421	81.3433
AT2G46400	AT2G46400	WRKY46	9.92239	35.1111	13.4232
AT2G46430	AT2G46430	ATCNGC3	15.8989	36.7964	20.4179
AT2G46500	AT2G46500	PI4K GAMMA 4	7.51718	19.3236	14.6176
AT2G46540	AT2G46540	AT2G46540	183.735	86.7194	79.6353
AT2G46690	AT2G46690	AT2G46690	61.2845	20.7005	0
AT2G46735	AT2G46735	AT2G46735	21.2604	10.4693	12.9485
AT2G46820	AT2G46820	PTAC8	2331.96	520.474	810.648
AT2G46870	AT2G46870	NGA1	15.7364	6.08528	10.7475
AT2G46940	AT2G46940	AT2G46940	7.7606	3.58903	4.75772
AT2G47015	AT2G47015	MIR408	10.4145	3.30097	6.80659
AT2G47190	AT2G47190	ATMYB2	3.00858	24.362	2.71023
AT2G47250	AT2G47250	AT2G47250	4.20809	11.0864	8.78617
AT2G47370	AT2G47370	AT2G47370/T8I13.21	10.0127	4.33455	6.02994
AT2G47400	AT2G47400	CP12-1	847.583	300.181	345.871
AT2G47450	AT2G47450	CAO	119.498	48.8549	63.921
AT2G47510	AT2G47510	FUM1	14.981	33.6268	24.5849
AT2G47690	AT2G47690	AT2G47690	78.3612	38.1767	39.8559
AT2G47800	AT2G47800	ATMRP4	2.74567	12.6624	0
AT2G47840	AT2G47840	TIC20-II	73.1075	33.1134	41.2087
AT2G47910	AT2G47910	CRR6	25.8559	11.9541	17.8778
AT2G47930	AT2G47930	AGP26	21.1876	7.47952	12.3788
AT2G47980	AT2G47980	SCC3	3.7422	8.01313	7.31545
AT2G48020	AT2G48020	AT2G48020	26.7402	13.1348	15.0158
AT2G48070	AT2G48070	RPH1	73.34	25.2978	36.2246
AT2G48160	AT2G48160	AT2G48160	2.83306	7.77107	6.23091
AT3G01210	AT3G01210	T4P13.10	29.4047	13.6429	20.3166
AT3G01290	AT3G01290	HIR3	46.8864	175.02	0
AT3G01310	AT3G01310	T22N4.6	8.0696	16.5649	16.5244
AT3G01390	AT3G01390	VMA10	440.64	174.955	202.283
AT3G01420	AT3G01420	ALPHA-DOX1	0.177694	32.0462	0.57755
AT3G01440	AT3G01440	PQL1	39.9945	10.6222	0
AT3G01480	AT3G01480	CYP38	81.2236	38.5512	51.726
AT3G01500	AT3G01500	CA1	1250.75	227.356	324.502
AT3G01720	AT3G01720	SGT1	3.45394	8.87893	6.33223
AT3G01770	AT3G01770	ATBET10	3.71151	9.71572	7.58875
AT3G01780	AT3G01780	TPLATE	5.52957	11.4557	10.9308
AT3G01980	AT3G01980	F28J7.36	31.314	13.0019	16.7971
AT3G02110	AT3G02110	scpl25	17.1721	8.58377	12.7153
AT3G02468	AT3G02468	CPuORF9	847.45	390.128	457.988
AT3G02580	AT3G02580	STE1	22.5456	10.2421	14.1764
AT3G02640	AT3G02640	F16B3.27	15.6343	5.58841	6.64493
AT3G02730	AT3G02730	TRXF1	745.763	226.768	0
AT3G02830	AT3G02830	ZFN1	67.7647	29.7653	43.6817
AT3G03190	AT3G03190	ATGSTF11	48.0779	12.759	30.692
AT3G03440	AT3G03440	T21P5.14	12.8447	26.1615	14.1092
AT3G03470	AT3G03470	CYP89A9	38.9699	80.1843	48.6956
AT3G03520	AT3G03520	NPC3	2.91488	8.49842	5.93227
AT3G03790	AT3G03790	AT3G03790/F20H23_18	4.06791	8.39849	7.35493
AT3G03820	AT3G03820	F20H23.16	126.843	35.2205	37.6194
AT3G03840	AT3G03840	F20H23.14	16.2028	4.40254	5.13955
AT3G03850	AT3G03850	AT3G03850	24.3312	9.21715	10.1981
AT3G03900	AT3G03900	APK3	10.3357	4.87455	8.57275
AT3G03950	AT3G03950	ECT1	6.22329	14.0085	9.70651
AT3G03980	AT3G03980	T11I18.9	14.8577	6.19315	7.93761
AT3G04070	AT3G04070	anac047	0.751292	13.098	0
AT3G04140	AT3G04140	T6K12.24	26.5765	11.0318	18.1382
AT3G04400	AT3G04400	emb2171	1304.63	582.572	584.548
AT3G04520	AT3G04520	THA2	7.18673	15.0576	11.4432
AT3G04550	AT3G04550	F7O18.2	52.1974	23.8419	31.8375
AT3G04790	AT3G04790	F7O18.28	152.546	40.1318	49.8225
AT3G04860	AT3G04860	T9J14.19	9.81343	4.27803	5.19183
AT3G04890	AT3G04890	AT3G04890	41.1167	19.5364	26.0637
AT3G05000	AT3G05000	T9J14.5	39.7769	18.31	20.6567
AT3G05030	AT3G05030	NHX2	22.3504	10.842	21.8067
AT3G05180	AT3G05180	AT3G05180	25.2937	7.69815	13.2014
AT3G05410	AT3G05410	F22F7.15	17.472	7.59646	10.3322
AT3G05490	AT3G05490	RALFL22	49.319	18.3602	26.4527
AT3G05625	AT3G05625	AT3G05625	7.3423	3.60642	5.77125
AT3G05690	AT3G05690	UNE8	12.8626	33.3321	17.1319
AT3G05727	AT3G05727	AT3G05727	96.5146	34.9622	0
AT3G05730	AT3G05730	AT3G05730	245.306	83.0518	85.6387
AT3G05800	AT3G05800	AIF1	8.40024	2.10522	2.92654
AT3G05810	AT3G05810	AT3G05810/F10A16_10	25.3962	12.679	16.4874
AT3G05880	AT3G05880	RCI2A	227.087	66.6411	107.933
AT3G05890	AT3G05890	RCI2B	14.3598	3.97981	3.71814
AT3G05935	AT3G05935	AT3G05935	25.1559	11.721	13.9107
AT3G06035	AT3G06035	AT3G06035	67.9359	27.5466	48.2539
AT3G06070	AT3G06070	F24F17.5	146.735	62.0927	58.1311
AT3G06125	AT3G06125	AT3G06125	521.658	167.355	205.892
AT3G06145	AT3G06145	AT3G06140	34.901	8.87909	11.6021
AT3G06320	AT3G06320	F24P17.22	64.7932	31.3837	40.2286
AT3G06400	AT3G06400	CHR11	4.90382	10.1567	7.55292
AT3G06450	AT3G06450	BOR3	3.92127	10.3632	6.1998
AT3G06740	AT3G06740	GATA15	23.3272	10.634	12.4497
AT3G06750	AT3G06750	F3E22.11	48.7549	16.2604	22.8153
AT3G06770	AT3G06770	F3E22.9	15.3391	4.20032	6.29259
AT3G06810	AT3G06810	IBR3	4.71612	14.3885	9.49991
AT3G06860	AT3G06860	MFP2	12.3133	31.5369	24.8321
AT3G06870	AT3G06870	F17A9.2	16.436	4.74216	6.52871
AT3G06890	AT3G06890	F17A9.4	7.28654	3.17054	4.37604
AT3G07340	AT3G07340	BHLH62	7.66459	2.83517	3.42201
AT3G07470	AT3G07470	F21O3.18	78.5246	34.2329	51.3592
AT3G07500	AT3G07500	F21O3.21	8.3371	3.62246	5.91682
AT3G07568	AT3G07568	AT3G07570	121.321	52.0882	56.5769
AT3G07600	AT3G07600	MLP3.5	2.07841	8.02293	1.40649
AT3G07700	AT3G07700	F17A17.4	10.5003	35.5088	25.3121
AT3G07770	AT3G07770	Hsp89.1	3.2373	8.8692	6.40319
AT3G07780	AT3G07780	OBE1	7.47208	14.9516	13.8618
AT3G07910	AT3G07910	F17A17.25	86.6186	34.0464	39.7995
AT3G08030	AT3G08030	T8G24.2	94.8957	45.2535	49.622
AT3G08530	AT3G08530	CHC2	13.5731	35.7853	27.6848
AT3G08600	AT3G08600	F17O14.7	10.7799	3.22808	4.66089
AT3G08720	AT3G08720	ATPK19	3.88544	13.8461	10.0584
AT3G08770	AT3G08770	LTP6	83.2165	21.2653	29.3397
AT3G08850	AT3G08850	RAPTOR1B	6.74097	14.5532	14.8589
AT3G08870	AT3G08870	LECRK61	6.13529	13.0733	6.87188
AT3G08920	AT3G08920	STR10	102.364	27.2074	38.4398
AT3G08940	AT3G08940	LHCB4.2	3950.37	1087.14	1749.06
AT3G09020	AT3G09020	T16O11.2	14.2891	34.5588	19.3562
AT3G09270	AT3G09270	ATGSTU8	3.51015	17.3455	0
AT3G09390	AT3G09390	MT2A	1842.11	912.37	1292.59
AT3G09440	AT3G09440	HSP70-3	191.292	388.48	268.214
AT3G09500	AT3G09500	RPL35A	577.256	249.383	255.149
AT3G09580	AT3G09580	F11F8_15	7.61612	3.76108	3.83345
AT3G09840	AT3G09840	CDC48	58.3517	184.508	133.679
AT3G09850	AT3G09850	F8A24.10	3.19117	8.07332	6.08063
AT3G09860	AT3G09860	AT3G09860	275.183	101.232	132.854
AT3G09940	AT3G09940	MDHAR	3.58768	19.0617	4.12717
AT3G10060	AT3G10060	FKBP16-4	103.124	35.4211	51.7413
AT3G10080	AT3G10080	AT3G10080	32.8879	9.51436	15.3901
AT3G10380	AT3G10380	SEC8	7.0035	16.8409	12.8588
AT3G10420	AT3G10420	SPD1	28.9525	66.7887	46.6965
AT3G10490	AT3G10490	ANAC052	4.57398	9.81836	8.21187
AT3G10500	AT3G10500	anac053	4.2724	17.8371	0
AT3G10520	AT3G10520	AHB2	121.355	54.4595	71.9678
AT3G10525	AT3G10525	LGO	73.4459	31.8108	46.0346
AT3G10620	AT3G10620	ATNUDX26	33.1919	15.7184	18.3091
AT3G10800	AT3G10800	BZIP28	7.45957	15.1975	12.5501
AT3G10940	AT3G10940	LSF2	23.7778	8.09966	21.4045
AT3G11010	AT3G11010	AtRLP34	16.4152	39.3131	17.8884
AT3G11110	AT3G11110	ATL66	36.5837	7.93988	12.4468
AT3G11120	AT3G11120	RPL41A	1559.49	618.695	600.901
AT3G11130	AT3G11130	CHC1	15.6227	39.8132	31.8238
AT3G11340	AT3G11340	F11B9.23	5.81905	12.8617	0
AT3G11500	AT3G11500	F24K9.17	131.51	47.7713	62.4848
AT3G11510	AT3G11510	RPS14B	637.147	268.3	257.209
AT3G11540	AT3G11540	SPY	3.13315	7.75157	7.30024
AT3G11630	AT3G11630	BAS1	572.276	174.955	255.995
AT3G11690	AT3G11690	T19F11.9	16.8006	7.49306	11.4996
AT3G11700	AT3G11700	FLA18	54.9038	24.3954	36.0928
AT3G11710	AT3G11710	ATKRS-1	6.60702	14.818	11.1346
AT3G11840	AT3G11840	PUB24	10.0762	25.2213	12.2344
AT3G11960	AT3G11960	AT3G11960	2.91248	7.34662	6.75698
AT3G12110	AT3G12110	ACT11	7.56562	2.72464	4.27738
AT3G12220	AT3G12220	scpl16	2.29288	8.12425	1.26325
AT3G12260	AT3G12260	AT3G12260	208.47	90.5309	112.953
AT3G12280	AT3G12280	RBR1	3.71608	7.94108	6.90147
AT3G12345	AT3G12345	AT3G12345	189.605	61.4255	78.6782
AT3G12360	AT3G12360	ITN1	9.66667	20.3252	16.2799
AT3G12570	AT3G12570	FYD	7.94344	17.1653	14.9108
AT3G12587	AT3G12587	OST4A	165.863	71.8172	65.6207
AT3G12610	AT3G12610	DRT100	73.0062	34.9689	47.4422
AT3G12685	AT3G12685	AT3G12685	19.5037	5.54521	7.91513
AT3G12740	AT3G12740	ALIS1	40.4518	93.6337	56.6345
AT3G12780	AT3G12780	PGK1	986.743	311.892	493.758
AT3G12870	AT3G12870	MJM20.1	9.50736	1.8085	1.96561
AT3G12965	AT3G12965	AT3G12965	206.019	100.529	102.185
AT3G13080	AT3G13080	ATMRP3	4.18192	23.0784	0
AT3G13110	AT3G13110	ATSERAT2	78.5176	33.7381	56.5682
AT3G13175	AT3G13175	AT3G13175	20.6304	8.2703	11.8489
AT3G13300	AT3G13300	VCS	5.98439	17.3947	15.4373
AT3G13330	AT3G13330	PA200	7.77289	21.4252	13.8927
AT3G13433	AT3G13433	AT3G13433	8.81651	64.6306	6.44692
AT3G13480	AT3G13480	AT3G13480	59.065	26.4661	33.5972
AT3G13520	AT3G13520	AGP12	309.811	92.8682	109.3
AT3G13610	AT3G13610	F6'H1	3.51621	24.3984	1.22577
AT3G13650	AT3G13650	AT3G13650/MMM17_4	11.2266	2.68811	4.82232
AT3G13670	AT3G13670	AT3G13670	5.88706	15.3538	11.5402
AT3G13674	AT3G13674	AT3G13674	10.2541	3.57603	3.91653
AT3G13677	AT3G13677	AT3G13677	16.4771	7.49241	9.09783
AT3G13790	AT3G13790	ATCWINV1	4.78575	26.263	4.00103
AT3G13845	AT3G13845	AT3G13845/MCP4.7	36.4685	13.4307	15.8153
AT3G13950	AT3G13950	AT3G13950/MDC16_7	10.4679	85.0774	8.20235
AT3G13970	AT3G13970	APG12	13.1995	6.20458	5.21297
AT3G14050	AT3G14050	RSH2	16.4792	60.8167	0
AT3G14230	AT3G14230	RAP2.2	22.0063	46.0871	42.4051
AT3G14440	AT3G14440	NCED3	12.8697	6.12536	11.9578
AT3G14620	AT3G14620	CYP72A8	11.0388	35.3673	12.8561
AT3G14830	AT3G14830	AT3G14830	5.21307	11.7389	8.73843
AT3G14990	AT3G14990	DJ1A	12.65	59.7238	0
AT3G15020	AT3G15020	mMDH2	17.9212	6.89481	10.9843
AT3G15115	AT3G15115	AT3G15110/F4B12_2	7.56369	2.98284	5.09563
AT3G15190	AT3G15190	RPS20	299.79	98.4729	142.262
AT3G15395	AT3G15395	AT3G15395	57.1604	28.5403	27.6941
AT3G15480	AT3G15480	MJK13.14	165.221	64.3807	98.2343
AT3G15500	AT3G15500	ATNAC3	2.0351	24.6381	1.76629
AT3G15680	AT3G15680	AT3G15680	28.7722	7.92767	12.7867
AT3G15730	AT3G15730	PLDALPHA1	54.5847	147.05	146.306
AT3G15850	AT3G15850	FAD5	202.374	43.2895	61.1378
AT3G15900	AT3G15900	AT3G15900	41.9079	20.0035	25.4713
AT3G15920	AT3G15920	AT3G15920	3.31083	6.74934	4.83925
AT3G15940	AT3G15940	1G52420	3.26535	7.41914	6.69227
AT3G16080	AT3G16080	RPL37C	294.984	136.84	125.372
AT3G16100	AT3G16100	ATRABG3C	38.5838	16.5488	18.6894
AT3G16140	AT3G16140	PSAH-1	2084.12	649.67	969.274
AT3G16240	AT3G16240	DELTA-TIP	728.904	120.009	167.389
AT3G16370	AT3G16370	APG	290.928	120.887	184.253
AT3G16570	AT3G16570	RALF23	224.327	58.9355	0
AT3G16640	AT3G16640	TCTP	1023.95	474.826	534.22
AT3G16670	AT3G16670	AT3G16670	15.423	6.98646	3.8125
AT3G16830	AT3G16830	TPR2	5.00081	13.3712	9.8016
AT3G16850	AT3G16850	AT3G16850	49.6581	24.2417	35.8368
AT3G16870	AT3G16870	GATA17	14.5799	6.84882	7.78375
AT3G17070	AT3G17070	PER29	27.9528	13.7202	21.6173
AT3G17120	AT3G17120	AT3G17120	27.18	10.2922	0
AT3G17130	AT3G17130	AT3G17130	21.7605	5.34727	0
AT3G17185	AT3G17185	TASIR-ARF	112.724	14.6737	0
AT3G17205	AT3G17205	UPL6	6.00049	12.8143	10.8025
AT3G17210	AT3G17210	ATHS1	217.602	77.3917	96.4688
AT3G17240	AT3G17240	mtLPD2	16.1163	35.0333	25.2025
AT3G17350	AT3G17350	AT3G17350	10.6272	3.78527	6.1794
AT3G17626	AT3G17626	AT3G17626	14.7675	5.49972	7.64998
AT3G17670	AT3G17670	AT3G17670	16.6381	7.58022	10.4
AT3G17810	AT3G17810	PYD1	22.7184	71.0072	0
AT3G17840	AT3G17840	RLK902	17.7044	8.4266	10.6197
AT3G17850	AT3G17850	AT3G17850/MEB5_7	4.3714	10.3955	9.7051
AT3G17900	AT3G17900	AT3G17900	3.74343	8.12626	8.05786
AT3G18050	AT3G18050	AT3G18050	114.326	40.0688	54.9248
AT3G18250	AT3G18250	AT3G18250	31.9426	338.791	15.3032
AT3G18280	AT3G18280	AT3G18280	86.3418	29.8658	41.1535
AT3G18370	AT3G18370	SYTF	9.50609	28.4952	20.8849
AT3G18480	AT3G18480	AtCASP	3.77036	9.22359	7.49684
AT3G18600	AT3G18600	RH51	3.59267	7.27113	5.07574
AT3G18710	AT3G18710	PUB29	12.8176	5.4312	10.5433
AT3G18740	AT3G18740	RPL30C	560.319	271.624	247.644
AT3G18830	AT3G18830	ATPLT5	52.0988	115.93	78.935
AT3G19030	AT3G19030	AT3G19030	134.017	25.2065	32.585
AT3G19190	AT3G19190	ATATG2	2.88715	7.40553	4.27938
AT3G19240	AT3G19240	AT3G19240	3.40968	9.11353	8.01376
AT3G19508	AT3G19508	AT3G19508	9.87071	4.59476	4.029
AT3G19580	AT3G19580	AZF2	9.60435	26.0747	14.3356
AT3G19800	AT3G19800	AT3G19800	65.3104	22.6146	37.594
AT3G19930	AT3G19930	STP4	21.1286	50.5144	45.6552
AT3G20250	AT3G20250	APUM5	6.37831	21.7405	16.5882
AT3G20410	AT3G20410	CPK9	6.56035	16.6583	14.805
AT3G20680	AT3G20680	AT3G20680	35.8746	9.9456	14.2622
AT3G20770	AT3G20770	EIN3	19.0271	51.0197	40.6381
AT3G21055	AT3G21055	PSBTN	4585.92	953.246	1277.63
AT3G21080	AT3G21080	AT3G21080/MSA6_12	3.74934	10.3099	2.5236
AT3G21260	AT3G21260	GLTP3	22.1755	5.52713	0
AT3G21360	AT3G21360	AT3G21360	17.8622	7.64828	12.281
AT3G21390	AT3G21390	AT3G21390	19.0554	6.77401	10.7956
AT3G21510	AT3G21510	AHP1	8.8935	3.26601	3.93307
AT3G21520	AT3G21520	DMP1	2.62534	53.7218	0
AT3G21550	AT3G21550	DMP2	19.0629	6.1046	9.54879
AT3G21670	AT3G21670	NRT1.3	77.8871	15.484	0
AT3G21690	AT3G21690	AT3G21690	22.1193	46.115	28.1481
AT3G21780	AT3G21780	UGT71B6	3.89442	15.4595	4.84521
AT3G21870	AT3G21870	CYCP2	15.9688	4.67347	5.71849
AT3G21890	AT3G21890	AT3G21890	16.3284	4.16146	5.11861
AT3G22120	AT3G22120	CWLP	19.3756	8.76834	10.836
AT3G22160	AT3G22160	AT3G22160	15.7566	37.4548	12.3171
AT3G22170	AT3G22170	FHY3	3.44732	7.98474	5.85873
AT3G22210	AT3G22210	AT3G22210	265.814	77.1925	116.908
AT3G22230	AT3G22230	RPL27B	473.335	216.211	198.626
AT3G22231	AT3G22231	PCC1	2104.45	1027	0
AT3G22235	AT3G22235	AT3G22220	4278.74	2124.31	0
AT3G22380	AT3G22380	TIC	10.4644	25.6568	21.6957
AT3G22415	AT3G22415	AT3G22415	16.258	5.09607	8.86527
AT3G22440	AT3G22440	AT3G22440	38.6918	82.1928	76.4187
AT3G22520	AT3G22520	AT3G22520	5.16246	11.848	11.1853
AT3G22530	AT3G22530	AT3G22530	51.3987	23.784	26.9065
AT3G22540	AT3G22540	AT3G22540	15.0288	3.80164	7.39414
AT3G22550	AT3G22550	AT3G22550	48.3289	13.5071	0
AT3G22600	AT3G22600	ATXYP8	45.7111	173.641	0
AT3G22968	AT3G22968	CPuORF59	190.762	90.8468	121.544
AT3G23050	AT3G23050	IAA7	129.293	61.3402	76.1574
AT3G23390	AT3G23390	RPL36AA	256.753	120.684	118.678
AT3G23400	AT3G23400	FIB4	217.214	105.869	117.58
AT3G23550	AT3G23550	LAL5	10.5301	30.1525	31.6625
AT3G23730	AT3G23730	XTH16	18.6514	7.70742	9.57056
AT3G23760	AT3G23760	AT3G23760	35.7947	10.3884	15.6595
AT3G23805	AT3G23805	RALFL24	85.6299	19.5171	25.3385
AT3G23830	AT3G23830	GR-RBP4	30.2038	14.2657	12.5171
AT3G24180	AT3G24180	AT3G24180	8.3742	16.9616	11.8044
AT3G24420	AT3G24420	AT3G24420	109.081	28.073	0
AT3G24450	AT3G24450	AT3G24450	7.8463	3.88612	3.24807
AT3G24503	AT3G24503	ALDH2C4	30.6344	98.8299	0
AT3G24506	AT3G24506	AT3G24506/MOB24.5	38.8618	16.7199	19.2917
AT3G24590	AT3G24590	PLSP1	43.694	17.7152	26.4174
AT3G24770	AT3G24770	CLE41	72.6832	24.1151	37.1511
AT3G25010	AT3G25010	AtRLP41	4.49695	23.3773	6.19109
AT3G25480	AT3G25480	STR4A	30.4019	12.168	15.1688
AT3G25610	AT3G25610	ALA10	5.77345	19.9357	0
AT3G25710	AT3G25710	BHLH32	8.05631	3.95746	7.10555
AT3G25717	AT3G25717	RTFL16	229.702	75.7769	116.477
AT3G25760	AT3G25760	AOC1	51.6344	13.9643	41.0312
AT3G25770	AT3G25770	AOC2	211.674	87.5448	131.78
AT3G25800	AT3G25800	PDF1	11.7251	25.603	19.976
AT3G25805	AT3G25805	AT3G25805	25.4239	10.9209	14.3569
AT3G25860	AT3G25860	LTA2	40.0955	17.2356	21.5893
AT3G25905	AT3G25905	CLE27	13.1122	5.72443	5.92415
AT3G25920	AT3G25920	RPL15	336.395	98.106	132.192
AT3G26090	AT3G26090	RGS1	4.55286	10.5264	6.33748
AT3G26170	AT3G26170	CYP71B19	9.06569	27.0125	11.6091
AT3G26200	AT3G26200	CYP71B22	5.39042	14.233	16.4415
AT3G26210	AT3G26210	CYP71B23	21.3259	61.3061	29.5156
AT3G26440	AT3G26440	AT3G26440	2.94359	21.2169	3.99672
AT3G26500	AT3G26500	PIRL2	5.4085	24.7646	7.57782
AT3G26520	AT3G26520	TIP2	1174.16	276.749	386.343
AT3G26600	AT3G26600	ARO4	3.01396	11.4865	5.22239
AT3G26650	AT3G26650	GAPA	2990.57	989.223	1380.06
AT3G26700	AT3G26700	AT3G26700/MLJ15_10	9.15616	4.13798	5.52958
AT3G26710	AT3G26710	CCB1	82.5157	23.2737	32.6635
AT3G26830	AT3G26830	PAD3	4.14646	79.2855	0
AT3G26840	AT3G26840	AT3G26840	6.55348	30.0993	10.1477
AT3G26900	AT3G26900	SKL1	75.6013	28.4233	33.6299
AT3G26910	AT3G26910	AT3G26910	3.74277	8.47738	6.55247
AT3G26960	AT3G26960	AT3G26960	59.103	10.2704	0
AT3G27030	AT3G27030	AT3G27030	29.9554	10.3726	13.8803
AT3G27050	AT3G27050	AT3G27050	49.7608	20.7725	27.0414
AT3G27160	AT3G27160	GHS1	457.909	101.818	133.042
AT3G27250	AT3G27250	AT3G27250	10.5592	2.32952	8.4708
AT3G27260	AT3G27260	GTE8	5.12107	15.2563	12.1536
AT3G27340	AT3G27340	AT3G27340	43.1094	16.9644	23.3119
AT3G27350	AT3G27350	AT3G27350	29.8093	12.0073	17.4598
AT3G27540	AT3G27540	AT3G27540	7.65433	2.95509	2.8265
AT3G27690	AT3G27690	LHCB2.4	2297.96	620.801	795.845
AT3G27830	AT3G27830	RPL12-A	311.065	84.9603	133.489
AT3G27850	AT3G27850	RPL12-C	436.181	136.084	185.141
AT3G28007	AT3G28007	SWEET4	14.9966	6.15033	7.09743
AT3G28080	AT3G28080	AT3G28080	38.4569	17.8294	29.9462
AT3G28130	AT3G28130	AT3G28130	43.0681	13.0224	0
AT3G28200	AT3G28200	PER31	15.1988	4.93302	7.92687
AT3G28220	AT3G28220	AT3G28220	67.4862	6.44374	0
AT3G28270	AT3G28270	AT3G28270	17.5017	1.83162	14.8556
AT3G28540	AT3G28540	AT3G28540	5.2959	11.5938	3.63879
AT3G28890	AT3G28890	AtRLP43	4.99683	19.9956	3.90864
AT3G28920	AT3G28920	AtHB34	47.395	22.4497	27.0473
AT3G29030	AT3G29030	ATEXPA5	90.7262	24.222	0
AT3G29130	AT3G29130	AT3G29130	21.4635	10.6889	10.5258
AT3G29250	AT3G29250	SDR4	0.893542	10.2645	0.44528
AT3G29310	AT3G29310	BAG1	3.24252	7.284	6.1523
AT3G29350	AT3G29350	AHP2	68.0297	32.3242	35.8254
AT3G29370	AT3G29370	AT3G29370/MUO10_8	7.81501	2.44638	2.72767
AT3G29575	AT3G29575	AFP3	29.0463	13.8633	9.03112
AT3G29644	AT3G29644	AT3G29644	15.2516	6.19751	10.2459
AT3G30720	AT3G30720	QQS	36.9338	6.07246	4.88697
AT3G30775	AT3G30775	ERD5	8.4525	19.2208	14.6978
AT3G33000	AT3G33000	AT3G33000	12.2956	3.4407	6.57505
AT3G43300	AT3G43300	ATMIN7	5.41878	11.6068	9.28633
AT3G43720	AT3G43720	T28A8_10	132.381	34.2736	50.1224
AT3G43980	AT3G43980	RPS29A	194.118	85.4812	82.2009
AT3G44010	AT3G44010	RPS29A	882.924	405.05	372.631
AT3G44020	AT3G44020	T15B3_160	85.3242	21.6881	0
AT3G44100	AT3G44100	F26G5_50	316.012	151.281	149.272
AT3G44220	AT3G44220	T10D17_10	7.82923	2.32338	3.19577
AT3G44300	AT3G44300	NIT2	6.03905	86.903	5.04454
AT3G44310	AT3G44310	NIT1	1142.51	548.38	701.195
AT3G44380	AT3G44380	T22K7_60	21.3322	9.76601	8.81883
AT3G44400	AT3G44400	T22K7_80	3.67374	9.14943	5.74246
AT3G44450	AT3G44450	T22K7_130	281.079	117.646	148.233
AT3G44480	AT3G44480	RPP1	5.07551	15.4997	0
AT3G44590	AT3G44590	AT3G44590	72.0659	28.1975	27.1837
AT3G44670	AT3G44670	T18B22.70	5.87126	13.9609	8.63386
AT3G44716	AT3G44716	AT3G44716	9.42095	3.50433	5.00039
AT3G44735	AT3G44735	PSK1	176.496	44.8721	63.9311
AT3G44798	AT3G44798	AT3G44798	18.9817	7.29146	9.05406
AT3G44890	AT3G44890	RPL9	203.63	78.2149	105.352
AT3G44990	AT3G44990	XTR8	97.0623	9.31503	70.9018
AT3G45010	AT3G45010	scpl48	7.00243	19.0502	12.6063
AT3G45050	AT3G45050	AT3G45050/F14D17_120	81.5132	35.5769	36.7679
AT3G45160	AT3G45160	T14D3.100	106.263	31.3424	0
AT3G45210	AT3G45210	T14D3.150	101.44	28.9619	43.2856
AT3G45230	AT3G45230	T14D3.170	14.5827	5.27105	6.80877
AT3G45290	AT3G45290	MLO3	5.39517	14.8288	9.94579
AT3G45860	AT3G45860	CRK4	31.7135	98.5594	41.1205
AT3G45930	AT3G45930	AT5G59970	52.6862	18.2485	20.1775
AT3G45980	AT3G45980	H2B	268.256	128.165	120.824
AT3G46020	AT3G46020	F16L2_230	10.2531	4.25565	5.81844
AT3G46080	AT3G46080	ZAT8	2.43374	10.3131	0.726598
AT3G46130	AT3G46130	ATMYB48-1	9.6557	3.7977	5.3722
AT3G46320	AT3G46320	AT5G59970	65.3683	21.6997	25.4657
AT3G46430	AT3G46430	F18L15.150	333.429	153.322	146.058
AT3G46490	AT3G46490	F12A12.10	14.3515	2.35944	0
AT3G46510	AT3G46510	PUB13	16.0937	36.6366	28.1698
AT3G46600	AT3G46600	SCL30	14.0777	31.1329	34.2149
AT3G46630	AT3G46630	F12A12.150	93.9758	32.0772	41.7801
AT3G46900	AT3G46900	COPT2	40.695	16.9339	31.1767
AT3G46940	AT3G46940	DUT1	36.8778	11.6141	12.4127
AT3G46970	AT3G46970	ATPHS2	22.1099	51.5744	0
AT3G47070	AT3G47070	F13I12.120	807.952	190.815	0
AT3G47090	AT3G47090	F13I12.140	6.10884	13.5191	6.2455
AT3G47250	AT3G47250	F13I12.300	21.4279	52.571	37.8089
AT3G47295	AT3G47295	PSY2	206.765	66.803	97.8453
AT3G47340	AT3G47340	ASN1	10.3302	22.0238	9.73272
AT3G47380	AT3G47380	T21L8.130	11.5015	4.44166	3.97081
AT3G47430	AT3G47430	PEX11B	50.9883	13.7501	0
AT3G47470	AT3G47470	LHCA4	8103.3	3028.09	4547.01
AT3G47490	AT3G47490	F1P2.40	50.2064	23.2895	27.6157
AT3G47510	AT3G47510	F1P2.60	29.2595	9.86269	18.0301
AT3G47540	AT3G47540	F1P2.90	14.7266	45.1768	10.5914
AT3G47620	AT3G47620	AtTCP14	65.0865	27.9416	40.2056
AT3G47650	AT3G47650	F1P2.200	422.605	123.473	178.981
AT3G47836	AT3G47836	AT3G47836	217.41	93.6855	107.388
AT3G47965	AT3G47965	AT3G47965	83.2197	37.2245	50.836
AT3G48020	AT3G48020	T17F15.110	8.55796	21.3543	8.27894
AT3G48050	AT3G48050	T17F15.80	3.14528	8.68073	6.45078
AT3G48080	AT3G48080	T17F15.50	2.89501	13.0631	3.41371
AT3G48240	AT3G48240	T29H11_240	7.89654	2.85277	6.1188
AT3G48420	AT3G48420	AT3G48415	54.3195	21.3346	44.5393
AT3G48460	AT3G48460	AT3G48460	17.5554	6.0714	10.9952
AT3G48490	AT3G48490	T29H11_260	11.0414	4.59793	4.9975
AT3G48650	AT3G48650,XLOC_016110	AT3G48650	7.12855	14.8019	0
AT3G48720	AT3G48720	T8P19.230	39.9183	18.6232	24.628
AT3G49110	AT3G49110	PRX33	18.4306	40.2326	36.6232
AT3G49120	AT3G49120	ATPERX34	81.3669	345.241	0
AT3G49210	AT3G49210	F2K15.70	1.45216	9.087	0
AT3G49260	AT3G49260	iqd21	26.5091	11.5469	18.5786
AT3G49490	AT3G49490	T9C5.90	2.96858	12.5698	8.58708
AT3G49530	AT3G49530	ANAC062	8.687	18.2968	15.6486
AT3G49580	AT3G49580	LSU1	26.1582	11.8369	15.0213
AT3G49670	AT3G49670	BAM2	24.9242	11.0752	16.7864
AT3G49780	AT3G49780	ATPSK4	51.6543	114.922	0
AT3G49870	AT3G49870	ATARLA1C	163.494	76.2708	106.195
AT3G49940	AT3G49940	LBD38	36.2853	8.09636	11.7471
AT3G50260	AT3G50260	CEJ1	4.10495	12.9793	5.08841
AT3G50340	AT3G50340	F11C1_180	9.10674	4.47173	7.59775
AT3G50370	AT3G50370	AT3G50370	2.9842	9.47715	6.97996
AT3G50480	AT3G50480	HR4	129.466	302.99	101.917
AT3G50590	AT3G50590	T20E23_200	4.38805	12.074	9.30299
AT3G50620	AT3G50620	AT3G50620	7.08311	3.03913	3.5412
AT3G50660	AT3G50660	DWF4	13.8897	4.40648	0
AT3G50685	AT3G50685	AT3G50685/AT3G50680	341.732	72.1162	0
AT3G50770	AT3G50770	CML41	4.71834	49.0267	5.59772
AT3G50790	AT3G50790	F18B3.70	22.0743	9.97945	11.7669
AT3G50820	AT3G50820	PSBO2	1590.71	458.947	626.032
AT3G50890	AT3G50890	AtHB28	10.5941	3.52105	4.61439
AT3G50910	AT3G50910	F18B3.190	10.0564	22.608	19.9603
AT3G50930	AT3G50930	BCS1	3.44675	20.7579	0
AT3G50950	AT3G50950	ZAR1	10.9535	38.1288	0
AT3G51080	AT3G51080	GATA6	14.7302	5.5049	7.42586
AT3G51250	AT3G51250	F24M12.290	7.51506	17.545	13.2072
AT3G51330	AT3G51330	F24M12.370	10.2389	24.9777	7.23803
AT3G51440	AT3G51440	F26O13.80	3.22317	16.7967	3.19535
AT3G51510	AT3G51510	F26O13.150	262.302	76.5237	0
AT3G51550	AT3G51550	FER	13.018	30.3075	28.1994
AT3G51600	AT3G51600	LTP5	1239.12	577.47	696.6
AT3G51620	AT3G51620	F26O13.260	3.88551	8.20506	7.3619
AT3G51750	AT3G51750	T18N14.130	30.6736	13.5703	12.9571
AT3G51770	AT3G51770	ETO1	3.66723	7.84019	8.117
AT3G51820	AT3G51820	ATG4	101.172	50.3571	70.2727
AT3G51860	AT3G51860	CAX3	9.85696	30.6682	6.66082
AT3G52140	AT3G52140	FMT	4.0082	11.0004	8.76139
AT3G52155	AT3G52155	AT3G52155	28.9739	13.5778	18.8698
AT3G52200	AT3G52200	LTA3	6.38256	13.4291	10.1972
AT3G52230	AT3G52230	F4F15.340	250.868	80.0234	119.999
AT3G52240	AT3G52240	AT3G52240/T25B15_10	4.76561	11.3961	7.10053
AT3G52250	AT3G52250	T25B15_20	2.83087	9.12152	6.56727
AT3G52360	AT3G52360	T25B15_130	45.7696	13.0176	12.445
AT3G52380	AT3G52380	CP33	81.5543	33.9872	40.7319
AT3G52400	AT3G52400	SYP122	31.0258	90.3587	58.4395
AT3G52500	AT3G52500	F22O6_120	34.2529	16.573	19.72
AT3G52590	AT3G52590	UBQ1	1071.34	523.599	475.746
AT3G52630	AT3G52630	F3C22_30	30.714	8.63234	9.74671
AT3G52720	AT3G52720	CAH1	30.2391	8.99361	21.0281
AT3G52730	AT3G52730	F3C22_130	462.898	227.553	210.989
AT3G52740	AT3G52740	F3C22_140	66.2693	23.5023	23.7486
AT3G52850	AT3G52850	VSR1	13.1647	27.5964	24.5047
AT3G52940	AT3G52940	FK	16.2277	6.39873	9.93993
AT3G52960	AT3G52960	PRXIIE	150.227	58.8886	83.3656
AT3G53190	AT3G53190	AT3G53190	18.8916	7.68371	13.0156
AT3G53310	AT3G53310	REM20	4.40733	9.0967	7.91533
AT3G53370	AT3G53370	S1FA1	8.61164	3.6082	3.99671
AT3G53420	AT3G53420	PIP2A	1558.76	346.337	0
AT3G53470	AT3G53470	F4P12_170	66.3183	32.0586	44.4616
AT3G53540	AT3G53540	F4P12_240	2.89875	7.81782	5.36578
AT3G53620	AT3G53620	AtPPa4	24.8386	10.858	16.7393
AT3G53730	AT3G53730	AT5G59970	131.2	48.656	53.9722
AT3G53850	AT3G53850	AT3G53850	24.3717	7.69555	11.1201
AT3G53890	AT3G53890	RPS21B	515.349	230.936	209.802
AT3G53900	AT3G53900	UPP	17.5236	5.50771	8.92251
AT3G54010	AT3G54010	PAS1	3.88632	8.18444	6.15855
AT3G54150	AT3G54150	F24B22.110	2.54171	16.4713	0
AT3G54210	AT3G54210	RPL17	332.142	106.911	135.321
AT3G54366	AT3G54366	AT3G54366	74.1303	29.5704	43.1997
AT3G54440	AT3G54440	AT3G54440	5.6089	11.5757	10.7147
AT3G54540	AT3G54540	ATGCN4	5.39121	13.4492	10.4622
AT3G54560	AT3G54560	HTA11	53.0802	16.4048	16.9454
AT3G54600	AT3G54600	T14E10_170	131.874	46.161	83.0929
AT3G54620	AT3G54620	ATBZIP25	14.3764	35.6687	23.3702
AT3G54820	AT3G54820	PIP2D	18.9087	8.9321	13.1599
AT3G54890	AT3G54890	LHCA1	5065.15	1825.24	2638.8
AT3G54900	AT3G54900	CXIP1	358.24	112.954	157.939
AT3G55130	AT3G55130	ATWBC19	23.8819	49.2034	42.8261
AT3G55170	AT3G55170	AT3G55170	77.3481	37.2262	38.1138
AT3G55240	AT3G55240	T26I12.120	300.84	126.15	190.134
AT3G55250	AT3G55250	T26I12.130	141.082	49.1238	69.3438
AT3G55270	AT3G55270	MKP1	7.10711	17.8225	11.7619
AT3G55330	AT3G55330	PPL1	122.586	35.9827	55.2537
AT3G55410	AT3G55410	T22E16.70	9.80911	27.6996	22.3028
AT3G55420	AT3G55420	T22E16.80	16.8179	6.81423	10.7366
AT3G55500	AT3G55500	ATEXPA16	8.92438	1.51124	0
AT3G55630	AT3G55630	ATDFD	9.40963	3.88101	5.67714
AT3G55980	AT3G55980	SZF1	20.528	44.664	68.8591
AT3G56010	AT3G56010	F27K19_190	93.2769	38.8893	56.3897
AT3G56020	AT3G56020	RPL41A	809.37	331.05	355.688
AT3G56150	AT3G56150	EIF3C	13.187	37.0825	28.171
AT3G56160	AT3G56160	BASS4	29.0689	9.71265	14.8172
AT3G56220	AT3G56220	F18O21_180	13.9954	3.9778	5.68721
AT3G56240	AT3G56240	CCH	1085.99	512.587	537.518
AT3G56290	AT3G56290	F18O21_250	215.406	63.5564	95.6827
AT3G56310	AT3G56310	F18O21_270	17.0765	40.9198	25.0657
AT3G56360	AT3G56360	T5P19_10	103.009	32.3213	36.4841
AT3G56400	AT3G56400	WRKY70	124.642	262.43	86.3349
AT3G56650	AT3G56650	AT3G56650	42.5925	18.7142	22.7719
AT3G56720	AT3G56720	T8M16_50	3.61369	9.42955	7.24523
AT3G56860	AT3G56860	UBA2A	7.04588	15.4775	13.4339
AT3G56910	AT3G56910	PSRP5	868.093	211.173	265.047
AT3G56940	AT3G56940	CRD1	1276.55	601.499	864.645
AT3G57020	AT3G57020	F24I3.100	24.2138	9.84431	13.4475
AT3G57040	AT3G57040	ARR9	53.5036	12.9107	18.7342
AT3G57062	AT3G57062	AT3G57062	155.606	66.5539	93.0247
AT3G57320	AT3G57320	AT3G57320	44.0231	11.7485	0
AT3G57330	AT3G57330	ACA11	7.0814	25.6794	18.6299
AT3G57450	AT3G57450	T8H10.50	39.5717	19.3684	24.2845
AT3G57460	AT3G57460	T8H10.60	4.2086	13.6792	3.85143
AT3G57550	AT3G57550	AGK2	12.96	30.1301	19.2511
AT3G57765	AT3G57765	U2.3	247.468	117.49	191.397
AT3G57880	AT3G57880	T10K17.90	2.62649	7.41854	6.76695
AT3G57950	AT3G57950	T10K17.160	3.15589	10.2811	1.57503
AT3G58120	AT3G58120	ATBZIP61	12.8234	4.61852	4.14156
AT3G58850	AT3G58850	PAR2	28.0448	8.92804	10.6579
AT3G58990	AT3G58990	IPMI1	85.1073	33.1293	58.6561
AT3G59020	AT3G59020	AT3G59020	11.6605	24.1572	18.561
AT3G59400	AT3G59400	GUN4	254.349	69.6823	99.591
AT3G59540	AT3G59540	RPL38A	758.916	311.374	320.121
AT3G59600	AT3G59600	NRPB8B	93.0436	45.5471	47.9881
AT3G59660	AT3G59660	T16L24.21	11.0529	22.3089	16.7301
AT3G59770	AT3G59770	SAC9	4.57705	13.4607	11.2458
AT3G60080	AT3G60080	T2O9.60	33.9998	14.9696	19.0851
AT3G60140	AT3G60140	DIN2	0.0856862	12.5236	0.260802
AT3G60190	AT3G60190	ADL4	14.0868	35.2965	21.2829
AT3G60210	AT3G60210	T2O9.190	51.9145	17.8429	22.4971
AT3G60240	AT3G60240	EIF4G	4.01714	12.6326	8.95708
AT3G60290	AT3G60290	AT3G60290	12.6962	3.66102	5.72946
AT3G60370	AT3G60370	FKBP20-2	35.6227	13.4657	16.9232
AT3G60530	AT3G60530	GATA4	30.1742	14.9304	20.1586
AT3G60860	AT3G60860	BIG2	2.39783	8.37946	5.65963
AT3G60966	AT3G60966	AT3G60966	5.65704	11.9366	0
AT3G61080	AT3G61080	AT3G61080	26.3017	9.82951	21.7006
AT3G61190	AT3G61190	BAP1	7.83602	20.7801	0
AT3G61198	AT3G61198	AT3G61198	76.2728	32.2374	39.6937
AT3G61280	AT3G61280	T20K12.180	6.31433	32.3945	0
AT3G61430	AT3G61430	PIP1A	322.968	139.609	228.424
AT3G61470	AT3G61470	LHCA2	5438.78	1952.23	2812.46
AT3G61550	AT3G61550	ATL68	25.4779	9.75916	14.1701
AT3G61640	AT3G61640	AGP20	46.7029	16.6887	24.903
AT3G61750	AT3G61750	F15G16.140	11.5395	4.96712	6.66232
AT3G61770	AT3G61770	F15G16.160	59.1239	20.0132	23.2394
AT3G61820	AT3G61820	F15G16.210	72.9057	35.5353	46.037
AT3G61898	AT3G61898	AT3G61898	16.2155	4.05132	9.49222
AT3G61930	AT3G61930	F21F14.100	0.404374	12.4922	0.478644
AT3G61960	AT3G61960	AT3G61960	6.55643	16.9207	11.3348
AT3G61970	AT3G61970	NGA2	18.6599	8.70044	11.9083
AT3G62030	AT3G62030	ROC4	367.233	132.725	202.495
AT3G62240	AT3G62240	T17J13.200	5.00256	11.9429	9.40618
AT3G62400	AT3G62400	AT3G62400	280.246	135.188	132.94
AT3G62410	AT3G62410	CP12-2	461.731	171.94	258.978
AT3G62530	AT3G62530	T12C14_230	344.994	157.411	162.035
AT3G62550	AT3G62550	AT3G62550	196.874	76.2891	175.471
AT3G62700	AT3G62700	ATMRP10	9.46914	19.3194	24.4155
AT3G62790	AT3G62790	AT3G62790	28.6683	11.8285	13.8472
AT3G63010	AT3G63010	ATGID1B	5.10865	16.9364	7.36663
AT3G63052	AT3G63052	AT3G63052	2871.15	1243.69	1392.88
AT3G63120	AT3G63120	CYCP1	40.1296	15.9529	26.0772
AT3G63140	AT3G63140	CSP41A	284.854	75.8963	0
AT3G63160	AT3G63160	F16M2_10	526.394	164.356	222.517
AT3G63190	AT3G63190	RRF	92.9016	34.6245	47.1198
AT3G63200	AT3G63200	PLP9	34.6091	9.58202	0
AT3G63410	AT3G63410	APG1	322.722	123.777	168.395
AT3G63460	AT3G63460	MAA21_90	13.1296	33.7082	27.6736
AT3G63540	AT3G63540	AT3G63540	255.148	81.873	118.822
AT4G00050	AT4G00050	UNE10	21.0166	9.05039	15.0029
AT4G00165	AT4G00165	AT4G00165	111.839	25.3052	40.8341
AT4G00238	AT4G00238	AT4G00238	4.01578	9.2298	6.58235
AT4G00360	AT4G00360	CYP86A2	197.04	71.4442	121.803
AT4G00550	AT4G00550	DGD2	2.9021	9.1273	5.7942
AT4G00570	AT4G00570	NAD-ME2	12.4081	25.5458	22.5431
AT4G00585	AT4G00585	AT4G00585	163.807	77.2675	81.5832
AT4G00630	AT4G00630	KEA2	5.05864	10.5014	12.3282
AT4G00700	AT4G00700	AT4G00700	1.8031	26.1916	0
AT4G00810	AT4G00810	AT4G00810	342.56	112.199	119.734
AT4G00880	AT4G00880	A_TM018A10.6	56.4934	25.5432	42.4366
AT4G00895	AT4G00895	AT4G00895	183.869	76.8069	97.2605
AT4G00950	AT4G00950	MEE47	11.0696	5.48646	5.62601
AT4G01010	AT4G01010	ATCNGC13	5.2647	13.9557	7.90463
AT4G01050	AT4G01050	TROL	227.613	107.046	158.532
AT4G01060	AT4G01060	ETC3	59.0817	19.4849	47.0054
AT4G01080	AT4G01080	TBL26	8.41455	3.35345	10.9959
AT4G01150	AT4G01150	AT4G01150	1333.35	424.332	671.1
AT4G01330	AT4G01330	A_IG002N01.22	17.2453	7.71416	13.0227
AT4G01400	AT4G01400	COG4	3.67616	9.76849	7.83626
AT4G01410	AT4G01410	AT4G01410	27.778	9.27916	0
AT4G01460	AT4G01460	BHLH57	24.0686	9.8465	14.9
AT4G01660	AT4G01660	ATABC1	4.54723	9.43108	7.33704
AT4G01680	AT4G01680	MYB55	10.2972	4.2958	6.49953
AT4G01720	AT4G01720	WRKY47	7.01352	15.861	8.39532
AT4G01750	AT4G01750	RGXT2	2.71753	7.38067	5.01355
AT4G01870	AT4G01870	T7B11.13	7.36793	16.6841	0
AT4G01883	AT4G01883	AT4G01883	29.2561	10.3845	14.9148
AT4G01897	AT4G01897	AT4G01897	103.252	47.4389	57.7557
AT4G01900	AT4G01900	PII	53.7578	22.4862	31.5782
AT4G01995	AT4G01995	AT4G01995	19.6579	8.5615	12.3687
AT4G02130	AT4G02130	GATL6	27.0593	10.8158	12.763
AT4G02230	AT4G02230	RPL19C	38.0355	76.6869	57.7496
AT4G02350	AT4G02350	SEC15B	4.06879	11.2367	9.04077
AT4G02480	AT4G02480	AT4G02480	17.2071	36.4384	35.5669
AT4G02520	AT4G02520	ATGSTF2	604.73	1279.49	495.322
AT4G02530	AT4G02530	AT4G02530	266.115	77.8295	110.029
AT4G02570	AT4G02570	CUL1	21.5725	45.3213	38.3992
AT4G02620	AT4G02620	VHA-F	324.988	157.689	168.21
AT4G02630	AT4G02630	T10P11.10	7.20563	3.40508	6.77401
AT4G02640	AT4G02640	BZO2H1	6.07686	15.6516	11.4371
AT4G02725	AT4G02725	AT4G02725	101.464	47.9177	53.2136
AT4G02770	AT4G02770	PSAD-1	1692.27	668.23	1030.33
AT4G02940	AT4G02940	T4I9.18	12.1167	27.0069	18.8348
AT4G02970	AT4G02970	AT7SL-1	476.64	209.969	230.831
AT4G03060	AT4G03060	AOP2	37.731	12.1717	26.5706
AT4G03210	AT4G03210	XTH9	122.084	48.9815	69.4995
AT4G03260	AT4G03260	F4C21.19	11.2603	25.9072	23.338
AT4G03280	AT4G03280	PETC	756.052	351.429	483.702
AT4G03450	AT4G03450	F9H3.7	5.12922	27.706	6.09497
AT4G03935	AT4G03935	AT4G03935	12.205	5.1062	7.00731
AT4G04330	AT4G04330	T19B17.5	41.761	16.3938	26.6404
AT4G04408	AT4G04408	AT4G04408	17.6066	6.35654	5.40495
AT4G04490	AT4G04490	CRK36	4.18479	29.8372	0
AT4G04500	AT4G04500	CRK37	2.89817	15.6496	2.89175
AT4G04630	AT4G04630	AT4G04630/F4H6_15	46.5782	14.3774	0
AT4G04692	AT4G04692	AT4G04692	170.678	57.2481	85.9676
AT4G04810	AT4G04810	ATMSRB4	9.85259	3.36395	5.82726
AT4G04830	AT4G04830	ATMSRB5	56.7725	17.8241	40.7255
AT4G04840	AT4G04840	ATMSRB6	104.878	29.0798	24.0348
AT4G05010	AT4G05010	AT4G05010	27.212	11.3563	16.6159
AT4G05180	AT4G05180	PSBQ	3337.59	1354.56	2103.53
AT4G05320	AT4G05320	UBQ10	726.867	1479.36	1075.52
AT4G05631	AT4G05631	AT4G05631	3.81204	17.6595	5.28235
AT4G08685	AT4G08685	SAH7	180.829	48.3911	0
AT4G08770	AT4G08770	Prx37	1.3421	17.0973	2.46235
AT4G08870	AT4G08870	AT4G08870	65.5264	24.2919	42.486
AT4G09350	AT4G09350	AT4G09350	49.9972	12.7245	0
AT4G09550	AT4G09550	ATGIP1	51.6638	22.1222	28.0678
AT4G09620	AT4G09620	AT4G09620	49.7766	20.6045	29.1757
AT4G09650	AT4G09650	ATPD	1082.14	297.586	380.428
AT4G09890	AT4G09890	T5L19.20	292.96	112.165	190.676
AT4G09900	AT4G09900	ATMES12	32.558	16.2245	32.9288
AT4G10280	AT4G10280	F24G24.80	40.1625	16.9265	22.7951
AT4G10300	AT4G10300	F24G24.100	223.707	73.0257	0
AT4G10320	AT4G10320	F24G24.120	7.5028	15.1948	12.8474
AT4G10340	AT4G10340	LHCB5	6545.95	2677.34	3856.63
AT4G10500	AT4G10500	F3H7.16	26.4419	62.6796	0
AT4G10710	AT4G10710	SPT16	2.98794	10.9013	7.99774
AT4G10860	AT4G10860	F8M12.2	4.06469	9.73095	0
AT4G10960	AT4G10960	UGE5	4.40818	9.1157	5.92492
AT4G11010	AT4G11010	NDPK3	309.477	117.704	138.605
AT4G11175	AT4G11175	AT4G11175	129.415	42.1218	52.6725
AT4G11211	AT4G11211	AT4G11211	97.4481	19.2407	0
AT4G11380	AT4G11380	BETAB-AD	9.59504	19.7411	17.6724
AT4G11420	AT4G11420	EIF3A	10.0234	20.2272	13.1313
AT4G11650	AT4G11650	ATOSM34	0.696052	17.1386	0.705075
AT4G11840	AT4G11840	PLDGAMMA3	5.48791	14.403	5.98295
AT4G11850	AT4G11850	PLDGAMMA1	10.1065	31.2019	0
AT4G11910	AT4G11910	SGN2	5.46362	22.539	7.03129
AT4G12000	AT4G12000	F16J13.70	17.4537	7.89044	12.0262
AT4G12030	AT4G12030	BAT5	55.135	26.9337	52.7767
AT4G12290	AT4G12290	T4C9.130	5.65496	50.9774	0
AT4G12490	AT4G12490	AT4G12490	2.01267	27.2377	1.80512
AT4G12730	AT4G12730	FLA2	57.4843	18.492	28.0234
AT4G12780	AT4G12780	AT4G12780	3.47028	7.84316	6.90464
AT4G12800	AT4G12800	PSAL	6653.33	1776.22	2949.45
AT4G12880	AT4G12880	ENODL19	211.707	63.2607	0
AT4G12900	AT4G12900	AT4G12900	13.0347	6.11421	10.8796
AT4G12917	AT4G12917	AT4G12917	38.2193	10.4196	22.5028
AT4G12970	AT4G12970	STOMAGEN	47.5703	11.3088	19.4649
AT4G12980	AT4G12980	AT4G12980	198.547	49.6842	0
AT4G13170	AT4G13170	RPL13AC	64.1165	29.2723	30.6964
AT4G13200	AT4G13200	AT4G13200	101.928	50.7849	64.5526
AT4G13220	AT4G13220	F17N18.110	66.8881	27.471	35.74
AT4G13250	AT4G13250	NYC1	18.0306	77.9698	0
AT4G13350	AT4G13350	NIG	10.8694	23.7384	19.4473
AT4G13495	AT4G13495	AT4G13495	554.337	236.037	285.437
AT4G13500	AT4G13500	T6G15.50	219.426	50.1119	71.354
AT4G13520	AT4G13520	SMAP1	348.048	149.96	169.967
AT4G13570	AT4G13570	HTA4	61.874	22.3495	29.8173
AT4G13572	AT4G13572	AT4G13572	26.762	12.0263	15.7901
AT4G13575	AT4G13575	AT4G13575	189.022	55.3017	70.8453
AT4G13670	AT4G13670	PTAC5	30.5435	13.1928	16.7239
AT4G13780	AT4G13780	AT4G13780	7.69642	15.7508	13.4106
AT4G13900	AT4G13900	AtRLP49	4.18101	12.6941	3.06896
AT4G13920	AT4G13920	AtRLP50	3.42127	12.1059	5.49007
AT4G13950	AT4G13950	RALFL31	37.9869	18.5308	19.9325
AT4G14010	AT4G14010	RALFL32	58.0873	18.1148	20.2527
AT4G14040	AT4G14040	EDA38	195.078	90.255	167.083
AT4G14342	AT4G14342	AT4G14342	144.957	54.5846	64.4305
AT4G14365	AT4G14365	XBAT34	51.1929	122.443	77.3773
AT4G14540	AT4G14540	NF-YB3	31.503	11.2808	11.4536
AT4G14550	AT4G14550	IAA14	19.5861	7.01732	9.3878
AT4G14560	AT4G14560	IAA1	29.8975	12.9078	25.7959
AT4G14622	AT4G14622	CPuORF60	17.8673	7.54127	11.4118
AT4G14630	AT4G14630	GLP9	0.455552	10.3278	1.32261
AT4G14740	AT4G14740	DL3410C	20.6031	9.97847	14.6343
AT4G14819	AT4G14819	AT4G14819	10.9507	1.36163	6.38837
AT4G14870	AT4G14870	SECE1	35.2898	11.422	15.9836
AT4G14890	AT4G14890	FdC2	42.9079	19.2065	24.385
AT4G15000	AT4G15000	RPL27C	535.437	265.254	239.959
AT4G15248	AT4G15248	AT4G15248	49.252	9.10849	15.6514
AT4G15440	AT4G15440	HPL1	9.76624	3.49871	5.75126
AT4G15510	AT4G15510	PPD1	56.8625	23.7128	30.1636
AT4G15530	AT4G15530	PPDK	29.0234	85.6176	64.4302
AT4G15610	AT4G15610	AT4G15610	2.94265	38.5248	3.83217
AT4G15620	AT4G15620	AT4G15620	62.1781	28.0355	46.5979
AT4G15630	AT4G15630	AT4G15630	129.895	43.7976	60.6275
AT4G15790	AT4G15790	DL3935W	33.3696	13.6599	16.157
AT4G15800	AT4G15800	RALFL33	101.554	31.5375	0
AT4G15802	AT4G15802	HSBP	147.911	64.8921	68.3879
AT4G15910	AT4G15910	ATDI21	60.9035	28.242	29.6595
AT4G15920	AT4G15920	SWEET17	72.891	18.1062	0
AT4G15930	AT4G15930	DL4005W	67.58	25.5768	39.063
AT4G16141	AT4G16141	AT4G16141	19.2819	8.71063	9.60457
AT4G16150	AT4G16150	CMTA5	7.58486	17.0637	15.5024
AT4G16260	AT4G16260	AT4G16260	12.6311	26.587	11.9104
AT4G16442	AT4G16442	AT4G16442	32.3953	15.3765	22.2019
AT4G16450	AT4G16450	DL4250W	445.43	180.197	199.671
AT4G16500	AT4G16500	CYS4	126.22	54.0295	53.0541
AT4G16510	AT4G16510	Z97341.16	12.905	5.94684	7.08811
AT4G16515	AT4G16515	RGF6	23.1826	6.49168	7.72109
AT4G16660	AT4G16660	HSP70-17	8.6536	17.774	8.77951
AT4G16695	AT4G16695	AT4G16695	81.2068	34.7199	33.1784
AT4G16840	AT4G16840	AT4G16840	20.1017	9.9896	7.48274
AT4G16880	AT4G16880	DL4470C	57.7762	25.5391	36.6913
AT4G16890	AT4G16890	SNC1	18.4674	43.8477	32.4421
AT4G16950	AT4G16950	RPP5	15.8028	34.7577	27.202
AT4G16980	AT4G16980	AT4G16985	544.886	144.286	176.142
AT4G16990	AT4G16990	RLM3	17.9124	41.5046	32.501
AT4G17230	AT4G17230	SCL13	7.48209	17.8797	19.7007
AT4G17250	AT4G17250	AT4G17250	4.86278	13.2672	11.8129
AT4G17340	AT4G17340	TIP2	375.86	82.0373	0
AT4G17460	AT4G17460	HAT1	21.4207	8.37511	15.5381
AT4G17500	AT4G17500	ATERF-1	3.62114	8.83961	3.53449
AT4G17550	AT4G17550	AT4G17550	14.0053	6.67485	12.0349
AT4G17560	AT4G17560	AT4G17560	81.575	33.7929	48.6832
AT4G17600	AT4G17600	LIL3:1	132.227	45.5628	62.0674
AT4G17720	AT4G17720	DL4895C	19.2563	43.0129	29.7662
AT4G17790	AT4G17790	DL4930W	30.9849	15.1811	16.1829
AT4G17810	AT4G17810	DL4940W	26.6583	7.69	0
AT4G17960	AT4G17960	AT4G17960	8.79752	4.2345	5.36387
AT4G18010	AT4G18010	IP5PII	7.86452	20.973	13.9481
AT4G18100	AT4G18100	RPL32A	769.685	351.867	328.901
AT4G18120	AT4G18120	AML3	5.57541	11.6351	10.5603
AT4G18210	AT4G18210	ATPUP10	5.27719	13.3045	7.6844
AT4G18250	AT4G18250	AT4G18250	6.6958	28.9523	0
AT4G18270	AT4G18270	ATTRANS11	9.61901	4.17484	8.06359
AT4G18280	AT4G18280	AT4G18280	47.922	15.7322	0
AT4G18370	AT4G18370	DEG5	47.8945	17.8114	26.6971
AT4G18480	AT4G18480	CHLI1	270.445	105.994	135.878
AT4G18570	AT4G18570	F28J12.220	23.0643	10.8029	16.7222
AT4G18590	AT4G18590	AT4G18590	46.3587	18.4303	19.9484
AT4G18740	AT4G18740	AT4G18740	26.5822	11.0304	19.6049
AT4G18890	AT4G18890	BEH3	6.92124	14.3123	10.2884
AT4G18905	AT4G18905	AT4G18905	5.52342	11.2312	9.30285
AT4G18970	AT4G18970	AT4G18970	38.9168	11.5303	0
AT4G18980	AT4G18980	AtS40-3	3.12322	13.6759	2.95371
AT4G19100	AT4G19100	PAM68	30.1211	13.6723	19.001
AT4G19170	AT4G19170	NCED4	418.804	139.48	293.129
AT4G19200	AT4G19200	AT4G19200	403.394	178.44	199.388
AT4G19370	AT4G19370	AT4G19370	4.53106	19.91	5.4683
AT4G19510	AT4G19510	F24J7.70	4.14018	8.62295	6.97569
AT4G19520	AT4G19520	F24J7.80	3.08046	8.24508	6.61827
AT4G19880	AT4G19880	AT4G19880	11.6658	26.4818	22.1527
AT4G19970	AT4G19970	AT4G19970	0.565146	12.0246	1.00795
AT4G19985	AT4G19985	AT4G19985	19.5883	7.12565	9.96449
AT4G20030	AT4G20030	AT4G20030	28.4788	13.1792	18.0997
AT4G20110	AT4G20110	VSR7	4.5335	23.1838	6.78164
AT4G20150	AT4G20150	F1C12.70	436.466	202.879	216.038
AT4G20360	AT4G20360	ATRAB8D	759.802	242.008	337.184
AT4G20860	AT4G20860	T13K14.20	1.593	8.65756	3.90969
AT4G20870	AT4G20870	FAH2	32.8756	9.46011	14.9494
AT4G21110	AT4G21110	F7J7.50	98.809	48.7968	50.8368
AT4G21120	AT4G21120	AAT1	2.42863	22.7677	3.03313
AT4G21192	AT4G21192	AT4G21192	58.3306	27.5494	31.1235
AT4G21280	AT4G21280	PSBQ	1933.96	493.198	699.373
AT4G21380	AT4G21380	ARK3	8.36696	19.3449	7.63963
AT4G21445	AT4G21445	PRIP	62.7294	14.5089	21.0605
AT4G21620	AT4G21620	F17L22.80	56.024	20.7468	30.2577
AT4G21660	AT4G21660	AT4G21660	8.69455	18.7592	14.4454
AT4G21710	AT4G21710	NRPB2	4.71195	11.5064	9.50398
AT4G21740	AT4G21740	F17L22.200	42.3828	19.3416	24.2801
AT4G21840	AT4G21840	ATMSRB8	6.82141	45.004	0
AT4G21850	AT4G21850	ATMSRB9	10.7868	41.1698	6.04449
AT4G21870	AT4G21870	HSP15.4	7.70598	3.70598	7.72987
AT4G21903	AT4G21903	AT4G21903	3.714	13.2514	4.74258
AT4G22290	AT4G22290	AT4G22290	31.0791	15.3405	23.1557
AT4G22513	AT4G22513	AT4G22513	65.7774	23.3551	28.5717
AT4G22530	AT4G22530	AT4G22530	8.20614	17.3128	7.87607
AT4G22570	AT4G22570	APT3	137.42	44.1867	59.605
AT4G22690	AT4G22690	CYP706A1	50.707	105.416	129.767
AT4G22780	AT4G22780	ACR7	6.07187	13.7346	11.2969
AT4G22830	AT4G22830	AT4G22830/T12H17_220	38.298	14.0659	20.1944
AT4G22840	AT4G22840	BASS6	4.28647	10.3028	7.37486
AT4G22920	AT4G22920	ATNYE1	16.8836	56.7087	21.4583
AT4G23140	AT4G23140	CRK6	14.9239	56.8974	23.1414
AT4G23150	AT4G23150	CRK7	2.69014	32.8568	4.37177
[truncated: 976 more rows]

## Sheet: Sheet3
Additional file 1: Log 2 transformed expression values of DE genes in WT, sr1-1 mutant and SR1-YFP
Gene ID	WT	sr1-1	SR1-YFP
AT1G01080	4.99348	3.73964	4.22923
AT1G01100	9.37199	8.06823	7.9838
AT1G01120	5.07187	3.77495	4.66579
AT1G01170	8.32337	6.87094	7.22598
AT1G01250	4.99447	2.65697	-6.64386
AT1G01300	4.21976	3.20541	3.89974
AT1G01340	0.871118	3.37251	-6.64386
AT1G01350	1.83686	3.0025	2.8655
AT1G01440	2.39737	3.50159	3.07017
AT1G01620	8.19009	6.34112	6.82288
AT1G01680	1.61943	4.47566	1.69664
AT1G01830	2.39368	3.84409	3.65246
AT1G02205	3.80318	1.78541	-6.64386
AT1G02220	1.45115	3.39303	1.29696
AT1G02335	4.30331	2.25536	2.93269
AT1G02350	3.67571	2.43515	2.90402
AT1G02470	3.33657	5.13153	3.33775
AT1G02500	6.37743	7.48521	6.79278
AT1G02820	7.33828	3.63945	-6.64386
AT1G02850	1.87453	3.58501	3.32894
AT1G02890	2.5057	3.60364	3.43829
AT1G02920	7.45619	9.25244	7.69365
AT1G02930	8.16698	9.58761	8.58057
AT1G02950	3.30687	1.69513	2.61572
AT1G03130	10.2472	9.07402	9.73184
AT1G03290	4.5621	5.66318	4.84893
AT1G03350	2.71361	3.99892	3.58445
AT1G03370	1.87786	3.24195	2.83305
AT1G03380	2.1898	3.37623	3.32006
AT1G03475	7.00391	5.95739	5.95912
AT1G03600	9.55766	7.47781	7.80567
AT1G03680	8.80553	7.47954	7.95979
AT1G03740	3.22544	4.38426	3.93976
AT1G03820	4.25167	3.00505	3.42571
AT1G03850	4.47352	6.52209	-6.64386
AT1G03870	5.66755	4.29826	4.61205
AT1G04120	1.9977	3.47219	2.90267
AT1G04240	6.02569	4.80172	5.72528
AT1G04250	6.6589	4.47494	-6.64386
AT1G04270	9.78582	8.608	8.54763
AT1G04300	1.87761	3.15423	2.78432
AT1G04400	4.18135	5.30385	5.15455
AT1G04420	5.65682	4.33433	4.91621
AT1G04640	5.54017	4.52052	4.72877
AT1G04780	2.11097	3.60893	3.26052
AT1G04850	3.84499	4.86135	4.54679
AT1G05065	5.15592	3.2275	3.77599
AT1G05140	5.66748	4.3217	4.87841
AT1G05190	8.57327	6.9885	7.49171
AT1G05210	3.80574	2.11187	2.27767
AT1G05340	2.7119	5.04259	-6.64386
AT1G05385	5.03875	3.75634	4.46178
AT1G05520	2.60313	3.77369	3.5305
AT1G05570	1.99356	3.54335	2.25624
AT1G06010	5.24038	3.94455	4.28742
AT1G06210	2.92066	4.15189	4.11066
AT1G06230	1.54345	3.24929	2.82413
AT1G06290	3.73224	4.98894	4.62176
AT1G06360	5.35972	3.56853	4.12943
AT1G06680	12.42	10.7114	11.2747
AT1G06830	5.44618	4.32264	4.36559
AT1G06980	4.05271	1.70743	2.52962
AT1G07010	5.89	4.84034	5.34738
AT1G07040	1.78531	3.94486	-6.64386
AT1G07070	5.76813	4.58839	4.59829
AT1G07180	6.06077	4.99498	5.66013
AT1G07250	5.0832	4.07699	4.50634
AT1G07320	7.3271	6.02648	6.32263
AT1G07440	5.65438	4.17568	5.6844
AT1G07530	2.73635	3.81985	3.78668
AT1G07590	8.86501	7.82831	8.09399
AT1G07610	5.91253	3.61744	3.28293
AT1G07620	1.63249	3.6774	2.37078
AT1G07630	3.01628	4.46776	3.88773
AT1G07660	5.43597	4.41752	4.53579
AT1G07770	9.36757	8.06229	8.06341
AT1G07790	6.0803	4.7811	4.9924
AT1G07810	1.4773	3.11544	2.74509
AT1G07820	6.96177	5.58704	5.81515
AT1G07900	2.86717	3.92818	3.07357
AT1G07990	2.69194	3.73215	3.72178
AT1G08115	18.4799	17.4165	17.7422
AT1G08160	3.34945	2.04942	2.45741
AT1G08165	3.56944	1.19382	2.46064
AT1G08380	12.5993	11.1074	11.6616
AT1G08390	4.52986	2.99668	3.38851
AT1G08450	5.73869	7.1303	6.01428
AT1G08480	7.07433	6.04052	6.27765
AT1G08650	5.96341	4.96093	4.852
AT1G08720	1.73444	2.90684	2.63345
AT1G08820	3.43575	4.45506	4.54125
AT1G08880	7.3172	6.30536	6.37127
AT1G08930	4.97261	6.62489	6.4082
AT1G09100	2.53268	3.80564	3.49937
AT1G09210	5.56239	6.59086	5.71982
AT1G09240	1.6477	5.36346	-6.64386
AT1G09350	4.56885	3.2618	-6.64386
AT1G09390	3.59432	2.59336	2.76423
AT1G09430	4.34167	5.35104	4.92306
AT1G09490	5.60503	4.37579	4.99503
AT1G09570	2.10831	3.37028	3.56221
AT1G09620	3.17034	4.40891	4.32423
AT1G09770	2.06071	3.29417	3.10302
AT1G09932	2.54435	5.16004	3.02478
AT1G10030	4.96899	3.6213	3.98724
AT1G10140	3.34366	4.62144	3.51828
AT1G10290	3.6783	4.77605	4.44415
AT1G10340	1.03655	3.94959	1.72739
AT1G10360	6.09328	4.53494	5.02277
AT1G10370	5.8961	4.37496	5.38522
AT1G10470	7.06397	5.98034	5.74742
AT1G10522	6.00549	4.76236	4.97803
AT1G10657	6.09629	4.50738	5.17849
AT1G10682	7.67563	5.84394	6.20002
AT1G10740	4.51312	3.12029	3.27994
AT1G10830	4.85343	3.4874	4.14497
AT1G10960	8.95861	7.15305	7.4667
AT1G11190	1.26774	3.19314	0.741048
AT1G11310	5.2675	6.81605	5.61395
AT1G11430	6.84778	5.73112	5.9967
AT1G11530	6.31921	5.05934	5.3925
AT1G11545	4.40261	2.88974	3.29048
AT1G11600	3.18857	1.70627	2.47065
AT1G11700	6.66842	5.29969	6.25594
AT1G12020	4.68815	3.5404	3.49099
AT1G12080	4.14879	2.33939	2.68888
AT1G12090	9.81233	7.97521	-6.64386
AT1G12200	1.92584	3.24484	2.42252
AT1G12250	6.33356	4.52789	5.05144
AT1G12320	2.55647	3.65608	2.53476
AT1G12500	5.1332	3.87051	4.39903
AT1G12845	6.04481	4.46026	-6.64386
AT1G12860	4.37295	3.21537	3.65195
AT1G12900	10.8315	8.6986	9.27638
AT1G12940	0.371124	4.8169	-6.64386
AT1G13110	4.8742	6.66428	6.40121
AT1G13145	4.60903	3.28111	3.15992
AT1G13210	3.32983	4.99541	4.40868
AT1G13245	8.47142	7.22258	7.5553
AT1G13340	3.28124	4.98534	2.60175
AT1G13448	4.54557	2.56649	3.25903
AT1G13470	4.13016	5.92802	4.24961
AT1G13580	3.23387	2.07973	2.52491
AT1G13650	4.76259	2.00646	2.38869
AT1G13750	2.61603	3.6928	2.8138
AT1G13820	5.1476	3.98452	4.50382
AT1G13930	11.0962	9.75771	10.6988
AT1G14150	7.51926	5.07171	-6.64386
AT1G14250	3.67795	-0.603292	-6.64386
AT1G14270	5.2561	3.89934	4.42223
AT1G14290	5.24833	3.45025	3.82487
AT1G14310	4.30303	3.18123	3.28796
AT1G14345	6.40231	4.54256	5.17918
AT1G14370	2.92404	4.64065	3.98526
AT1G14450	7.96058	6.90679	6.99021
AT1G14600	4.67379	3.127	3.55245
AT1G14610	2.22247	3.34503	3.0762
AT1G14700	4.54375	1.9912	-6.64386
AT1G14790	1.84574	3.29485	2.68893
AT1G14870	2.85408	5.29832	3.53013
AT1G15000	3.86374	2.69088	3.40515
AT1G15002	6.26903	4.77711	5.41252
AT1G15100	5.49947	4.47309	4.6402
AT1G15125	6.31965	7.53672	7.62265
AT1G15180	3.3247	2.11147	2.6085
AT1G15520	0.327193	5.52513	-6.64386
AT1G15670	2.21289	5.01388	-6.64386
AT1G15750	4.23642	5.24757	5.05136
AT1G15790	3.62839	5.08928	3.61928
AT1G15820	12.5135	10.4986	11.0057
AT1G16170	5.29279	3.24397	3.83702
AT1G16210	3.41745	4.54915	3.85869
AT1G16260	2.06334	3.3043	2.30269
AT1G16430	3.75297	2.58902	2.75423
AT1G16515	6.32342	3.85728	5.05862
AT1G16635	4.27121	3.07891	3.26344
AT1G16790	4.09134	3.01182	3.16771
AT1G16825	3.92696	2.50601	2.98428
AT1G16916	5.73801	4.44994	4.67662
AT1G17090	3.16517	1.66737	2.14973
AT1G17100	6.25325	5.08155	5.86301
AT1G17170	1.78511	3.12338	1.80318
AT1G17190	3.42476	2.24799	3.05958
AT1G17200	6.81299	5.50657	5.69102
AT1G17650	4.57664	2.79277	3.504
AT1G17745	4.97364	6.31139	5.45806
AT1G18060	6.72286	5.27697	6.12133
AT1G18160	2.26833	3.47164	3.24385
AT1G18170	5.57565	3.85638	-6.64386
AT1G18250	3.72098	2.3039	2.73007
AT1G18270	1.86669	3.06318	2.79403
AT1G18340	3.66309	2.54607	2.97239
AT1G18390	1.90453	3.42481	2.82502
AT1G18400	3.52697	2.38302	3.14484
AT1G18440	4.1643	2.96935	3.31826
AT1G18570	3.48501	5.47155	4.95963
AT1G18650	5.30196	3.695	4.32513
AT1G18680	3.44039	2.3058	2.5334
AT1G18710	4.19732	2.75517	4.07849
AT1G18730	8.56142	6.57008	-6.64386
AT1G18890	3.05606	4.12187	3.77424
AT1G19150	6.84066	4.83298	-6.64386
AT1G19180	2.6776	4.25384	-6.64386
AT1G19250	-1.19132	3.65685	-2.6242
AT1G19270	2.18298	3.37227	2.62861
AT1G19350	6.56005	5.47505	6.19088
AT1G19360	1.86038	3.65502	-6.64386
AT1G19380	5.12419	4.03417	5.26769
AT1G19450	5.04303	3.40569	-6.64386
AT1G19510	3.2257	2.0231	2.59632
AT1G19670	7.03554	5.66524	6.21842
AT1G19740	6.41432	5.41351	5.80563
AT1G19870	2.7991	3.90563	3.72365
AT1G19960	10.2541	8.85946	8.41531
AT1G19970	3.54301	2.39209	2.74275
AT1G20070	4.2227	2.41486	-6.64386
AT1G20190	6.61029	4.45338	4.93028
AT1G20340	12.0732	10.2077	10.7081
AT1G20470	3.53025	1.7176	2.37646
AT1G20510	4.17883	5.27109	5.35763
AT1G20620	9.92288	11.3223	11.1272
AT1G20630	2.6917	4.41986	3.83536
AT1G20780	2.09488	3.19767	2.58353
AT1G20810	6.13385	4.70396	5.33894
AT1G20816	4.85256	3.28524	3.99477
AT1G20980	3.64937	4.81315	4.79823
AT1G21010	4.32766	3.22463	3.58419
AT1G21110	1.53161	3.77625	4.00622
AT1G21120	1.77865	3.72982	3.93376
AT1G21130	7.20351	8.36954	8.5799
AT1G21240	0.832226	4.83316	-6.64386
AT1G21250	5.36915	7.48959	-6.64386
AT1G21350	5.1025	3.78614	4.38232
AT1G21450	1.81712	3.54572	-6.64386
AT1G21500	9.30697	6.99025	7.51857
AT1G21550	2.45914	4.51619	2.29281
AT1G21630	2.60628	3.67223	3.71124
AT1G21750	4.90593	6.11363	5.16051
AT1G22070	4.10076	5.26917	5.06143
AT1G22140	7.28313	6.16461	6.51221
AT1G22190	5.32977	4.24293	4.72526
AT1G22330	3.15403	1.37037	1.51025
AT1G22400	2.46143	3.95067	-6.64386
AT1G22530	2.20804	3.38654	2.89878
AT1G22590	5.13399	2.95282	3.72101
AT1G22610	2.90983	4.18397	4.03804
AT1G22630	7.61451	5.69568	6.1711
AT1G22700	6.15613	5.13848	5.52531
AT1G22730	1.64582	3.07617	2.8637
AT1G22850	6.30497	4.93885	5.62005
AT1G22885	5.41683	4.0838	4.43264
AT1G22910	4.80364	3.44636	3.89647
AT1G22930	2.93703	4.28362	3.44667
AT1G23480	2.97574	1.91678	2.30394
AT1G23740	6.96533	5.69024	6.59665
AT1G23750	3.17903	2.12102	2.63801
AT1G24020	8.14229	6.86999	7.4987
AT1G24147	8.77022	7.72561	-6.64386
AT1G24150	1.73332	2.90345	2.22757
AT1G24170	5.33995	3.69596	-6.64386
AT1G24190	1.57629	2.81539	2.24297
AT1G24577	3.65754	1.89033	2.83461
AT1G24580	3.75751	0.808904	-6.64386
AT1G25220	4.26801	5.42871	4.71409
AT1G25230	4.49661	3.26374	3.69663
AT1G25290	3.68372	2.43365	3.08424
AT1G25390	1.69558	3.36955	2.75899
AT1G25400	2.25142	3.79052	2.68241
AT1G25425	4.8737	3.1537	4.18399
AT1G25480	1.76312	3.08794	2.42474
AT1G26210	3.26082	1.96949	2.67948
AT1G26270	2.51947	3.66243	3.33765
AT1G26390	-1.35249	4.60991	-0.427904
AT1G26420	-0.129616	3.46459	-6.64386
AT1G26650	5.5146	4.40453	4.96045
AT1G26761	2.85141	1.76244	2.35041
AT1G26770	4.45766	3.38787	3.66604
AT1G26830	2.45497	4.11048	3.49249
AT1G26910	4.31298	3.22467	3.23998
AT1G26920	5.86929	4.5503	5.33345
AT1G26945	5.57296	3.85019	4.37271
AT1G27020	3.65494	5.46931	5.26808
AT1G27120	2.94013	1.71453	2.42592
AT1G27480	4.51266	3.25378	3.94911
AT1G27730	4.98181	6.12997	5.81554
AT1G27770	3.0337	4.6383	4.40972
AT1G27950	7.4951	6.35486	6.89972
AT1G27980	2.28511	4.14831	-6.64386
AT1G28190	3.13745	5.32846	-6.64386
AT1G29120	4.27593	3.26354	3.78511
AT1G29240	2.11569	3.49704	2.63855
AT1G29250	6.5715	5.33783	5.27447
AT1G29390	7.0637	5.94375	6.56079
AT1G29418	8.02878	6.94099	7.19572
AT1G29430	5.11148	3.46595	3.96579
AT1G29440	5.93483	3.7134	4.28182
AT1G29450	6.46975	4.304	4.69039
AT1G29460	6.1846	4.31578	4.47152
AT1G29500	5.98003	4.32251	4.44
AT1G29510	5.78379	3.42871	3.66623
AT1G29520	4.4323	2.86404	3.4996
AT1G29640	2.87962	4.03506	-6.64386
AT1G29700	5.48889	4.09201	4.94241
AT1G29785	4.81314	3.34738	3.66209
AT1G29840	3.60823	2.5707	2.82473
AT1G29900	2.35596	3.95825	3.74614
AT1G29910	13.5325	11.6927	12.1522
AT1G29920	13.3666	11.3101	11.7462
AT1G29930	15.2515	13.284	13.7427
AT1G29940	1.79083	2.87236	2.3918
AT1G30130	3.3167	2.24978	2.9662
AT1G30250	6.93747	5.46763	6.25382
AT1G30260	6.98792	5.03573	-6.64386
AT1G30380	11.9125	9.95477	10.512
AT1G30520	3.14353	2.07766	2.40474
AT1G30620	1.73677	3.06419	2.43367
AT1G30700	-0.0470358	4.69633	0.434316
AT1G30755	1.90017	3.42218	2.83261
AT1G30845	3.59969	2.47335	3.04472
AT1G30900	3.16434	4.5537	2.8365
AT1G31170	6.76473	5.69202	5.93265
AT1G31258	9.71432	8.07447	9.29757
AT1G31300	5.4841	4.07067	4.37138
AT1G31335	4.72866	3.32418	3.67196
AT1G31730	2.84848	3.90827	3.742
AT1G31760	3.31193	1.94565	2.31656
AT1G31812	10.2608	8.90967	9.3332
AT1G31835	6.09958	4.86531	5.28002
AT1G31860	4.53054	3.35616	3.45603
AT1G31910	4.17011	5.21952	4.95341
AT1G31935	3.28494	1.77234	2.08509
AT1G32070	6.88322	5.75804	6.09994
AT1G32080	7.17142	5.79066	-6.64386
AT1G32220	5.55689	4.3386	5.03865
AT1G32230	4.26301	5.60022	4.87917
AT1G32310	5.22769	4.04671	4.05803
AT1G32350	0.383674	4.93908	-0.0589057
AT1G32470	9.00409	7.58902	8.27484
AT1G32540	5.2244	4.04468	4.43267
AT1G32550	5.93278	4.48131	4.9967
AT1G32928	4.2408	2.63573	2.92016
AT1G32940	2.12568	4.02275	2.19793
AT1G32960	-1.31323	3.94771	-6.64386
AT1G32990	8.00182	6.23801	6.71541
AT1G33030	0.748779	4.005	1.09696
AT1G33050	2.88324	4.14916	3.77184
AT1G33560	1.50043	3.47735	-6.64386
AT1G33720	1.42208	3.65391	1.8511
AT1G33810	6.64595	5.61957	5.84326
AT1G33950	0.69123	3.49831	-6.64386
AT1G33960	2.83739	5.33326	-6.64386
AT1G34000	8.34608	6.74662	7.20212
AT1G34010	4.34425	2.63741	3.20918
AT1G34060	2.96982	5.1772	5.00861
AT1G34220	2.681	3.78621	3.53137
AT1G34260	1.34454	2.93906	2.72332
AT1G34430	4.72207	3.60108	4.05101
AT1G34640	5.28868	3.88145	4.4177
AT1G35210	4.18074	5.70856	-6.64386
AT1G35420	6.32033	4.8309	-6.64386
AT1G35516	5.70666	4.63731	4.9823
AT1G35560	4.75691	3.46104	3.8713
AT1G35680	8.77367	6.82765	7.20179
AT1G35710	4.04146	5.83702	4.44957
AT1G36390	5.28441	4.20926	4.44422
AT1G36622	2.7656	4.78452	3.05807
AT1G42440	2.20244	3.25443	2.86392
AT1G42970	9.8664	8.38756	9.0725
AT1G43560	5.94279	4.57806	5.12678
AT1G43790	4.86321	3.57858	3.72889
AT1G43800	3.31117	2.09994	2.09403
AT1G43850	2.24059	3.45348	3.32965
AT1G43910	3.02049	4.69317	3.49677
AT1G44000	7.67847	5.62281	6.0162
AT1G44575	10.8933	9.15165	-6.64386
AT1G44760	4.92384	3.5552	3.99982
AT1G44800	4.20265	5.26405	4.77503
AT1G44920	5.84967	4.7507	5.30644
AT1G45010	5.83198	4.60391	5.38841
AT1G45191	3.7021	2.69414	3.80545
AT1G45201	7.38895	5.80105	-6.64386
AT1G45230	6.08706	4.63858	5.21126
AT1G45474	7.98278	6.26063	-6.64386
AT1G46264	3.90195	2.69885	2.96951
AT1G47210	3.76401	2.62899	2.61039
AT1G47395	6.47956	1.91794	2.5277
AT1G47400	5.50525	0.853149	1.69754
AT1G47550	2.29822	3.41103	3.16106
AT1G47580	4.30096	3.03186	3.95383
AT1G47720	4.5228	3.22073	3.52258
AT1G48100	3.88428	1.75092	3.23255
AT1G48210	3.45231	4.50024	2.82498
AT1G48240	4.15402	2.86469	3.3748
AT1G48260	1.88538	3.10733	2.10719
AT1G48330	5.52104	4.42237	4.43531
AT1G48350	8.09692	6.49766	6.89104
AT1G48490	1.74034	3.37281	2.8941
AT1G48630	5.59297	4.51178	4.40382
AT1G48745	5.00033	2.67096	3.28893
AT1G48750	5.20294	3.67601	4.34926
AT1G49040	1.99506	3.10452	2.80164
AT1G49050	2.67854	4.19095	-6.64386
AT1G49310	3.66983	2.15255	2.32058
AT1G49410	7.29453	6.28831	6.13372
AT1G49500	6.78816	3.32747	3.83382
AT1G49510	4.91429	3.88533	4.20144
AT1G49650	3.15149	1.71799	2.54662
AT1G49660	5.24103	3.97107	4.8262
AT1G49975	7.43954	5.53531	6.0857
AT1G50010	6.99667	5.75367	6.02947
AT1G50030	1.75603	2.92298	2.45431
AT1G50055,XLOC_006564	4.69622	3.59954	-6.64386
AT1G50200	3.63924	4.70227	4.59261
AT1G50600	2.9761	4.15855	4.11749
AT1G50732	6.62418	4.37678	-6.64386
AT1G50900	6.00344	4.87702	5.29477
AT1G50910	4.86084	3.79368	4.18621
AT1G50920	3.39199	4.70426	4.23083
AT1G51060	7.37238	5.84319	5.9739
AT1G51090	4.34098	2.70428	4.94287
AT1G51100	5.24918	3.56952	4.04838
AT1G51400	10.8632	8.93711	9.60235
AT1G51680	4.26891	5.46017	4.81567
AT1G51710	3.70086	4.88745	4.62915
AT1G51760	4.06524	5.3511	4.40625
AT1G51890	-0.618256	3.76379	-6.64386
AT1G52000	5.57323	4.00105	5.53487
AT1G52040	5.73617	4.45832	5.69038
AT1G52155	3.15418	2.09453	2.35233
AT1G52190	7.00498	5.67114	6.58361
AT1G52200	4.38333	6.17301	4.59726
AT1G52220	10.0103	8.20768	8.68632
AT1G52230	11.7946	9.98547	10.5841
AT1G52280	5.76253	4.52847	4.89752
AT1G52340	4.66775	3.60773	3.86052
AT1G52342	6.6162	4.91501	4.92447
AT1G52420	1.71938	3.02122	2.4866
AT1G52510	5.91669	4.64654	5.26375
AT1G52550	4.4709	3.32141	3.52256
AT1G52565	3.62908	2.4469	2.21742
AT1G52590	5.52287	4.35774	4.69663
AT1G52618	4.11507	2.77446	3.40406
AT1G52740	7.80034	6.78399	6.81526
AT1G52780	2.879	4.18457	3.51609
AT1G52827	6.94665	4.96071	-6.64386
AT1G52890	3.19596	4.86398	3.47168
AT1G52905	4.69067	3.67635	3.7325
AT1G52910	3.57794	2.14675	2.68683
AT1G52980	3.11485	4.13653	3.61117
AT1G53240	6.98972	5.89828	6.12688
AT1G53310	4.75001	6.01926	5.54704
AT1G53390	1.69454	2.85642	2.51942
AT1G53520	4.66497	2.47041	3.13952
AT1G53560	5.54829	4.53518	4.38875
AT1G53670	7.64546	6.25413	6.76581
AT1G53750	5.51088	6.5552	6.19344
AT1G53780	1.73989	2.77539	2.7273
AT1G53920	3.42393	2.29531	2.0413
AT1G54040	4.53617	3.17771	3.93082
AT1G54050	3.26799	2.25547	2.52974
AT1G54090	2.18151	3.50081	3.30878
AT1G54100	4.46108	5.70106	5.32658
AT1G54120	3.7753	1.78179	2.32802
AT1G54130	4.73932	6.16208	5.86967
AT1G54290	5.34416	4.29628	4.63286
AT1G54500	7.33141	5.84845	6.37772
AT1G54570	0.835043	4.29526	-6.64386
AT1G54575	4.55602	6.13803	4.86446
AT1G54580	7.88692	6.81361	7.13898
AT1G54610	2.65562	3.71278	3.42943
AT1G54630	8.23277	7.16524	7.20208
AT1G54730	4.29453	3.19646	3.67892
AT1G54780	7.67122	6.53096	7.0815
AT1G55090	2.41545	3.44582	3.39903
AT1G55140	5.4496	4.06053	4.58393
AT1G55152	4.98635	3.68986	4.40403
AT1G55260	6.79793	5.39789	5.90328
AT1G55330	8.59026	6.10245	6.52849
AT1G55340	4.58901	3.58423	3.90647
AT1G55370	3.76827	2.60649	3.27691
AT1G55670	11.5821	9.90274	10.5115
AT1G55760	2.55967	3.60323	3.66989
AT1G55960	4.9751	3.87712	4.1044
AT1G56045	10.6233	9.47775	9.59503
AT1G56120	2.79007	4.44302	2.31312
AT1G56190	6.83427	5.79717	5.87652
AT1G56200	6.07856	4.76073	4.99658
AT1G56260	3.35068	2.11794	2.60566
AT1G56340	5.1234	6.28007	5.44908
AT1G56420	3.68521	2.61776	3.10926
AT1G56430	4.51465	2.96839	3.88112
AT1G56440	1.75544	3.11228	2.79031
AT1G56460	2.24641	3.97979	-6.64386
AT1G56580	8.17976	7.11083	7.64831
AT1G57610	5.20173	4.19903	4.48757
AT1G57630	5.38779	6.42963	-6.64386
AT1G57680	5.32851	4.27126	4.2607
AT1G58080	5.8327	4.46126	5.08017
AT1G58270	4.46353	3.14897	4.08975
AT1G58280	4.54005	2.91795	-6.64386
AT1G58520	4.23196	3.02687	4.20745
AT1G58561	2.06673	4.00179	3.47232
AT1G58602	4.33293	5.36819	4.80623
AT1G59590	3.35136	5.28622	4.05781
AT1G59610	2.94916	4.37681	4.15798
AT1G59870	6.34415	8.37023	7.88798
AT1G59910	1.81022	2.82282	2.8965
AT1G59920	3.38024	1.21018	1.58572
AT1G59930	4.30574	2.79606	2.78794
AT1G59990	1.72675	2.90713	2.46703
AT1G60000	6.85977	5.62366	6.00603
AT1G60010	7.01932	5.8861	6.36262
AT1G60420	2.74228	4.34428	3.81403
AT1G60490	2.35813	3.75969	3.25337
AT1G60550	5.92851	4.48636	5.02624
AT1G60600	4.16179	2.86266	3.32841
AT1G60730	2.82158	5.26494	-6.64386
AT1G60989	5.63517	4.26989	4.78304
AT1G61040	1.62846	2.8074	2.75134
AT1G61140	1.76042	3.16224	2.32328
AT1G61190	2.90686	4.18063	3.64525
AT1G61275	9.32673	8.26409	9.1866
AT1G61380	1.96826	3.43825	3.18587
AT1G61520	12.3296	11.2418	11.8276
AT1G61620	3.3254	4.4364	4.08857
AT1G61667	3.6456	2.60484	2.85095
AT1G61740	6.15038	5.0588	5.33479
AT1G61795	4.03534	2.31386	2.8436
AT1G61800	2.83712	4.85228	4.7293
AT1G61890	4.90833	3.67113	4.87144
AT1G62020	2.82621	4.15313	3.99323
AT1G62050	3.44566	2.18998	2.78733
AT1G62250	5.7382	4.52791	5.29238
AT1G62300	3.23742	4.78884	3.81475
AT1G62370	2.05599	3.65515	2.42865
AT1G62960	5.05327	4.0397	4.36993
AT1G63360	1.77998	3.02044	2.86522
AT1G63700	2.33963	3.39931	3.44329
AT1G63720	1.17351	3.22517	1.95059
AT1G63970	6.8552	5.76165	6.08794
AT1G64142	2.84529	3.96665	3.69966
AT1G64150	4.51268	3.28225	3.74869
AT1G64200	3.87256	2.30696	3.1273
AT1G64355	5.67634	4.43434	4.94543
AT1G64380	4.09335	2.116	3.55
AT1G64390	6.3931	5.24402	6.12209
AT1G64510	8.45323	6.66502	7.07143
AT1G64550	2.2321	3.3978	3.13502
AT1G64610	1.55101	3.76801	-6.64386
AT1G64640	4.87538	3.64026	4.21546
AT1G64680	5.08204	4.03054	4.76215
AT1G64720	7.87771	6.44331	6.84055
AT1G64770	6.87004	4.98228	-6.64386
AT1G64780	3.87546	2.19445	3.56473
AT1G64810	2.37795	3.672	3.66108
AT1G64980	6.56583	5.16688	5.60832
AT1G65230	5.73136	4.28356	5.19299
AT1G65250	1.81639	2.8316	2.36368
AT1G65290	8.14801	7.13121	7.14138
AT1G65295	6.51555	4.88807	5.2918
AT1G65450	2.89136	1.56587	2.78972
AT1G65483	0.441154	3.55943	-6.64386
AT1G65490	9.0586	6.77541	-6.64386
AT1G65510	1.30199	3.04246	0.902274
AT1G65590	4.09651	2.99539	3.48677
AT1G65690	3.97748	6.35667	4.25043
AT1G65790	1.59144	3.71887	2.57501
AT1G65800	3.25769	4.75081	3.9491
AT1G65870	4.63097	1.92629	2.09784
AT1G66090	2.41183	4.00319	3.71206
AT1G66100	8.83083	6.90612	6.92304
AT1G66180	3.71408	2.35862	3.78701
AT1G66390	3.43905	5.32754	5.13437
AT1G66400	3.50673	2.10199	2.83228
AT1G66430	5.19919	3.99098	4.46144
AT1G66700	1.59578	5.44773	-6.64386
AT1G66740	4.94576	3.83131	3.86037
AT1G66820	5.98833	4.43819	4.60908
AT1G66880	3.14835	4.82571	-6.64386
AT1G66890	6.58083	5.4965	5.96999
AT1G67050	6.16284	4.8614	5.35931
AT1G67080	5.97967	4.81096	5.16695
AT1G67090	13.9025	12.3572	12.833
AT1G67195	7.19502	6.0227	6.25179
AT1G67560	2.02398	3.5064	2.91181
AT1G67700	8.0533	6.59862	7.12675
AT1G67740	9.50526	8.21865	8.7858
AT1G67780	4.4289	3.08891	3.38787
AT1G67785	10.6525	9.30708	9.36336
AT1G67800	3.59933	4.75542	4.00503
AT1G67810	4.30132	5.38256	4.72162
AT1G67830	4.17446	2.70137	3.06628
AT1G67865	10.3352	9.25662	9.1047
AT1G67910	4.03212	2.15755	2.89135
AT1G67980	-2.77476	3.93244	-0.903166
AT1G68190	5.03651	3.55915	4.17161
AT1G68230	4.37614	2.77752	3.2629
AT1G68238	6.52849	2.38309	3.50039
AT1G68260	3.63387	2.51812	3.09168
AT1G68540	3.78118	2.1011	3.13349
AT1G68590	9.17104	7.03136	7.55592
AT1G68600	5.28539	4.0069	5.5181
AT1G68620	1.009	5.85242	1.12718
AT1G68660	7.62016	6.27888	7.00118
AT1G68670	5.52171	3.65549	-6.64386
AT1G68730	5.02495	3.98258	3.91584
AT1G68760	5.33817	3.97224	4.53854
AT1G68810	3.89068	2.86097	3.50905
AT1G68870	3.84014	1.59456	2.77489
AT1G68945	9.50634	8.24768	8.56217
AT1G69060	1.97205	3.03303	2.99777
AT1G69160	5.78881	4.18137	4.61912
AT1G69230	2.91491	1.49137	1.93841
AT1G69252	8.57986	7.12468	7.73571
AT1G69490	4.83851	7.17295	-6.64386
AT1G69530	8.25548	6.82157	6.4646
AT1G69572	2.40145	3.42566	2.78432
AT1G69690	5.38926	4.16496	4.6435
AT1G69700	6.01995	4.5601	5.0497
AT1G69720	2.90311	3.9608	3.05496
AT1G69760	4.52257	3.11859	3.77089
AT1G69935	5.41368	4.12725	4.50005
AT1G69970	4.76324	3.58616	4.01598
AT1G70210	3.63427	2.57111	2.96731
AT1G70260	5.24731	3.98961	5.16801
AT1G70320	1.6744	2.9344	2.26005
AT1G70350	4.81029	3.72062	3.87767
AT1G70370	5.73606	4.56059	5.26362
AT1G70470	2.92065	1.836	2.44832
AT1G70490	8.66641	7.52472	7.65474
AT1G70660	7.02221	5.91205	5.96616
AT1G70670	4.53489	2.97569	3.46671
AT1G70690	2.53584	4.10595	1.82239
AT1G70700	6.71944	5.64456	6.31719
AT1G70760	8.00357	5.91385	6.81441
AT1G70890	6.79902	5.692	6.46395
AT1G70900	6.21008	5.20571	5.85113
AT1G71080	2.17372	3.40973	2.88599
AT1G71140	2.49261	3.49687	2.50295
AT1G71220	2.34597	3.445	2.87971
AT1G71340	4.85099	3.68339	4.31976
AT1G71500	7.02079	5.74091	6.29663
AT1G72020	9.36714	8.31558	8.29171
AT1G72030	7.06776	5.6167	6.38832
AT1G72130	3.75585	2.23288	3.51758
AT1G72170	5.7066	4.48666	4.6454
AT1G72230	4.39616	2.4213	3.1846
AT1G72310	3.87938	2.69118	3.22099
AT1G72520	1.92829	3.22727	3.21575
AT1G72645	9.77477	8.02557	-6.64386
AT1G72680	3.44669	4.46795	3.06557
AT1G72700	2.23526	3.61613	2.76161
AT1G72830	1.9461	3.61537	2.95259
AT1G72890	1.87263	3.37912	2.34714
AT1G72970	4.72595	3.62312	4.33108
AT1G73177	4.93805	3.39065	3.85244
AT1G73260	2.65488	7.04616	2.77644
AT1G73330	2.09609	3.93196	3.74429
AT1G73480	6.29741	4.998	5.9202
AT1G73530	6.76772	5.21723	5.59458
AT1G73630	6.13127	4.83384	5.07032
AT1G73655	6.87718	5.6266	6.01649
AT1G73730	1.93231	3.0502	2.75639
AT1G73805	3.97157	6.04514	3.93502
AT1G73810	2.77313	4.51658	3.08009
AT1G73830	4.90029	3.24477	-6.64386
AT1G73870	4.80329	3.55583	4.03965
AT1G73885	8.24908	6.75015	7.26747
AT1G73890	6.57712	5.02814	5.66581
AT1G73980	2.38336	3.91269	3.59954
AT1G74070	4.67579	3.12607	3.67255
AT1G74100	4.67725	5.8385	5.30755
AT1G74458	4.59096	3.15404	3.7196
AT1G74520	6.86539	5.77871	6.49334
AT1G74590	0.70937	4.90278	1.16361
AT1G74670	8.46653	6.29882	5.77475
AT1G74710	3.0536	5.20043	3.53166
AT1G74730	8.4238	6.57004	7.07068
AT1G74880	6.99909	5.62234	6.61066
AT1G74890	4.40458	2.24319	2.53597
AT1G74930	3.69488	1.93333	3.31645
AT1G74970	8.15648	6.05821	6.56598
AT1G75030	4.11776	1.66831	2.44857
AT1G75140	1.91153	3.23131	2.94512
AT1G75180	5.8565	4.79825	4.90322
AT1G75200	1.73478	2.97737	2.35028
AT1G75250	4.48895	2.64836	2.9301
AT1G75350	8.69935	7.34742	7.82624
AT1G75580	3.38705	1.76475	1.80841
AT1G75630	8.04659	6.89482	7.14029
AT1G75690	8.47377	6.24827	6.84825
AT1G75750	7.6612	5.71097	-6.64386
AT1G75840	5.05714	3.93779	4.14218
AT1G76020	5.37811	4.30113	5.14302
AT1G76040	2.06578	3.30418	2.73013
AT1G76065	3.96036	2.85055	2.9997
AT1G76080	7.85949	6.67216	7.07468
AT1G76100	8.38313	7.35188	7.57598
AT1G76110	5.39829	3.94282	4.47362
AT1G76360	4.00497	5.01875	4.97793
AT1G76405	4.63121	3.50353	3.53096
AT1G76450	6.49966	5.22971	5.7004
AT1G76570	4.6115	3.33667	4.35477
AT1G76700	1.95079	3.04669	2.5856
AT1G76800	4.21078	3.20944	3.89123
AT1G76850	1.70551	3.13394	3.08271
AT1G76955	5.95944	4.65272	5.46163
AT1G76970	3.68115	4.70173	4.12501
AT1G77090	5.58334	4.52028	5.08954
AT1G77180	3.4187	4.8417	4.78104
AT1G77490	6.51328	4.54376	-6.64386
AT1G77510	4.13035	5.41281	4.00087
AT1G77810	1.75637	3.45879	2.33332
AT1G77870	3.73767	1.91844	2.39739
AT1G77885	2.87801	1.4619	1.97622
AT1G77920	3.83253	4.94228	4.84503
AT1G78020	8.83463	7.06526	-6.64386
AT1G78040	10.318	8.68973	9.27615
AT1G78100	5.43406	4.26118	4.60651
AT1G78170	5.32682	3.8387	4.4363
AT1G78370	9.35388	8.29113	8.96019
AT1G78450	4.13096	2.4648	3.69492
AT1G78630	8.20833	7.05768	7.47775
AT1G78680	6.8252	5.70764	6.67168
AT1G78995	5.16929	3.80099	4.39131
AT1G79000	1.57777	2.91716	2.38758
AT1G79040	13.6713	11.7528	12.4626
AT1G79090	2.91709	3.92756	3.95041
AT1G79160	5.08313	3.56201	3.8787
AT1G79260	3.77908	2.70722	3.37354
AT1G79380	4.0847	5.32983	4.77962
AT1G79690	2.49981	3.58894	3.3005
AT1G79790	5.09277	4.04523	4.5154
AT1G79850	9.18164	7.5088	7.87232
AT1G79940	2.68183	3.70642	3.62095
AT1G80050	5.176	3.93407	4.27687
AT1G80070	2.53537	4.16434	3.59258
AT1G80080	4.08471	2.33488	2.9871
AT1G80520	4.25156	2.79024	3.52484
AT1G80760	4.96239	3.88163	4.47997
AT1G80840	2.68626	4.48517	3.79477
AT2G01110	5.99177	4.83818	5.41475
AT2G01150	4.65941	3.31819	3.93698
AT2G01290	4.71102	3.51402	3.62966
AT2G01505	4.95375	3.68864	4.17724
AT2G01590	6.33959	4.41166	5.08248
AT2G01660	2.87739	1.54735	2.30005
AT2G01755	4.81046	3.02246	3.34656
AT2G01760	3.97207	2.43374	-6.64386
AT2G01870	4.64049	3.3544	3.98806
AT2G01890	3.42398	1.96894	1.50068
AT2G01918	3.65544	0.88258	1.75502
AT2G01990	3.83988	2.78934	3.19537
AT2G02040	3.52405	5.16536	4.56068
AT2G02100	7.55745	5.96694	6.5911
AT2G02130	8.42629	6.29628	6.804
AT2G02500	4.68738	3.0317	3.57273
AT2G02560	2.03084	3.07417	2.89067
AT2G02590	3.2028	2.17045	2.37591
AT2G03050	3.33431	2.00727	2.21014
AT2G03350	5.30696	4.2532	4.77325
AT2G03440	8.04278	6.78715	6.98156
AT2G03710	3.40873	1.74223	3.34679
AT2G04039	7.68581	5.79129	-6.64386
AT2G04070	0.0793747	3.7959	0.809472
AT2G04350	3.73215	4.75493	4.43136
AT2G04450	4.20053	5.23663	-6.64386
AT2G04700	8.08659	6.8175	7.28531
AT2G04780	5.50114	3.98746	-6.64386
AT2G04790	4.57662	2.16233	-6.64386
AT2G04795	4.61156	3.34609	3.35543
AT2G05070	12.2339	10.5538	11.0993
AT2G05100	12.554	10.658	11.32
AT2G05310	8.98791	6.89022	-6.64386
AT2G05520	9.73479	8.38075	8.68903
AT2G05620	8.64778	7.02042	-6.64386
AT2G05710	4.94484	6.24757	6.22269
AT2G05760	9.10026	7.80472	8.34978
AT2G05790	5.88966	4.4094	4.93561
AT2G05990	5.70885	4.45319	4.8261
AT2G06520	12.6274	10.9428	11.5815
AT2G06850	8.26267	6.21187	6.79879
AT2G07725	4.58841	5.63797	5.57298
AT2G07726	8.75079	9.88498	9.98986
AT2G07767	3.48351	4.55373	4.60546
AT2G07774	6.85406	5.58488	5.85584
AT2G07825	5.35386	7.0403	6.40643
AT2G09990	7.00042	5.94656	6.01489
AT2G10940	7.40892	6.00501	6.55846
AT2G11520	3.14815	4.17957	4.05116
AT2G13146	8.5493	7.15854	7.80246
AT2G13360	10.6277	8.94899	9.76977
AT2G13810	2.07458	4.08407	-6.64386
AT2G13820	4.94673	3.13378	3.26214
AT2G13975	5.35196	4.31282	4.29232
AT2G14247	5.29498	0.326399	-1.71885
AT2G14285	5.68026	4.36776	4.82339
AT2G14610	9.10686	10.3797	-6.64386
AT2G14620	2.80238	3.93808	-6.64386
AT2G14720	3.65833	4.85048	4.48941
AT2G14750	7.48857	6.42142	7.13819
AT2G14880	5.92733	4.73584	5.0041
AT2G14890	3.68527	2.10892	2.55901
AT2G14910	7.13023	6.10707	6.80398
AT2G15020	5.5102	4.13439	-6.64386
AT2G15040	4.23304	5.9602	5.11106
AT2G15042	2.06794	4.36112	-6.64386
AT2G15050	8.78778	7.52613	8.18238
AT2G15128	6.84176	5.65976	6.03768
AT2G15290	5.82658	4.43804	4.83939
AT2G15390	3.88115	5.57971	-6.64386
AT2G15480	1.26683	3.4745	-6.64386
AT2G15620	6.60772	4.57474	-6.64386
AT2G15960	9.2314	7.8196	8.78421
AT2G15970	8.69347	7.26506	8.24624
AT2G16365	2.26192	3.46587	3.05911
AT2G16367	7.73348	3.82156	-6.64386
AT2G16586	10.4491	9.30359	9.4173
AT2G16850	4.05715	2.1802	2.68282
AT2G16900	2.783	3.83315	3.15491
AT2G16990	3.67138	1.74841	3.1072
AT2G17230	4.01408	2.64878	3.08555
AT2G17290	3.44795	4.74174	4.51493
AT2G17300	3.23508	1.27696	2.2956
AT2G17450	6.65317	5.57337	5.94728
AT2G17500	1.5556	3.71778	1.7962
AT2G17520	2.27308	3.72846	3.40111
AT2G17695	6.47812	5.1481	5.82744
AT2G17790	2.56238	3.56612	2.92552
AT2G17972	5.71334	4.09881	4.24461
AT2G17980	2.79735	4.07757	3.62234
AT2G18090	1.95787	3.06063	2.88414
AT2G18162	6.92658	5.32266	5.91819
AT2G18328	8.6682	7.3029	7.74259
AT2G18400	5.24156	4.04152	4.34252
AT2G18630	4.4014	3.36712	4.07885
AT2G18660	5.94323	7.26867	5.41374
AT2G18690	4.83422	6.87158	5.04711
AT2G18735	4.54223	3.26164	3.77935
AT2G18790	1.93595	3.00443	2.94915
AT2G18890	4.87993	3.30078	3.97516
AT2G18960	5.53469	7.0407	6.86083
AT2G18969	3.42276	1.51953	2.01572
AT2G18970	3.06291	1.076	1.52893
AT2G19130	1.59607	3.49497	3.0098
AT2G19190	-0.204837	3.29891	-0.124119
AT2G19310	7.49864	6.36801	6.90204
AT2G19470	2.15239	3.16814	2.71067
AT2G19580	3.62735	2.08281	2.98224
AT2G19582	3.41826	1.54716	2.71476
AT2G19690	3.56036	2.55921	2.64209
AT2G19760	7.88447	6.69643	6.84131
AT2G20100	3.69052	2.56289	3.27162
AT2G20142	3.07975	4.71375	3.46908
AT2G20190	2.55072	3.66264	3.63747
AT2G20260	10.757	8.90503	9.36372
AT2G20330	1.79798	2.92604	2.84184
AT2G20410	9.30165	8.09696	8.46197
AT2G20420	5.17073	6.24863	5.84521
AT2G20450	6.68034	5.56508	5.35715
AT2G20480	3.19971	1.84878	2.07399
AT2G20670	5.54843	3.83013	3.44339
AT2G20724,XLOC_012106	5.48013	3.34555	-6.64386
AT2G20750	4.67185	2.58944	2.99888
AT2G20840	3.38191	2.36918	2.77181
AT2G20875	3.22257	1.97031	1.97874
AT2G20890	9.02119	7.16132	7.69558
AT2G20960	3.34078	4.86258	4.7094
AT2G21140	4.50183	3.27997	3.91457
AT2G21170	7.85574	6.85387	7.30173
AT2G21195	5.4829	4.31981	4.53501
AT2G21210	7.50188	3.93882	4.30083
AT2G21320	5.52771	4.24035	4.89138
AT2G21330	11.3575	9.19523	-6.64386
AT2G21390	3.60933	4.95455	4.8788
AT2G21500	2.98266	4.21308	3.95525
AT2G21520	3.92805	5.09506	4.51751
AT2G21530	7.76253	6.2012	6.84264
AT2G21640	4.00552	2.99738	3.33788
AT2G21960	6.75722	5.17985	5.92742
AT2G21970	8.43479	7.1741	7.68061
AT2G22010	2.927	4.08253	4.01392
AT2G22080	5.20583	4.03525	4.54806
AT2G22122	5.10966	3.95697	4.85364
AT2G22125	2.67784	3.90989	4.04777
AT2G22170	7.16898	5.90367	6.59775
AT2G22330	3.91737	2.90762	3.31541
AT2G22400	1.70982	2.90879	2.47756
AT2G22640	5.2036	4.0376	4.40096
AT2G22660	2.06259	3.39346	2.9203
AT2G22670	7.63125	6.2514	6.84835
AT2G22980	4.14414	2.20961	-6.64386
AT2G22990	7.09234	5.5629	5.90465
AT2G23000	4.619	2.56539	4.63974
AT2G23120	8.49233	6.90967	-6.64386
AT2G23130	5.0897	2.06224	2.44742
AT2G23140	1.43758	2.91404	2.57845
AT2G23340	3.5001	1.93309	2.75333
AT2G23450	2.52259	4.04589	-6.64386
AT2G23672	6.21908	4.71681	5.16984
AT2G23770	1.85741	2.9155	2.49164
AT2G23790	3.53106	4.78706	3.56707
AT2G23985	4.31433	3.16216	3.48216
AT2G24020	7.04451	5.66216	5.94959
AT2G24090	9.11325	7.09353	7.4979
AT2G24150	6.08917	4.86723	5.27014
AT2G24180	4.29893	5.3363	4.51922
AT2G24290	4.85539	3.64477	4.05295
AT2G24395	5.1671	3.5669	3.9519
AT2G24540	4.47885	2.50087	3.17808
AT2G24590	6.24703	5.24306	5.31683
AT2G24692	3.47722	1.04423	1.23351
AT2G24762	5.35836	3.93564	4.46221
AT2G24790	8.86474	7.61921	8.03538
AT2G24850	5.75566	7.10439	-6.64386
AT2G24860	6.38435	5.35033	5.57608
AT2G24970	2.88296	1.59894	1.72146
AT2G25000	3.13379	4.32475	2.86765
AT2G25060	4.99638	3.07584	3.54382
AT2G25080	7.53712	6.49336	6.90387
AT2G25210	9.15213	7.63454	7.65914
AT2G25605	5.23844	3.99025	4.49162
AT2G25760	2.08087	3.21083	2.98381
AT2G25840	3.11044	1.74562	2.53606
AT2G25900	6.44385	5.4392	5.85818
AT2G26010	4.38402	6.90456	4.49621
AT2G26070	3.72395	2.49909	3.07712
AT2G26190	4.63452	5.85451	5.53006
AT2G26215	3.45917	1.81514	2.81668
AT2G26340	6.24918	4.96746	5.3659
AT2G26440	4.87764	6.09309	4.76776
AT2G26500	11.229	9.33254	9.90295
AT2G26540	3.83669	2.72554	3.1935
AT2G26560	3.94988	6.9893	-6.64386
AT2G26570	1.68244	2.79544	2.4597
AT2G26690	6.35638	5.1284	5.45246
AT2G26695	4.38276	2.02308	-6.64386
AT2G26840	4.02814	2.92622	3.11407
AT2G26975	7.48597	6.28328	6.57359
AT2G27090	1.85198	3.17301	2.71634
AT2G27130	4.71832	2.63075	3.42687
AT2G27285	1.94789	2.98131	2.39606
AT2G27290	7.69519	5.95113	-6.64386
AT2G27330	4.6321	3.60897	3.83649
AT2G27385	8.47667	6.7	-6.64386
AT2G27400,XLOC_012497	4.35229	3.21806	-6.64386
AT2G27402	6.108	3.66011	-6.64386
AT2G27660	0.530261	3.53541	0.853101
AT2G27710	8.64068	7.47916	7.3176
AT2G27720	8.96757	7.94069	7.88348
AT2G27820	5.73003	4.68392	5.05329
AT2G27960	6.40619	5.15459	5.46774
AT2G27970	4.54581	3.29693	3.6654
AT2G28150	3.9106	2.76704	3.35545
AT2G28410	4.9858	3.65777	4.4003
AT2G28430	6.90516	5.69716	5.91725
AT2G28550	6.16795	5.15444	5.75922
AT2G28605	6.25638	4.0216	4.76851
AT2G28710	2.14871	3.16626	1.061
AT2G28740	5.90945	4.57656	4.63933
AT2G28760	2.08169	3.14347	2.32211
AT2G28790	3.48472	2.23502	2.60882
AT2G28870	3.82766	2.03537	2.76615
AT2G28890	3.10564	4.42071	3.59395
AT2G29070	1.66372	2.91162	2.50406
AT2G29120	2.14266	4.40467	-6.64386
AT2G29125	2.97698	1.41952	1.98133
AT2G29140	1.82205	2.86148	2.73571
AT2G29170	6.43304	4.9948	5.58006
AT2G29180	6.97927	5.19933	5.72698
AT2G29290	5.17876	3.11008	-6.64386
AT2G29310	6.13983	3.71456	-6.64386
AT2G29340	7.1033	6.03927	6.34821
AT2G29350	3.24172	6.94965	3.37569
AT2G29450	7.13697	5.91606	6.60655
AT2G29460	3.59733	6.2718	3.11832
AT2G29470	-1.85988	4.32005	-3.84062
AT2G29510	2.05698	3.08681	3.20867
AT2G29720	3.21989	4.80922	3.87604
AT2G29990	3.23409	4.92095	3.76137
AT2G29995	3.82354	2.39036	2.7394
AT2G30110	4.31552	5.48867	5.37605
AT2G30140	3.46131	5.89104	4.03177
AT2G30150	3.48334	2.43964	2.89992
AT2G30200	4.81711	3.78777	4.11873
AT2G30230	5.54311	4.46362	5.20347
AT2G30410	6.25165	5.06013	5.45357
AT2G30420	3.57324	2.35696	2.57158
AT2G30570	12.7921	10.8897	11.5053
AT2G30766	8.05976	4.38239	4.59438
AT2G30770	2.87856	4.39096	-6.64386
AT2G30990	2.65183	3.9551	3.60698
AT2G31060	2.85701	4.31507	-6.64386
AT2G31230	6.88421	5.84868	6.03698
AT2G31260	1.82407	3.10015	2.61726
AT2G31380	6.40488	5.13553	5.66192
AT2G31680	4.34686	3.33105	3.4631
AT2G31730	2.94232	1.39095	2.15765
AT2G31750	4.21519	3.17175	3.39291
AT2G31820	2.63879	3.81182	3.58714
AT2G31880	5.44413	7.48394	-6.64386
AT2G31890	3.24292	5.06869	4.31249
AT2G31945	-0.277055	3.94597	-0.242606
AT2G31960	1.92165	2.99846	2.82528
AT2G32030	2.01529	3.39156	2.54462
AT2G32060	8.21964	7.03836	6.93988
AT2G32090	6.98065	5.65604	6.08681
AT2G32100	3.95971	2.64892	3.15178
AT2G32160	3.85101	5.41928	4.13172
AT2G32180	5.12668	3.64953	4.13248
AT2G32190	1.67128	3.74798	2.56796
AT2G32240	1.60319	2.8182	1.94206
AT2G32380	5.19233	3.77441	3.85011
AT2G32480	6.09247	4.99998	5.65632
AT2G32487	3.81752	2.53793	2.99151
AT2G32500	3.95926	2.34796	-6.64386
AT2G32540	3.07978	1.25415	2.55036
AT2G32560	6.07491	4.62094	-6.64386
AT2G32640	3.1963	2.15996	2.84924
AT2G32650	4.37755	3.16347	3.26676
AT2G32680	3.72935	5.34798	4.30249
AT2G32690	4.7823	2.94297	3.3758
AT2G32730	3.14466	4.48093	4.37602
AT2G32795	3.84151	2.57958	3.08589
AT2G32850	2.07016	3.25495	3.02552
AT2G32860	2.24956	3.32494	3.37189
AT2G32910	1.86291	3.02486	2.72292
AT2G32960	3.2608	1.91854	1.97197
AT2G32990	4.35635	3.07394	3.99142
AT2G33170	1.9574	3.0011	2.28377
AT2G33180	5.94789	4.26902	4.57023
AT2G33330	4.12434	2.96519	3.4472
AT2G33340	3.77361	4.77694	4.66141
AT2G33430	6.47583	5.245	5.33537
AT2G33450	7.88537	6.55114	6.93387
AT2G33550	3.32217	2.30462	3.02332
AT2G33630	3.74911	4.76371	4.49935
AT2G33770	3.54176	5.19447	5.13632
AT2G33800	8.33444	6.47989	6.93324
AT2G33840	1.82176	3.13941	2.54876
AT2G33855	6.43112	4.54665	5.04259
AT2G34050	3.99478	2.98734	3.24837
AT2G34420	14.2323	12.61	13.1829
AT2G34430	12.6985	10.1924	10.3963
AT2G34460	7.6263	6.05416	6.72932
AT2G34490	4.27309	3.03053	4.09469
AT2G34585	7.09602	6.02384	6.45672
AT2G35050	2.59289	4.42854	3.98798
AT2G35260	6.55056	5.47144	6.17913
AT2G35370	9.3411	7.7251	-6.64386
AT2G35410	6.16275	4.92772	5.18081
AT2G35760	5.45011	4.43783	5.19872
AT2G35830	7.55474	5.7165	6.61575
AT2G35860	4.8754	3.84974	4.6908
AT2G35940	3.81643	5.29894	4.82551
AT2G35960	6.50054	4.61033	-6.64386
AT2G36160	8.5485	7.43188	7.39944
AT2G36580	3.56935	4.87663	4.20014
AT2G36800	2.23445	4.31854	-6.64386
AT2G36830	8.92168	6.71462	-6.64386
AT2G36835	6.74825	5.46159	5.36602
AT2G36870	6.8824	5.04101	-6.64386
AT2G36885	3.79662	2.44628	3.12382
AT2G36895	6.69794	4.98972	5.59208
AT2G36910	2.82124	3.9857	3.81245
AT2G37060	2.84068	1.57658	1.55008
AT2G37120	6.36611	5.31583	5.39562
AT2G37170	7.41907	5.66189	-6.64386
AT2G37180	4.85401	2.76821	3.29083
AT2G37200	6.18261	5.13161	5.50252
AT2G37220	8.50287	6.94879	7.41877
AT2G37470	6.21016	4.93618	4.97049
AT2G37640	4.83812	3.40095	3.99446
AT2G37750	1.66872	4.80143	0.983262
AT2G37990	3.12275	4.17234	3.76512
AT2G38000	2.64653	3.7345	3.50522
AT2G38020	2.16625	3.40031	3.11307
AT2G38025	5.07698	3.99124	3.96378
AT2G38120	5.68443	4.61554	5.05986
AT2G38140	8.82621	6.77468	6.96469
AT2G38170	8.10979	6.99315	7.61843
AT2G38210	3.98094	2.1072	2.98415
AT2G38230	5.48857	3.91141	4.54096
AT2G38280	2.07349	3.09098	3.0168
AT2G38360	3.56654	2.52047	3.07888
AT2G38470	4.71898	6.34333	6.3711
AT2G38540	11.1385	9.45754	9.80269
AT2G38750	4.58853	2.41863	-6.64386
AT2G38800	3.29721	4.99226	4.52208
AT2G38810	4.07219	2.61114	2.65899
AT2G38860	3.64451	5.37936	4.11018
AT2G38950	2.19789	3.25685	2.95715
AT2G39010	8.34829	6.62688	-6.64386
AT2G39030	2.48877	3.75692	2.75009
AT2G39210	3.64579	6.31118	3.86773
AT2G39220	1.97502	3.00518	2.38055
AT2G39250	3.869	2.86027	3.56249
AT2G39440	3.69801	2.54471	3.07442
AT2G39470	7.74985	5.86051	6.4609
AT2G39500	6.5414	5.30845	5.29445
AT2G39660	2.2169	3.6587	-6.64386
AT2G39800	5.29189	4.03058	4.80886
AT2G39920	3.67109	2.2429	3.22953
AT2G40000	4.93492	6.5797	5.55325
AT2G40140	4.6703	6.0733	5.55282
AT2G40205	11.8137	10.3455	10.1002
AT2G40230	3.12169	1.67315	2.42046
AT2G40360	1.77625	2.99473	2.45746
AT2G40400	2.78943	1.71488	1.60248
AT2G40420	4.79978	3.46864	4.06056
AT2G40435	4.13705	2.81128	3.64772
AT2G40490	7.34958	6.09742	6.24718
AT2G40530	4.41538	2.42944	3.21929
AT2G40610	6.99006	5.18786	4.95706
AT2G40670	6.50755	5.267	6.07514
AT2G40880	9.27031	8.0284	8.42256
AT2G40930	1.72445	2.85652	2.66085
AT2G40950	2.7485	4.19349	3.58291
AT2G41010	3.59432	2.4505	3.08281
AT2G41100	6.10196	8.36292	7.91555
AT2G41190	3.96367	1.72903	-6.64386
AT2G41200	3.58637	2.47026	2.79206
AT2G41220	1.44929	3.21308	2.66917
AT2G41290	3.60138	1.46225	-6.64386
AT2G41312	4.71107	2.97253	3.71412
AT2G41380	1.06448	4.18027	-6.64386
AT2G41475	6.71731	5.32533	6.22883
AT2G41750	3.23711	2.1268	2.63153
AT2G41835	1.83508	3.53855	2.53181
AT2G41850	-3.40862	5.02132	-2.9292
AT2G41905	3.18895	1.63514	2.46361
AT2G42130	5.54487	4.51108	4.96859
AT2G42190	6.23764	4.96666	5.18963
AT2G42200	2.8003	1.6841	2.44099
AT2G42210	7.89276	6.63715	6.77008
AT2G42220	8.06893	6.51315	7.01122
AT2G42360	1.16797	3.31269	1.26664
AT2G42380	2.97899	1.50694	1.91236
AT2G42485	4.40823	3.08454	3.6059
AT2G42530	7.6938	5.65274	-6.64386
AT2G42540	9.66112	6.93542	-6.64386
AT2G42570	3.54756	1.85303	2.44253
AT2G42770	5.38769	4.17397	4.32877
AT2G42840	4.04558	2.36677	2.89339
AT2G42870	3.5763	2.17316	2.77202
AT2G42890	2.22603	4.1099	3.51822
AT2G42975	6.21022	4.40584	-6.64386
AT2G43000	1.38607	4.69344	-6.64386
AT2G43030	8.29797	7.04353	7.37149
AT2G43100	6.76365	5.20503	6.19852
AT2G43210	1.97009	2.99353	2.82047
AT2G43290	6.83146	5.60501	6.53382
AT2G43340	5.20833	3.70518	4.15655
AT2G43375	5.46776	4.21765	4.66743
AT2G43460	8.94281	7.63968	7.64142
AT2G43500	1.57898	3.32636	2.99995
AT2G43510	4.67803	6.42629	4.41447
AT2G43530	7.72748	6.07575	-6.64386
AT2G43535	3.78731	1.83248	2.37916
AT2G43550	6.72391	4.29302	5.4296
AT2G43560	7.00278	5.43494	6.01284
AT2G43570	5.24648	7.23482	-6.64386
AT2G43590	3.55996	5.56157	-6.64386
AT2G43680	3.96299	5.29537	5.14416
AT2G43760	5.69373	4.63029	4.83824
AT2G43820	2.79532	4.15581	2.43581
AT2G43850	2.74431	3.78299	3.23654
AT2G43920	4.40031	2.79889	-6.64386
AT2G43945	6.09975	5.01061	5.49058
AT2G44240	-0.682221	4.68704	-0.762243
AT2G44300	3.54591	2.21955	2.55325
AT2G44310	7.64867	6.45107	6.6919
AT2G44620	7.5747	6.44465	6.55018
AT2G44650	6.89013	5.27706	5.61869
AT2G44740	3.95461	2.60834	2.44485
AT2G44790	2.65608	3.74232	2.04825
AT2G44920	6.42666	4.74631	5.16549
AT2G44940	6.70159	5.22458	5.46721
AT2G45030	2.43538	3.64919	3.1743
AT2G45080	3.77179	2.41118	3.02547
AT2G45180	11.4622	9.46343	9.97203
AT2G45190	4.05592	2.58785	3.2065
AT2G45210	1.10843	3.16522	0.0886708
AT2G45220	-0.0041653	5.97677	0.621703
AT2G45315	4.07012	3.03406	3.30014
AT2G45470	5.09905	3.61511	-6.64386
AT2G45510	1.35976	3.15187	2.10612
AT2G45540	1.76974	2.93067	2.59872
AT2G45570	-0.976631	3.43177	-0.82082
AT2G45760	2.10506	3.56733	-6.64386
AT2G45860	6.134	4.99771	4.97902
AT2G45910	1.78014	3.03462	2.55868
AT2G45970	4.2078	2.91769	3.35208
AT2G46150	1.07006	3.35907	1.78095
AT2G46220	7.35842	6.29317	6.34595
AT2G46400	3.31069	5.13386	3.74666
AT2G46430	3.99086	5.20149	4.35176
AT2G46500	2.91019	4.27229	3.86963
AT2G46540	7.52148	6.43828	6.31534
AT2G46690	5.93745	4.37159	-6.64386
AT2G46735	4.4101	3.38809	3.69471
AT2G46820	11.1873	9.02368	9.66293
AT2G46870	3.97603	2.60532	3.42593
AT2G46940	2.95617	1.84359	2.25027
AT2G47015	3.38052	1.72289	2.76693
AT2G47190	1.58908	4.60656	1.43842
AT2G47250	2.07317	3.47072	3.13523
AT2G47370	3.32376	2.11588	2.59214
AT2G47400	9.72721	8.22969	8.43409
AT2G47450	6.90084	5.61043	5.99822
AT2G47510	3.90506	5.07154	4.6197
AT2G47690	6.29207	5.25462	5.31672
AT2G47800	1.45716	3.66248	-6.64386
AT2G47840	6.19195	5.04934	5.36488
AT2G47910	4.69242	3.57943	4.1601
AT2G47930	4.40515	2.90295	3.6298
AT2G47980	1.90389	3.00237	2.87095
AT2G48020	4.74094	3.71532	3.90841
AT2G48070	6.19653	4.66094	5.1789
AT2G48160	1.50236	2.95811	2.63944
AT3G01210	4.87797	3.77008	4.34459
AT3G01290	5.5511	7.45138	-6.64386
AT3G01310	3.0125	4.05006	4.04653
AT3G01390	8.78346	7.45084	7.66023
AT3G01420	-2.49253	5.00208	-0.791982
AT3G01440	5.32173	3.40901	-6.64386
AT3G01480	6.34383	5.2687	5.69282
AT3G01500	10.2886	7.82881	8.34208
AT3G01720	1.78824	3.15039	2.66271
AT3G01770	1.89201	3.28032	2.92386
AT3G01780	2.46717	3.51799	3.45033
AT3G01980	4.96874	3.70065	4.07014
AT3G02110	4.10199	3.10161	3.66849
AT3G02468	9.72698	8.6078	8.83917
AT3G02580	4.49477	3.35644	3.82542
AT3G02640	3.96664	2.48244	2.73225
AT3G02730	9.54257	7.82507	-6.64386
AT3G02830	6.08246	4.89556	5.44896
AT3G03190	5.5873	3.67344	4.93979
AT3G03440	3.6831	4.70937	3.81856
AT3G03470	5.28429	6.32525	5.60572
AT3G03520	1.54344	3.08719	2.56858
AT3G03790	2.02429	3.07013	2.87871
AT3G03820	6.9869	5.13834	5.2334
AT3G03840	4.01817	2.13834	2.36164
AT3G03850	4.60474	3.20432	3.35023
AT3G03900	3.36956	2.28527	3.09976
AT3G03950	2.63768	3.80823	3.27895
AT3G03980	3.89314	2.63067	2.9887
AT3G04070	-0.412554	3.71127	-6.64386
AT3G04140	4.73208	3.4636	4.18096
AT3G04400	10.3494	9.18629	9.19118
AT3G04520	2.84534	3.91242	3.51642
AT3G04550	5.70591	4.57543	4.99266
AT3G04790	7.2531	5.32667	5.63873
AT3G04860	3.29476	2.09695	2.37624
AT3G04890	5.36165	4.28809	4.70397
AT3G05000	5.31386	4.19456	4.36854
AT3G05030	4.48223	3.43856	4.4467
AT3G05180	4.66071	2.94451	3.72262
AT3G05410	4.12697	2.92533	3.36908
AT3G05490	5.62407	4.19851	4.72534
AT3G05625	2.87623	1.85057	2.52888
AT3G05690	3.68511	5.05884	4.09861
AT3G05727	6.59268	5.12772	-6.64386
AT3G05730	7.93844	6.37594	6.42019
AT3G05800	3.07043	1.07397	1.5492
AT3G05810	4.66654	3.66437	4.04329
AT3G05880	7.8271	6.05834	6.75399
AT3G05890	3.84396	1.9927	1.89458
AT3G05935	4.65282	3.55102	3.79812
AT3G06035	6.0861	4.7838	5.59257
AT3G06070	7.19707	5.95635	5.86124
AT3G06125	9.02696	7.38677	7.68574
AT3G06145	5.1252	3.15041	3.53631
AT3G06320	6.01777	4.97194	5.33015
AT3G06400	2.29391	3.34436	2.91703
AT3G06450	1.97132	3.3734	2.63222
AT3G06740	4.54394	3.41061	3.63804
AT3G06750	5.60748	4.02329	4.51193
AT3G06770	3.93914	2.0705	2.65365
AT3G06810	2.2376	3.84684	3.24791
AT3G06860	3.62215	4.97897	4.63413
AT3G06870	4.03879	2.24554	2.7068
AT3G06890	2.86523	1.66473	2.12963
AT3G07340	2.93821	1.50344	1.77484
AT3G07470	6.29507	5.09731	5.68255
AT3G07500	3.05955	1.85697	2.56482
AT3G07568	6.92269	5.70288	5.82214
AT3G07600	1.05548	3.00413	0.492099
AT3G07700	3.39236	5.1501	4.66176
AT3G07770	1.69479	3.1488	2.67879
AT3G07780	2.90151	3.90223	3.79304
AT3G07910	6.4366	5.08943	5.31468
AT3G08030	6.56827	5.49996	5.63291
AT3G08530	3.76268	5.1613	4.79102
AT3G08600	3.43027	1.69068	2.22061
AT3G08720	1.95808	3.79141	3.33033
AT3G08770	6.3788	4.41043	4.87478
AT3G08850	2.75296	3.86326	3.89326
AT3G08870	2.61713	3.70855	2.7807
AT3G08920	6.67756	4.76593	5.26453
AT3G08940	11.9478	10.0863	10.7724
AT3G09020	3.83684	5.11098	4.27472
AT3G09270	1.81153	4.11649	-6.64386
AT3G09390	10.8471	9.83348	10.336
AT3G09440	7.57963	8.6017	8.06724
AT3G09500	9.17307	7.96222	7.9952
AT3G09580	2.92906	1.91115	1.93864
AT3G09840	5.8667	7.52754	7.06263
AT3G09850	1.67409	3.01316	2.60422
AT3G09860	8.10425	6.66152	7.0537
AT3G09940	1.84305	4.2526	2.04515
AT3G10060	6.68824	5.14654	5.69324
AT3G10080	5.03948	3.25011	3.94393
AT3G10380	2.80808	4.0739	3.68468
AT3G10420	4.85562	6.06153	5.54524
AT3G10490	2.19345	3.29548	3.03771
AT3G10500	2.09505	4.15681	-6.64386
AT3G10520	6.92309	5.76711	6.16928
AT3G10525	6.19861	4.99144	5.52465
AT3G10620	5.05276	3.97438	4.19449
AT3G10800	2.89909	3.92576	3.64963
AT3G10940	4.57154	3.01786	4.41984
AT3G11010	4.03696	5.29694	4.16095
AT3G11110	5.19313	2.98912	3.6377
AT3G11120	10.6069	9.27308	9.23098
AT3G11130	3.96557	5.31517	4.99203
AT3G11340	2.54078	3.68501	-6.64386
AT3G11500	7.03903	5.57807	5.96543
AT3G11510	9.31548	8.0677	8.0068
AT3G11540	1.64761	2.95449	2.86794
AT3G11630	9.16057	7.45084	7.99997
AT3G11690	4.07044	2.90556	3.52351
AT3G11700	5.77883	4.60854	5.17364
AT3G11710	2.724	3.88928	3.47698
AT3G11840	3.33288	4.65657	3.61287
AT3G11960	1.54225	2.87708	2.75638
AT3G12110	2.91946	1.44607	2.09673
AT3G12220	1.19716	3.02223	0.33714
AT3G12260	7.7037	6.50034	6.81958
AT3G12280	1.89378	2.98934	2.7869
AT3G12345	7.56685	5.94077	6.29789
AT3G12360	3.27302	4.3452	4.02502
AT3G12570	2.98976	4.10142	3.89829
AT3G12587	7.37385	6.16626	6.03608
AT3G12610	6.18995	5.128	5.5681
AT3G12685	4.28568	2.47124	2.98461
AT3G12740	5.33813	6.54896	5.82361
AT3G12780	9.94653	8.2849	8.94766
AT3G12870	3.24904	0.854794	0.974977
AT3G12965	7.68663	6.65147	6.67504
AT3G13080	2.06417	4.52847	-6.64386
AT3G13110	6.29494	5.07631	5.82192
AT3G13175	4.3667	3.04794	3.56668
AT3G13300	2.5812	4.12058	3.94835
AT3G13330	2.95845	4.42124	3.79626
AT3G13433	3.14021	6.01415	2.68861
AT3G13480	5.88423	4.72607	5.07027
AT3G13520	8.27524	6.53711	6.77215
AT3G13610	1.81402	4.60871	0.293688
AT3G13650	3.48885	1.42659	2.26973
AT3G13670	2.55755	3.94052	3.5286
AT3G13674	3.35813	1.83836	1.96958
AT3G13677	4.04239	2.90543	3.18552
AT3G13790	2.25875	4.71496	2.00037
AT3G13845	5.18858	3.74746	3.98325
AT3G13950	3.3879	6.4107	3.03604
AT3G13970	3.72241	2.63333	2.38211
AT3G14050	4.04257	5.9264	-6.64386
AT3G14230	4.45984	5.52629	5.40617
AT3G14440	3.68591	2.61479	3.57988
AT3G14620	3.46451	5.14434	3.68438
AT3G14830	2.38213	3.55323	3.12737
AT3G14990	3.66107	5.90023	-6.64386
AT3G15020	4.1636	2.78551	3.45737
AT3G15115	2.91909	1.57669	2.34926
AT3G15190	8.22781	6.62165	7.15241
AT3G15395	5.83694	4.83493	4.79151
AT3G15480	7.36825	6.00856	6.61815
AT3G15500	1.0251	4.62282	0.820722
AT3G15680	4.8466	2.9869	3.67657
AT3G15730	5.77042	7.20016	7.19285
AT3G15850	7.66088	5.43595	5.93399
AT3G15900	5.38915	4.32218	4.6708
AT3G15920	1.72719	2.75475	2.27478
AT3G15940	1.70724	2.89125	2.7425
AT3G16080	8.20449	7.09635	6.97007
AT3G16100	5.26992	4.04865	4.22415
AT3G16140	11.0252	9.34356	9.92076
AT3G16240	9.50959	6.907	7.38706
AT3G16370	8.18452	6.91752	7.52554
AT3G16570	7.80946	5.88107	-6.64386
AT3G16640	9.99993	8.89126	9.06129
AT3G16670	3.94701	2.80456	1.93074
AT3G16830	2.32216	3.74106	3.29302
AT3G16850	5.63396	4.59942	5.16337
AT3G16870	3.86591	2.77586	2.96047
AT3G17070	4.80492	3.77823	4.43411
AT3G17120	4.76447	3.36348	-6.64386
AT3G17130	4.44364	2.4188	-6.64386
AT3G17185	6.81665	3.87516	-6.64386
AT3G17205	2.58508	3.67968	3.43329
AT3G17210	7.76555	6.27411	6.59199
AT3G17240	4.01045	5.13065	4.65549
AT3G17350	3.40969	1.9204	2.62747
AT3G17626	3.88435	2.45936	2.93546
AT3G17670	4.05642	2.92224	3.37851
AT3G17810	4.50579	6.14989	-6.64386
AT3G17840	4.14604	3.07495	3.40867
AT3G17850	2.1281	3.37789	3.27874
AT3G17900	1.90436	3.02259	3.0104
AT3G18050	6.83701	5.32441	5.77939
AT3G18250	4.99741	8.40425	3.93576
AT3G18280	6.43199	4.90042	5.36294
AT3G18370	3.24885	4.83265	4.38439
AT3G18480	1.9147	3.20533	2.90628
AT3G18600	1.84506	2.86218	2.34362
AT3G18710	3.68005	2.44127	3.39825
AT3G18740	9.1301	8.08547	7.95212
AT3G18830	5.70318	6.85711	6.30259
AT3G19030	7.06627	4.65572	5.02614
AT3G19190	1.52965	2.8886	2.0974
AT3G19240	1.76964	3.18801	3.00248
AT3G19508	3.30315	2.19999	2.01042
AT3G19580	3.26369	4.70458	3.84153
AT3G19800	6.02924	4.49918	5.23243
AT3G19930	4.40113	5.65862	5.51271
AT3G20250	2.67317	4.44231	4.05209
AT3G20410	2.71377	4.05817	3.88801
AT3G20680	5.16489	3.31406	3.83412
AT3G20770	4.24998	5.67298	5.34476
AT3G21055	12.163	9.8967	10.3193
AT3G21080	1.90664	3.36596	1.33548
AT3G21260	4.47089	2.46653	-6.64386
AT3G21360	4.15884	2.93514	3.61836
AT3G21390	4.25213	2.76001	3.43237
AT3G21510	3.15275	1.70753	1.97566
AT3G21520	1.3925	5.74744	-6.64386
AT3G21550	4.2527	2.6099	3.25532
AT3G21670	6.28331	3.95271	-6.64386
AT3G21690	4.46723	5.52716	4.81497
AT3G21780	1.96141	3.95042	2.27656
AT3G21870	3.99718	2.22449	2.51563
AT3G21890	4.02931	2.05709	2.35575
AT3G22120	4.27617	3.1323	3.43776
AT3G22160	3.97788	5.22708	3.62259
AT3G22170	1.78548	2.99725	2.55059
AT3G22210	8.05427	6.27039	6.86923
AT3G22230	8.88672	7.7563	7.63391
AT3G22231	11.0392	10.0042	-6.64386
AT3G22235	12.063	11.0528	-6.64386
AT3G22380	3.38742	4.68127	4.43934
AT3G22415	4.02308	2.34939	3.14816
AT3G22440	5.27396	6.36094	6.25585
AT3G22520	2.36806	3.56657	3.48353
AT3G22530	5.68366	4.57192	4.74988
AT3G22540	3.90966	1.92662	2.88638
AT3G22550	5.59481	3.75565	-6.64386
AT3G22600	5.51447	7.43996	-6.64386
AT3G22968	7.57563	6.50536	6.92533
AT3G23050	7.0145	5.93876	6.25091
AT3G23390	8.00424	6.91509	6.89091
AT3G23400	7.76297	6.72614	6.8775
AT3G23550	3.39645	4.91421	4.9847
AT3G23730	4.22121	2.94625	3.2586
AT3G23760	5.16167	3.3769	3.96897
AT3G23805	6.42004	4.28667	4.66326
AT3G23830	4.91666	3.83448	3.64583
AT3G24180	3.06595	4.0842	3.56125
AT3G24420	6.76926	4.81111	-6.64386
AT3G24450	2.97201	1.95833	1.69958
AT3G24503	4.93708	6.62688	-6.64386
AT3G24506	5.28028	4.06349	4.26991
AT3G24590	5.44936	4.14692	4.72342
AT3G24770	6.18355	4.59186	5.21533
AT3G25010	2.16895	4.54704	2.63019
AT3G25480	4.92609	3.60502	3.92304
AT3G25610	2.52943	4.31728	-6.64386
AT3G25710	3.01012	1.98457	2.82895
AT3G25717	7.84362	6.24369	6.8639
AT3G25760	5.69026	3.80367	5.35865
AT3G25770	7.7257	6.45195	7.04199
AT3G25800	3.55153	4.67824	4.3202
AT3G25805	4.66811	3.44902	3.84367
AT3G25860	5.32537	4.10732	4.43224
AT3G25905	3.71284	2.51713	2.56661
AT3G25920	8.39401	6.61627	7.04649
AT3G26090	2.18677	3.39594	2.66391
AT3G26170	3.18042	4.75556	3.53718
AT3G26200	2.4304	3.83117	4.03927
AT3G26210	4.41453	5.93796	4.88341
AT3G26440	1.55758	4.40714	1.99882
AT3G26500	2.43523	4.63021	2.92178
AT3G26520	10.1974	8.11243	8.59374
AT3G26600	1.59166	3.52187	2.38471
AT3G26650	11.5462	9.95015	10.4305
AT3G26700	3.19474	2.04893	2.46717
AT3G26710	6.3666	4.54063	5.02961
AT3G26830	2.05188	6.30899	-6.64386
AT3G26840	2.71226	4.91166	3.34308
AT3G26900	6.24034	4.829	5.07167
AT3G26910	1.90411	3.08362	2.71204
AT3G26960	5.88516	3.36042	-6.64386
AT3G27030	4.90474	3.37471	3.79497
AT3G27050	5.63694	4.3766	4.7571
AT3G27160	8.83892	6.66985	7.05574
AT3G27250	3.40043	1.22003	3.0825
AT3G27260	2.35645	3.93133	3.60331
AT3G27340	5.42993	4.08444	4.54299
AT3G27350	4.89769	3.58584	4.12597
AT3G27540	2.93628	1.5632	1.49902
AT3G27690	11.1661	9.27799	9.63634
AT3G27830	8.28107	6.40872	7.06058
AT3G27850	8.76878	7.08835	7.53248
AT3G28007	3.90656	2.62066	2.8273
AT3G28080	5.26517	4.15619	4.9043
AT3G28130	5.42855	3.70292	-6.64386
AT3G28200	3.92589	2.30247	2.98675
AT3G28220	6.07652	2.6879	-6.64386
AT3G28270	4.12942	0.87312	3.89293
AT3G28540	2.40488	3.53528	1.86346
AT3G28890	2.32101	4.32161	1.96667
AT3G28920	5.56666	4.48862	4.75741
AT3G29030	6.50345	4.59825	-6.64386
AT3G29130	4.42381	3.41804	3.39586
AT3G29250	-0.162393	3.35959	-1.16722
AT3G29310	1.69712	2.86473	2.62113
AT3G29350	6.08809	5.01454	5.16291
AT3G29370	2.96625	1.29065	1.44767
AT3G29575	4.86028	3.7932	3.1749
AT3G29644	3.93089	2.63169	3.35697
AT3G30720	5.20687	2.60228	2.28894
AT3G30775	3.07938	4.2646	3.87753
AT3G33000	3.62007	1.7827	2.717
AT3G43300	2.43797	3.5369	3.21511
AT3G43720	7.04855	5.09903	5.64738
AT3G43980	7.60079	6.41754	6.36108
AT3G44010	9.78615	8.66196	8.5416
AT3G44020	6.41488	4.43883	-6.64386
AT3G44100	8.30384	7.24109	7.2218
AT3G44220	2.96887	1.21623	1.67616
AT3G44300	2.59432	6.44133	2.33472
AT3G44310	10.158	9.09903	9.45367
AT3G44380	4.41496	3.28777	3.14059
AT3G44400	1.87725	3.19368	2.52167
AT3G44450	8.13483	6.87831	7.21172
AT3G44480	2.34355	3.95417	-6.64386
AT3G44590	6.17124	4.8175	4.76467
AT3G44670	2.55367	3.80332	3.11001
AT3G44716	3.23587	1.80914	2.32204
AT3G44735	7.46349	5.48775	5.99845
AT3G44798	4.24654	2.86621	3.17856
[truncated: 1,420 more rows]

## Sheet: Sheet4
Additional file 1: Expression of down-regulated DE genes in WT, sr1-1 mutant and SR1-YFP
[truncated: 1,929 more rows]

[truncated: 1 more sheets: Sheet5]
