# Supplementary material for: Global gene expression analysis using RNA-seq uncovered a new role for SR1/CAMTA3 transcription factor in salt stress
Source: Sci Rep. 2016 Jun 2;6:27021. doi: 10.1038/srep27021 (PMC4890006; doi:10.1038/srep27021)
Supplement: Supplementary Dataset 2 [file srep27021-s3.xls]

## Sheet: Sheet1
Additional file 2: GO enrichment analysis with DE genes
Go term	observed	expected	q value
GO:0015979: photosynthesis	64	7.47081	91.6098
GO:0042742: defense response to bacterium	77	17.0265	56.2842
GO:0006412: translation	108	39.352	38.4839
GO:0009414: response to water deprivation	53	17.4608	21.008
GO:0042254: ribosome biogenesis	37	9.99003	19.4817
GO:0050832: defense response to fungus	39	11.2931	18.8348
GO:0009409: response to cold	59	22.1518	18.8078
GO:0009737: response to abscisic acid stimulus	68	28.1458	18.17
GO:0080167: response to karrikin	37	11.0325	17.1086
GO:0046686: response to cadmium ion	64	28.4064	14.4805
GO:0009773: photosynthetic electron transport in photosystem I	10	1.30305	10.7383
GO:0006979: response to oxidative stress	47	20.4144	10.7153
GO:0009637: response to blue light	15	3.12731	10.1557
GO:0009767: photosynthetic electron transport chain	9	1.12931	9.99565
GO:0009733: response to auxin stimulus	50	23.1942	9.86166
GO:0042538: hyperosmotic salinity response	17	4.25662	9.32662
GO:0010114: response to red light	17	4.25662	9.32662
GO:0010200: response to chitin	29	11.0325	8.47783
GO:0010218: response to far red light	15	3.64853	8.46952
GO:0009407: toxin catabolic process	16	4.08288	8.43926
GO:0019684: photosynthesis, light reaction	9	1.38992	8.15017
GO:0009765: photosynthesis, light harvesting	6	0.608089	7.8582
GO:0009651: response to salt stress	61	33.1843	7.85283
GO:0018208: peptidyl-proline modification	10	1.99801	6.82033
GO:0006833: water transport	6	0.694959	6.79347
GO:0051707: response to other organism	16	4.77784	6.74832
GO:0006869: lipid transport	26	10.5981	6.54286
GO:0006334: nucleosome assembly	16	5.03845	6.20233
GO:0010150: leaf senescence	15	4.51723	6.17257
GO:0015991: ATP hydrolysis coupled proton transport	5	0.521219	6.12583
GO:0019253: reductive pentose-phosphate cycle	5	0.521219	6.12583
GO:0006457: protein folding	38	19.0245	6.05669
GO:0006952: defense response	62	36.8328	5.92897
GO:0009816: defense response to bacterium, incompatible interaction	11	2.77983	5.74525
GO:0009817: defense response to fungus, incompatible interaction	13	3.7354	5.73426
GO:0000413: protein peptidyl-prolyl isomerization	8	1.56366	5.52917
GO:0006096: glycolysis	13	3.90914	5.35058
GO:0009769: photosynthesis, light harvesting in photosystem II	5	0.608089	5.27955
GO:0009646: response to absence of light	6	0.955568	4.94493
GO:0009631: cold acclimation	9	2.25862	4.59745
GO:0031347: regulation of defense response	9	2.25862	4.59745
GO:0009612: response to mechanical stimulus	5	0.694959	4.55848
GO:0010120: camalexin biosynthetic process	5	0.694959	4.55848
GO:0009768: photosynthesis, light harvesting in photosystem I	4	0.434349	4.53791
GO:0042549: photosystem II stabilization	4	0.434349	4.53791
GO:0050821: protein stabilization	4	0.434349	4.53791
GO:0009826: unidimensional cell growth	20	8.51324	4.51554
GO:0015914: phospholipid transport	6	1.04244	4.51414
GO:0032502: developmental process	7	1.47679	4.36524
GO:0006631: fatty acid metabolic process	10	2.8667	4.34421
GO:0009617: response to bacterium	16	6.25463	4.28251
GO:0010206: photosystem II repair	5	0.781828	4.12526
GO:0046777: protein autophosphorylation	18	7.64454	4.08372
GO:0009828: plant-type cell wall loosening	10	3.04044	3.98755
GO:0009751: response to salicylic acid stimulus	23	11.0325	3.97821
GO:0009611: response to wounding	26	13.1173	3.97801
GO:0061077: chaperone-mediated protein folding	3	0.260609	3.89957
GO:0006949: syncytium formation	6	1.21618	3.86292
GO:0009867: jasmonic acid mediated signaling pathway	10	3.12731	3.83455
GO:0010196: nonphotochemical quenching	4	0.521219	3.82518
GO:0006633: fatty acid biosynthetic process	13	4.86471	3.74289
GO:0010112: regulation of systemic acquired resistance	5	0.868698	3.74053
GO:0009744: response to sucrose stimulus	10	3.21418	3.67293
GO:0009615: response to virus	9	2.69296	3.66948
GO:0015995: chlorophyll biosynthetic process	8	2.25862	3.48525
GO:0009684: indoleacetic acid biosynthetic process	5	0.955568	3.34581
GO:0010207: photosystem II assembly	5	0.955568	3.34581
GO:0009772: photosynthetic electron transport in photosystem II	4	0.608089	3.2873
GO:0015977: carbon fixation	4	0.608089	3.2873
GO:0009753: response to jasmonic acid stimulus	23	12.0749	3.10857
GO:0006073: cellular glucan metabolic process	6	1.47679	3.00647
GO:0042787: protein ubiquitination involved in ubiquitin-dependent protein catabolic process	5	1.04244	3.0044
GO:0030026: cellular manganese ion homeostasis	3	0.347479	3.00378
GO:0006537: glutamate biosynthetic process	3	0.347479	3.00378
GO:0009759: indole glucosinolate biosynthetic process	3	0.347479	3.00378
GO:0070370: cellular heat acclimation	3	0.347479	3.00378
GO:0010193: response to ozone	8	2.51923	2.96989
GO:0006754: ATP biosynthetic process	8	2.51923	2.96989
GO:0043085: positive regulation of catalytic activity	5	1.12931	2.73828
GO:0010468: regulation of gene expression	5	1.12931	2.73828
GO:0009626: plant-type hypersensitive response	9	3.21418	2.70598

## Sheet: Sheet2
Additional file 2: GO enrichment analysis with up-regulated DE genes
Go term	observed	expected	q value
GO:0042742: defense response to bacterium	43	6.03714	41.7459
GO:0050832: defense response to fungus	33	4.00423	35.8532
GO:0046686: response to cadmium ion	45	10.0722	27.9542
GO:0006468: protein phosphorylation	69	25.2574	21.9628
GO:0010200: response to chitin	25	3.91182	21.5657
GO:0009651: response to salt stress	41	11.7663	18.4898
GO:0006952: defense response	43	13.0599	18.0257
GO:0009737: response to abscisic acid stimulus	36	9.97976	17.0013
GO:0010150: leaf senescence	14	1.60169	15.1189
GO:0009816: defense response to bacterium, incompatible interaction	11	0.985656	13.9545
GO:0046777: protein autophosphorylation	16	2.71055	12.3951
GO:0009751: response to salicylic acid stimulus	19	3.91182	12.2801
GO:0009617: response to bacterium	14	2.21773	11.4801
GO:0009817: defense response to fungus, incompatible interaction	11	1.32447	11.2179
GO:0009414: response to water deprivation	23	6.19115	10.9816
GO:0015914: phospholipid transport	6	0.369621	9.12822
GO:0009867: jasmonic acid mediated signaling pathway	9	1.10886	8.76323
GO:0009615: response to virus	8	0.954854	7.83404
GO:0051707: response to other organism	10	1.6941	7.34809
GO:0071456: cellular response to hypoxia	7	0.770043	7.2017
GO:0031347: regulation of defense response	7	0.800845	6.99503
GO:0009407: toxin catabolic process	9	1.44768	6.92989
GO:0006979: response to oxidative stress	21	7.23841	6.77969
GO:0031348: negative regulation of defense response	6	0.585233	6.70573
GO:0042787: protein ubiquitination involved in ubiquitin-dependent protein catabolic process	5	0.369621	6.64138
GO:0006754: ATP biosynthetic process	7	0.89325	6.50014
GO:0010468: regulation of gene expression	5	0.400423	6.30888
GO:0006457: protein folding	19	6.74558	5.79778
GO:0010120: camalexin biosynthetic process	4	0.246414	5.78065
GO:0016567: protein ubiquitination	13	3.6038	5.66499
GO:0009611: response to wounding	15	4.65106	5.65013
GO:0006886: intracellular protein transport	15	4.80507	5.35598
GO:0006537: glutamate biosynthetic process	3	0.123207	5.28769
GO:0009626: plant-type hypersensitive response	7	1.13966	5.281
GO:0008219: cell death	7	1.17047	5.15259
GO:0007275: multicellular organismal development	14	4.43545	5.10755
GO:0010204: defense response signaling pathway, resistance gene-independent	4	0.308017	5.10416
GO:0010112: regulation of systemic acquired resistance	4	0.308017	5.10416
GO:0045893: positive regulation of transcription, DNA-dependent	14	4.46625	5.11343
GO:0010193: response to ozone	6	0.89325	4.89175
GO:0006897: endocytosis	4	0.338819	4.81995
GO:0009646: response to absence of light	4	0.338819	4.81995
GO:0016192: vesicle-mediated transport	12	3.573	4.83682
GO:0016998: cell wall macromolecule catabolic process	5	0.616035	4.72737
GO:0009408: response to heat	13	4.28144	4.51118
GO:0006096: glycolysis	7	1.38608	4.44086
GO:0009697: salicylic acid biosynthetic process	3	0.18481	4.2556
GO:0015991: ATP hydrolysis coupled proton transport	3	0.18481	4.2556
GO:0009624: response to nematode	8	1.87891	4.26798
GO:0006623: protein targeting to vacuole	5	0.70844	4.23196
GO:0010201: response to continuous far red light stimulus by the high-irradiance response system (BP)	2	0.0616035	3.87485
GO:0006562: proline catabolic process	2	0.0616035	3.87485
GO:0050691: regulation of defense response to virus by host	2	0.0616035	3.87485
GO:0055074: calcium ion homeostasis	2	0.0616035	3.87485
GO:0052544: defense response by callose deposition in cell wall	4	0.492828	3.67798
GO:0010182: sugar mediated signaling pathway	5	0.831647	3.67421
GO:0006635: fatty acid beta-oxidation	5	0.831647	3.67421
GO:0006418: tRNA aminoacylation for protein translation	6	1.23207	3.64964
GO:0006995: cellular response to nitrogen starvation	3	0.246414	3.59536
GO:0034976: response to endoplasmic reticulum stress	3	0.246414	3.59536
GO:0007049: cell cycle	4	0.52363	3.58424
GO:0006891: intra-Golgi vesicle-mediated transport	4	0.52363	3.58424
GO:0012501: programmed cell death	4	0.52363	3.58424
GO:0009723: response to ethylene stimulus	10	3.26498	3.55288
GO:0006904: vesicle docking involved in exocytosis	5	0.89325	3.49722
GO:0009873: ethylene mediated signaling pathway	6	1.35528	3.32315
GO:0010617: circadian regulation of calcium ion oscillation	2	0.0924052	3.18847
GO:0015865: purine nucleotide transport	2	0.0924052	3.18847
GO:0042939: tripeptide transport	2	0.0924052	3.18847
GO:0080142: regulation of salicylic acid biosynthetic process	2	0.0924052	3.18847
GO:0019725: cellular homeostasis	2	0.0924052	3.18847
GO:0018874: benzoate metabolic process	2	0.0924052	3.18847
GO:0006511: ubiquitin-dependent protein catabolic process	16	7.26921	3.18666
GO:0006855: drug transmembrane transport	7	1.90971	3.17607
GO:0000162: tryptophan biosynthetic process	4	0.616035	3.18204
GO:0042128: nitrate assimilation	3	0.308017	3.17883
GO:0009753: response to jasmonic acid stimulus	11	4.28144	2.94952
GO:0009684: indoleacetic acid biosynthetic process	3	0.338819	2.9668
GO:0043069: negative regulation of programmed cell death	3	0.338819	2.9668
GO:0010380: regulation of chlorophyll biosynthetic process	3	0.338819	2.9668
GO:0009749: response to glucose stimulus	4	0.677638	2.93345
GO:0010119: regulation of stomatal movement	5	1.10886	2.84967
GO:0070370: cellular heat acclimation	2	0.123207	2.76872
GO:0009759: indole glucosinolate biosynthetic process	2	0.123207	2.76872
GO:0030026: cellular manganese ion homeostasis	2	0.123207	2.76872
GO:0046854: phosphatidylinositol phosphorylation	2	0.123207	2.76872
GO:0042938: dipeptide transport	2	0.123207	2.76872
GO:0016036: cellular response to phosphate starvation	8	2.71055	2.72819
GO:0009627: systemic acquired resistance	4	0.739242	2.73326
GO:0009620: response to fungus	5	1.17047	2.72572
GO:0009409: response to cold	16	7.85444	2.73208
GO:0080167: response to karrikin	10	3.91182	2.73176
GO:0010072: primary shoot apical meristem specification	3	0.400423	2.67824
GO:0072593: reactive oxygen species metabolic process	3	0.400423	2.67824
GO:0006811: ion transport	3	0.400423	2.67824

## Sheet: BP of down regulated DE
Additional file 2: GO enrichment analysis with down-regulated DE genes
Go term	observed	expected	q value
GO:0015979: photosynthesis	59	4.82186	99.7244
GO:0006412: translation	102	25.3988	61.9907
GO:0042254: ribosome biogenesis	33	6.44783	24.4237
GO:0009409: response to cold	43	14.2974	15.6533
GO:0009773: photosynthetic electron transport in photosystem I	10	0.841021	14.1548
GO:0080167: response to karrikin	27	7.12065	13.5237
GO:0009767: photosynthetic electron transport chain	9	0.728885	13.1401
GO:0042742: defense response to bacterium	34	10.9893	13.0137
GO:0010114: response to red light	16	2.74734	12.9299
GO:0009733: response to auxin stimulus	40	14.9702	12.1066
GO:0010218: response to far red light	14	2.35486	11.4466
GO:0009637: response to blue light	13	2.01845	11.4969
GO:0019684: photosynthesis, light reaction	9	0.897089	11.4035
GO:0006869: lipid transport	24	6.84031	11.0944
GO:0009765: photosynthesis, light harvesting	6	0.392477	10.1674
GO:0006334: nucleosome assembly	15	3.25195	9.47856
GO:0006833: water transport	6	0.448545	9.11459
GO:0009414: response to water deprivation	30	11.2697	8.97976
GO:0042538: hyperosmotic salinity response	13	2.74734	8.37967
GO:0018208: peptidyl-proline modification	9	1.28957	8.38157
GO:0019253: reductive pentose-phosphate cycle	5	0.336409	8.0876
GO:0009769: photosynthesis, light harvesting in photosystem II	5	0.392477	7.08126
GO:0009828: plant-type cell wall loosening	10	1.96238	6.8059
GO:0032502: developmental process	7	0.953158	6.58435
GO:0000413: protein peptidyl-prolyl isomerization	7	1.00923	6.23521
GO:0009768: photosynthesis, light harvesting in photosystem I	4	0.28034	5.95826
GO:0042549: photosystem II stabilization	4	0.28034	5.95826
GO:0010206: photosystem II repair	5	0.504613	5.81705
GO:0015995: chlorophyll biosynthetic process	8	1.45777	5.83173
GO:0009631: cold acclimation	8	1.45777	5.83173
GO:0006949: syncytium formation	6	0.784953	5.83027
GO:0009826: unidimensional cell growth	16	5.49467	5.38924
GO:0010196: nonphotochemical quenching	4	0.336409	5.21802
GO:0061077: chaperone-mediated protein folding	3	0.168204	5.01278
GO:0010207: photosystem II assembly	5	0.616749	4.96471
GO:0007267: cell-cell signaling	9	2.13059	4.9558
GO:0006633: fatty acid biosynthetic process	11	3.13981	4.81619
GO:0015977: carbon fixation	4	0.392477	4.66679
GO:0009772: photosynthetic electron transport in photosystem II	4	0.392477	4.66679
GO:0043085: positive regulation of catalytic activity	5	0.728885	4.27295
GO:0006979: response to oxidative stress	26	13.176	3.89737
GO:0009737: response to abscisic acid stimulus	32	18.1661	3.3731
GO:0080170: hydrogen peroxide transmembrane transport	3	0.28034	3.29116
GO:0006073: cellular glucan metabolic process	5	0.953158	3.1553
GO:0009853: photorespiration	7	1.85025	3.13269
GO:0006825: copper ion transport	5	1.00923	2.95197
GO:0009831: plant-type cell wall modification involved in multidimensional cell growth (BP)	6	1.45777	2.92658
GO:0080164: regulation of nitric oxide metabolic process	2	0.112136	2.86152
GO:0008154: actin polymerization or depolymerization	2	0.112136	2.86152
GO:0035304: regulation of protein dephosphorylation	2	0.112136	2.86152
GO:0042221: response to chemical stimulus	2	0.112136	2.86152
GO:0009269: response to desiccation	5	1.06529	2.83387
