# Supplementary material for: Global gene expression analysis using RNA-seq uncovered a new role for SR1/CAMTA3 transcription factor in salt stress
Source: Sci Rep. 2016 Jun 2;6:27021. doi: 10.1038/srep27021 (PMC4890006; doi:10.1038/srep27021)
Supplement: Supplementary Dataset 3 [file srep27021-s4.xls]

## Sheet:  up regulated genes with sr1-1
Additional file 3 : List of DE genes containing one or more SR1 binding motif
Genes with VCGCGB motif							Genes with MCGTGT motif							Total (MCGCGB+MCGTGT)	Genes conataining both VCGCGB and MCGTGT motifs
AT4G22780							AT1G52890							AT4G22780	AT1G52890
AT1G59910							AT4G18980							AT1G59910	AT1G03370
AT1G73980							AT3G44400							AT1G73980	AT1G03740
AT3G01770							AT1G05340							AT3G01770	AT1G05340
AT3G12280							AT1G18270							AT3G12280	AT1G06210
AT3G27260							AT2G17500							AT3G27260	AT1G07630
AT3G49530							AT3G14990							AT3G49530	AT1G07810
AT3G55980							AT1G19180							AT3G55980	AT1G08450
AT4G02350							AT1G53750							AT4G02350	AT1G08720
AT4G33920							AT1G56460							AT4G33920	AT1G08930
AT4G34390							AT2G23790							AT4G34390	AT1G13340
AT5G42950							AT2G45210							AT5G42950	AT1G19180
AT1G08450							AT2G45910							AT1G08450	AT1G20630
AT1G09100							AT3G47090							AT1G09100	AT1G32350
AT1G19180							AT4G13250							AT1G19180	AT1G33560
AT1G27770							AT4G33540							AT1G27770	AT1G48210
AT1G32350							AT5G18470							AT1G32350	AT1G56340
AT1G66090							AT5G62480							AT1G66090	AT1G56460
AT1G67560							AT5G65110							AT1G67560	AT1G59610
AT2G15390							AT1G09210							AT2G15390	AT1G59910
AT2G28890							AT1G22930							AT2G28890	AT1G63700
AT2G30110							AT1G27730							AT2G30110	AT1G65510
AT3G10800							AT1G36622							AT3G10800	AT1G67560
AT3G13670							AT1G66390							AT3G13670	AT1G72520
AT3G19240							AT1G73260							AT3G19240	AT1G73980
AT3G19580							AT1G80840							AT3G19580	AT1G75140
AT3G20770							AT2G05710							AT3G20770	AT1G76970
AT3G22440							AT2G33770							AT3G22440	AT2G07725
AT3G26440							AT2G39660							AT3G26440	AT2G07726
AT3G46080							AT2G42360							AT3G46080	AT2G11520
AT3G47250							AT3G08720							AT3G47250	AT2G15480
AT3G51550							AT3G12280							AT3G51550	AT2G18690
AT3G59020							AT3G15500							AT3G59020	AT2G18790
AT3G61190							AT3G15940							AT3G61190	AT2G28890
AT4G26110							AT3G17810							AT4G26110	AT2G29510
AT4G28085							AT3G47340							AT4G28085	AT2G36580
AT4G28510							AT3G49110							AT4G28510	AT2G38000
AT4G31920							AT3G51860							AT4G31920	AT2G40360
AT4G32250							AT3G57880							AT4G32250	AT2G40950
AT5G16910							AT4G00700							AT5G16910	AT2G45220
AT5G20230							AT4G01720							AT5G20230	AT2G45540
AT5G25250							AT4G14630							AT5G25250	AT2G45760
AT5G39670							AT4G16260							AT5G39670	AT2G45910
AT5G41740							AT4G16660							AT5G41740	AT2G46500
AT5G42050							AT4G27500							AT5G42050	AT2G47800
AT5G44080							AT4G28085							AT5G44080	AT3G01770
AT5G44870							AT4G30910							AT5G44870	AT3G01780
AT5G56500							AT5G02880							AT5G56500	AT3G03790
AT5G57610							AT5G13080							AT5G57610	AT3G08720
AT5G65110							AT5G15650							AT5G65110	AT3G10800
AT5G67340							AT5G46350							AT5G67340	AT3G11710
AT1G02930							AT5G51070							AT1G02930	AT3G12280
AT1G03370							AT5G54860							AT1G03370	AT3G13670
AT1G03740							AT1G01680							AT1G03740	AT3G14830
AT1G05340							AT1G01830							AT1G05340	AT3G15500
AT1G06210							AT1G04120							AT1G06210	AT3G22440
AT1G07630							AT1G08450							AT1G07630	AT3G25610
AT1G07810							AT1G08720							AT1G07810	AT3G26600
AT1G08720							AT1G09932							AT1G08720	AT3G26840
AT1G08820							AT1G20510							AT1G08820	AT3G29310
AT1G08930							AT1G21450							AT1G08930	AT3G46600
AT1G10340							AT1G25400							AT1G10340	AT3G49530
AT1G13340							AT1G33050							AT1G13340	AT3G51550
AT1G14370							AT1G42440							AT1G14370	AT3G52140
AT1G14610							AT1G44800							AT1G14610	AT3G52400
AT1G15125							AT1G48210							AT1G15125	AT3G57880
AT1G15750							AT1G51760							AT1G15750	AT3G59020
AT1G19360							AT1G54130							AT1G19360	AT3G59770
AT1G20630							AT1G63720							AT1G20630	AT4G00570
AT1G24150							AT1G64610							AT1G24150	AT4G00630
AT1G26390							AT1G65690							AT1G26390	AT4G16660
AT1G30755							AT2G04350							AT1G30755	AT4G17720
AT1G31730							AT2G15480							AT1G31730	AT4G20110
AT1G32230							AT2G17790							AT1G32230	AT4G22780
AT1G33030							AT2G18690							AT1G33030	AT4G23220
AT1G33560							AT2G22010							AT1G33560	AT4G24120
AT1G34260							AT2G29510							AT1G34260	AT4G24190
AT1G48210							AT2G31880							AT1G48210	AT4G25390
AT1G48490							AT2G38860							AT1G48490	AT4G28085
AT1G50600							AT2G39030							AT1G50600	AT4G28510
AT1G52890							AT2G40950							AT1G52890	AT4G30910
AT1G53780							AT2G41100							AT1G53780	AT4G33920
AT1G56340							AT2G43500							AT1G56340	AT4G34390
AT1G56460							AT2G43570							AT1G56460	AT4G35110
AT1G59610							AT2G45030							AT1G59610	AT4G35800
AT1G63700							AT2G46500							AT1G63700	AT4G37910
AT1G65250							AT2G47510							AT1G65250	AT4G39670
AT1G65510							AT3G03790							AT1G65510	AT5G01542
AT1G67810							AT3G05690							AT1G67810	AT5G01600
AT1G71220							AT3G06810							AT1G71220	AT5G02490
AT1G72520							AT3G10420							AT1G72520	AT5G04720
AT1G75140							AT3G10490							AT1G75140	AT5G07340
AT1G76040							AT3G10500							AT1G76040	AT5G10760
AT1G76700							AT3G10800							AT1G76700	AT5G15650
AT1G76970							AT3G11840							AT1G76970	AT5G16910
AT1G79090							AT3G12570							AT1G79090	AT5G18470
AT1G79380							AT3G13670							AT1G79380	AT5G20230
AT1G80070							AT3G13790							AT1G80070	AT5G22520
AT2G04450							AT3G14230							AT2G04450	AT5G24810
AT2G07725							AT3G15730							AT2G07725	AT5G25260
AT2G07726							AT3G18600							AT2G07726	AT5G27030
AT2G07767							AT3G21520							AT2G07767	AT5G27120
AT2G07825							AT3G46600							AT2G07825	AT5G37830
AT2G11520							AT3G46970							AT2G11520	AT5G39670
AT2G15480							AT3G49530							AT2G15480	AT5G40760
AT2G17290							AT3G50910							AT2G17290	AT5G42050
AT2G18090							AT3G52850							AT2G18090	AT5G42380
AT2G18690							AT3G55410							AT2G18690	AT5G48180
AT2G18790							AT3G59770							AT2G18790	AT5G48657
AT2G20420							AT3G60240							AT2G20420	AT5G56500
AT2G20960							AT3G62700							AT2G20960	AT5G57610
AT2G21500							AT3G63460							AT2G21500	AT5G62570
AT2G22400							AT4G00550							AT2G22400	AT5G65110
AT2G24850							AT4G00570							AT2G24850
AT2G26010							AT4G01400							AT2G26010
AT2G27660							AT4G05320							AT2G27660
AT2G29510							AT4G13900							AT2G29510
AT2G32190							AT4G13920							AT2G32190
AT2G32910							AT4G18010							AT2G32910
AT2G36580							AT4G19520							AT2G36580
AT2G38000							AT4G22530							AT2G38000
AT2G40000							AT4G24190							AT2G40000
AT2G40360							AT4G25390							AT2G40360
AT2G40950							AT4G34040							AT2G40950
AT2G44240							AT4G35790							AT2G44240
AT2G45220							AT4G35800							AT2G45220
AT2G45540							AT4G36760							AT2G45540
AT2G45760							AT4G36990							AT2G45760
AT2G45910							AT4G37880							AT2G45910
AT2G46400							AT4G37910							AT2G46400
AT2G46500							AT4G38540							AT2G46500
AT2G47800							AT4G38600							AT2G47800
AT3G01290							AT4G39580							AT3G01290
AT3G01780							AT4G39670							AT3G01780
AT3G03790							AT5G01600							AT3G03790
AT3G07780							AT5G05460							AT3G07780
AT3G08720							AT5G07350							AT3G08720
AT3G11130							AT5G08240							AT3G11130
AT3G11710							AT5G10490							AT3G11710
AT3G12220							AT5G17860							AT3G12220
AT3G12740							AT5G22290							AT3G12740
AT3G13330							AT5G25520							AT3G13330
AT3G13610							AT5G27120							AT3G13610
AT3G14620							AT5G37510							AT3G14620
AT3G14830							AT5G42380							AT3G14830
AT3G15500							AT5G44790							AT3G15500
AT3G16830							AT5G45110							AT3G16830
AT3G18370							AT5G50920							AT3G18370
AT3G18480							AT5G54490							AT3G18480
AT3G22170							AT5G54960							AT3G22170
AT3G25610							AT5G56500							AT3G25610
AT3G25800							AT5G57350							AT3G25800
AT3G26200							AT5G58350							AT3G26200
AT3G26600							AT5G63490							AT3G26600
AT3G26840							AT1G02220							AT3G26840
AT3G28890							AT1G02500							AT3G28890
AT3G29310							AT1G02850							AT3G29310
AT3G46510							AT1G02890							AT3G46510
AT3G46600							AT1G03350							AT3G46600
AT3G48650							AT1G03370							AT3G48650
AT3G50260							AT1G03740							AT3G50260
AT3G50370							AT1G03850							AT3G50370
AT3G52140							AT1G04780							AT3G52140
AT3G52200							AT1G05520							AT3G52200
AT3G52400							AT1G06210							AT3G52400
AT3G55270							AT1G06290							AT3G55270
AT3G56860							AT1G07630							AT3G56860
AT3G57880							AT1G07810							AT3G57880
AT3G59770							AT1G07900							AT3G59770
AT3G61930							AT1G07990							AT3G61930
AT4G00570							AT1G08930							AT4G00570
AT4G00630							AT1G10290							AT4G00630
AT4G02570							AT1G11310							AT4G02570
AT4G02640							AT1G12200							AT4G02640
AT4G11380							AT1G12320							AT4G11380
AT4G14365							AT1G12940							AT4G14365
AT4G16150							AT1G13340							AT4G16150
AT4G16660							AT1G13470							AT4G16660
AT4G17720							AT1G14870							AT4G17720
AT4G19370							AT1G15520							AT4G19370
AT4G19880							AT1G16210							AT4G19880
AT4G20110							AT1G18570							AT4G20110
AT4G20860							AT1G19250							AT4G20860
AT4G21120							AT1G19870							AT4G21120
AT4G21903							AT1G20630							AT4G21903
AT4G22690							AT1G21550							AT4G22690
AT4G23140							AT1G22070							AT4G23140
AT4G23150							AT1G22400							AT4G23150
AT4G23220							AT1G24190							AT4G23220
AT4G23700							AT1G25220							AT4G23700
AT4G23860							AT1G25390							AT4G23860
AT4G24120							AT1G26830							AT4G24120
AT4G24190							AT1G27980							AT4G24190
AT4G25390							AT1G30620							AT4G25390
AT4G26450							AT1G32350							AT4G26450
AT4G28200							AT1G32960							AT4G28200
AT4G30600							AT1G33560							AT4G30600
AT4G30910							AT1G33720							AT4G30910
AT4G33090							AT1G50200							AT4G33090
AT4G34890							AT1G54100							AT4G34890
AT4G35110							AT1G54570							AT4G35110
AT4G35800							AT1G55760							AT4G35800
AT4G37640							AT1G56340							AT4G37640
AT4G37910							AT1G56440							AT4G37910
AT4G38890							AT1G57630							AT4G38890
AT4G39670							AT1G58561							AT4G39670
AT5G01542							AT1G59590							AT5G01542
AT5G01600							AT1G59610							AT5G01600
AT5G02490							AT1G59910							AT5G02490
AT5G02620							AT1G61380							AT5G02620
AT5G03340							AT1G61800							AT5G03340
AT5G04720							AT1G63700							AT5G04720
AT5G04870							AT1G64142							AT5G04870
AT5G05340							AT1G65483							AT5G05340
AT5G05520							AT1G65510							AT5G05520
AT5G07340							AT1G66700							AT5G07340
AT5G09290							AT1G67560							AT5G09290
AT5G10550							AT1G68620							AT5G10550
AT5G10760							AT1G69490							AT5G10760
AT5G11670							AT1G71080							AT5G11670
AT5G13320							AT1G72520							AT5G13320
AT5G14940							AT1G72680							AT5G14940
AT5G15650							AT1G72700							AT5G15650
AT5G15730							AT1G73730							AT5G15730
AT5G16570							AT1G73810							AT5G16570
AT5G18470							AT1G73980							AT5G18470
AT5G20660							AT1G75140							AT5G20660
AT5G22520							AT1G76970							AT5G22520
AT5G24810							AT1G77510							AT5G24810
AT5G25260							AT1G77810							AT5G25260
AT5G26920							AT1G77920							AT5G26920
AT5G27030							AT1G79690							AT5G27030
AT5G27120							AT2G02560							AT5G27120
AT5G35910							AT2G07725							AT5G35910
AT5G37830							AT2G07726							AT5G37830
AT5G38900							AT2G11520							AT5G38900
AT5G39050							AT2G13810							AT5G39050
AT5G40240							AT2G16365							AT5G40240
AT5G40760							AT2G18790							AT5G40760
AT5G42380							AT2G19190							AT5G42380
AT5G45472							AT2G21520							AT5G45472
AT5G48180							AT2G22660							AT5G48180
AT5G48380							AT2G24180							AT5G48380
AT5G48657							AT2G25760							AT5G48657
AT5G51430							AT2G28710							AT5G51430
AT5G55560							AT2G28890							AT5G55560
AT5G57990							AT2G29070							AT5G57990
AT5G58430							AT2G29350							AT5G58430
AT5G60160							AT2G29460							AT5G60160
AT5G62000							AT2G31820							AT5G62000
AT5G62570							AT2G35050							AT5G62570
AT5G66640							AT2G36580							AT5G66640
							AT2G37990							AT1G52890
							AT2G38000							AT4G18980
							AT2G38470							AT3G44400
							AT2G39220							AT1G05340
							AT2G40360							AT1G18270
							AT2G41850							AT2G17500
							AT2G44790							AT3G14990
							AT2G45220							AT1G19180
							AT2G45510							AT1G53750
							AT2G45540							AT1G56460
							AT2G45760							AT2G23790
							AT2G47190							AT2G45210
							AT2G47800							AT2G45910
							AT2G47980							AT3G47090
							AT3G01420							AT4G13250
							AT3G01720							AT4G33540
							AT3G01770							AT5G18470
							AT3G01780							AT5G62480
							AT3G03440							AT5G65110
							AT3G03470							AT1G09210
							AT3G06450							AT1G22930
							AT3G07600							AT1G27730
							AT3G07770							AT1G36622
							AT3G08530							AT1G66390
							AT3G09940							AT1G73260
							AT3G11540							AT1G80840
							AT3G11710							AT2G05710
							AT3G11960							AT2G33770
							AT3G12360							AT2G39660
							AT3G13433							AT2G42360
							AT3G13950							AT3G08720
							AT3G14830							AT3G12280
							AT3G15920							AT3G15500
							AT3G17205							AT3G15940
							AT3G17240							AT3G17810
							AT3G18830							AT3G47340
							AT3G19190							AT3G49110
							AT3G20250							AT3G51860
							AT3G21080							AT3G57880
							AT3G21690							AT4G00700
							AT3G22380							AT4G01720
							AT3G22440							AT4G14630
							AT3G22600							AT4G16260
							AT3G24503							AT4G16660
							AT3G25610							AT4G27500
							AT3G26170							AT4G28085
							AT3G26600							AT4G30910
							AT3G26840							AT5G02880
							AT3G26910							AT5G13080
							AT3G28540							AT5G15650
							AT3G29250							AT5G46350
							AT3G29310							AT5G51070
							AT3G30775							AT5G54860
							AT3G45010							AT1G01680
							AT3G49780							AT1G01830
							AT3G51550							AT1G04120
							AT3G51620							AT1G08450
							AT3G52140							AT1G08720
							AT3G52400							AT1G09932
							AT3G54010							AT1G20510
							AT3G54620							AT1G21450
							AT3G59020							AT1G25400
							AT3G60860							AT1G33050
							AT3G61960							AT1G42440
							AT4G00630							AT1G44800
							AT4G01750							AT1G48210
							AT4G02230							AT1G51760
							AT4G02480							AT1G54130
							AT4G10710							AT1G63720
							AT4G10960							AT1G64610
							AT4G11910							AT1G65690
							AT4G13350							AT2G04350
							AT4G15610							AT2G15480
							AT4G16950							AT2G17790
							AT4G17250							AT2G18690
							AT4G17500							AT2G22010
							AT4G17720							AT2G29510
							AT4G18120							AT2G31880
							AT4G18210							AT2G38860
							AT4G18890							AT2G39030
							AT4G19510							AT2G40950
							AT4G20110							AT2G41100
							AT4G21380							AT2G43500
							AT4G21660							AT2G43570
							AT4G21710							AT2G45030
							AT4G21850							AT2G46500
							AT4G22780							AT2G47510
							AT4G23215							AT3G03790
							AT4G23220							AT3G05690
							AT4G23460							AT3G06810
							AT4G24020							AT3G10420
							AT4G24120							AT3G10490
							AT4G25000							AT3G10500
							AT4G25880							AT3G10800
							AT4G25970							AT3G11840
							AT4G27830							AT3G12570
							AT4G28390							AT3G13670
							AT4G28490							AT3G13790
							AT4G28510							AT3G14230
							AT4G31500							AT3G15730
							AT4G32940							AT3G18600
							AT4G33240							AT3G21520
							AT4G33920							AT3G46600
							AT4G34390							AT3G46970
							AT4G34450							AT3G49530
							AT4G35110							AT3G50910
							AT4G36670							AT3G52850
							AT4G37010							AT3G55410
							AT4G37560							AT3G59770
							AT4G39030							AT3G60240
							AT4G39955							AT3G62700
							AT5G01542							AT3G63460
							AT5G02310							AT4G00550
							AT5G02490							AT4G00570
							AT5G03240							AT4G01400
							AT5G04720							AT4G05320
							AT5G05730							AT4G13900
							AT5G07340							AT4G13920
							AT5G07770							AT4G18010
							AT5G10300							AT4G19520
							AT5G10650							AT4G22530
							AT5G10760							AT4G24190
							AT5G14720							AT4G25390
							AT5G14930							AT4G34040
							AT5G16910							AT4G35790
							AT5G17760							AT4G35800
							AT5G20230							AT4G36760
							AT5G22450							AT4G36990
							AT5G22520							AT4G37880
							AT5G24810							AT4G37910
							AT5G25260							AT4G38540
							AT5G26340							AT4G38600
							AT5G27030							AT4G39580
							AT5G28740							AT4G39670
							AT5G37830							AT5G01600
							AT5G38210							AT5G05460
							AT5G38530							AT5G07350
							AT5G39410							AT5G08240
							AT5G39450							AT5G10490
							AT5G39670							AT5G17860
							AT5G40760							AT5G22290
							AT5G42050							AT5G25520
							AT5G42830							AT5G27120
							AT5G43130							AT5G37510
							AT5G45900							AT5G42380
							AT5G47220							AT5G44790
							AT5G48180							AT5G45110
							AT5G48657							AT5G50920
							AT5G51300							AT5G54490
							AT5G52530							AT5G54960
							AT5G54160							AT5G56500
							AT5G54870							AT5G57350
							AT5G56030							AT5G58350
							AT5G57610							AT5G63490
							AT5G60790							AT1G02220
							AT5G61010							AT1G02500
							AT5G61900							AT1G02850
							AT5G62150							AT1G02890
							AT5G62570							AT1G03350
							AT5G63225							AT1G03370
							AT5G64810							AT1G03740
							AT5G64840							AT1G03850
							AT5G66210							AT1G04780
							AT5G66790							AT1G05520
							AT5G66820							AT1G06210
														AT1G06290
														AT1G07630
														AT1G07810
														AT1G07900
														AT1G07990
														AT1G08930
														AT1G10290
														AT1G11310
														AT1G12200
														AT1G12320
														AT1G12940
														AT1G13340
														AT1G13470
														AT1G14870
														AT1G15520
														AT1G16210
														AT1G18570
														AT1G19250
														AT1G19870
														AT1G20630
														AT1G21550
														AT1G22070
														AT1G22400
														AT1G24190
														AT1G25220
														AT1G25390
														AT1G26830
														AT1G27980
														AT1G30620
														AT1G32350
														AT1G32960
														AT1G33560
														AT1G33720
														AT1G50200
														AT1G54100
														AT1G54570
														AT1G55760
														AT1G56340
														AT1G56440
														AT1G57630
														AT1G58561
														AT1G59590
														AT1G59610
														AT1G59910
														AT1G61380
														AT1G61800
														AT1G63700
														AT1G64142
														AT1G65483
														AT1G65510
														AT1G66700
														AT1G67560
														AT1G68620
														AT1G69490
														AT1G71080
														AT1G72520
														AT1G72680
														AT1G72700
														AT1G73730
														AT1G73810
														AT1G73980
														AT1G75140
														AT1G76970
														AT1G77510
														AT1G77810
														AT1G77920
														AT1G79690
														AT2G02560
														AT2G07725
														AT2G07726
														AT2G11520
														AT2G13810
														AT2G16365
														AT2G18790
														AT2G19190
														AT2G21520
														AT2G22660
														AT2G24180
														AT2G25760
														AT2G28710
														AT2G28890
														AT2G29070
														AT2G29350
														AT2G29460
														AT2G31820
														AT2G35050
														AT2G36580
														AT2G37990
														AT2G38000
														AT2G38470
														AT2G39220
														AT2G40360
														AT2G41850
														AT2G44790
														AT2G45220
														AT2G45510
														AT2G45540
														AT2G45760
														AT2G47190
														AT2G47800
														AT2G47980
														AT3G01420
														AT3G01720
														AT3G01770
														AT3G01780
														AT3G03440
														AT3G03470
														AT3G06450
														AT3G07600
														AT3G07770
														AT3G08530
														AT3G09940
														AT3G11540
														AT3G11710
														AT3G11960
														AT3G12360
														AT3G13433
														AT3G13950
														AT3G14830
														AT3G15920
														AT3G17205
														AT3G17240
														AT3G18830
														AT3G19190
														AT3G20250
														AT3G21080
														AT3G21690
														AT3G22380
														AT3G22440
														AT3G22600
														AT3G24503
														AT3G25610
														AT3G26170
														AT3G26600
														AT3G26840
														AT3G26910
														AT3G28540
														AT3G29250
														AT3G29310
														AT3G30775
														AT3G45010
														AT3G49780
														AT3G51550
														AT3G51620
														AT3G52140
														AT3G52400
														AT3G54010
														AT3G54620
														AT3G59020
														AT3G60860
														AT3G61960
														AT4G00630
														AT4G01750
														AT4G02230
														AT4G02480
														AT4G10710
														AT4G10960
														AT4G11910
														AT4G13350
														AT4G15610
														AT4G16950
														AT4G17250
														AT4G17500
														AT4G17720
														AT4G18120
														AT4G18210
														AT4G18890
														AT4G19510
														AT4G20110
														AT4G21380
														AT4G21660
														AT4G21710
														AT4G21850
														AT4G22780
														AT4G23215
														AT4G23220
														AT4G23460
														AT4G24020
														AT4G24120
														AT4G25000
														AT4G25880
														AT4G25970
														AT4G27830
														AT4G28390
														AT4G28490
														AT4G28510
														AT4G31500
														AT4G32940
														AT4G33240
														AT4G33920
														AT4G34390
														AT4G34450
														AT4G35110
														AT4G36670
														AT4G37010
														AT4G37560
														AT4G39030
														AT4G39955
														AT5G01542
														AT5G02310
														AT5G02490
														AT5G03240
														AT5G04720
														AT5G05730
														AT5G07340
														AT5G07770
														AT5G10300
														AT5G10650
														AT5G10760
														AT5G14720
														AT5G14930
														AT5G16910
														AT5G17760
														AT5G20230
														AT5G22450
														AT5G22520
														AT5G24810
														AT5G25260
														AT5G26340
														AT5G27030
														AT5G28740
														AT5G37830
														AT5G38210
														AT5G38530
														AT5G39410
														AT5G39450
														AT5G39670
														AT5G40760
														AT5G42050
														AT5G42830
														AT5G43130
														AT5G45900
														AT5G47220
														AT5G48180
														AT5G48657
														AT5G51300
														AT5G52530
														AT5G54160
														AT5G54870
														AT5G56030
														AT5G57610
														AT5G60790
														AT5G61010
														AT5G61900
														AT5G62150
														AT5G62570
														AT5G63225
														AT5G64810
														AT5G64840
														AT5G66210
														AT5G66790
														AT5G66820

## Sheet: down regulated genes with sr1-1
Additional file 3 : List of DE genes containing one or more SR1 binding motif
Genes with VCGCGB motif							Genes with MCGTGT motif						Total (VCGCGB+MCGTGT)			Genes conataining both VCGCGB and MCGTGT motifs
AT2G01918							AT1G01120						AT2G01918				AT2G01918
AT1G01080							AT1G01170						AT1G01080				AT1G03600
AT1G03130							AT1G01250						AT1G03130				AT1G07660
AT1G03600							AT1G01300						AT1G03600				AT1G09390
AT1G03680							AT1G02820						AT1G03680				AT1G11700
AT1G07010							AT1G03600						AT1G07010				AT1G12090
AT1G07320							AT1G03820						AT1G07320				AT1G15002
AT1G07660							AT1G04240						AT1G07660				AT1G16515
AT1G09390							AT1G04250						AT1G09390				AT1G17090
AT1G10470							AT1G04270						AT1G10470				AT1G19380
AT1G11700							AT1G04420						AT1G11700				AT1G19970
AT1G12080							AT1G05385						AT1G12080				AT1G20340
AT1G12090							AT1G06360						AT1G12090				AT1G22590
AT1G13580							AT1G07590						AT1G13580				AT1G22850
AT1G13820							AT1G07660						AT1G13820				AT1G23740
AT1G14310							AT1G07770						AT1G14310				AT1G23750
AT1G14345							AT1G07790						AT1G14345				AT1G24580
AT1G15002							AT1G07820						AT1G15002				AT1G25290
AT1G16430							AT1G08115						AT1G16430				AT1G32220
AT1G16515							AT1G08160						AT1G16515				AT1G32928
AT1G17090							AT1G08165						AT1G17090				AT1G52510
AT1G17650							AT1G08880						AT1G17650				AT1G55340
AT1G18170							AT1G09390						AT1G18170				AT1G64150
AT1G18340							AT1G09490						AT1G18340				AT1G64200
AT1G18440							AT1G10360						AT1G18440				AT1G71500
AT1G19380							AT1G10370						AT1G19380				AT1G72020
AT1G19450							AT1G10522						AT1G19450				AT1G72030
AT1G19970							AT1G11545						AT1G19970				AT1G73480
AT1G20190							AT1G11700						AT1G20190				AT1G73885
AT1G20340							AT1G12090						AT1G20340				AT1G74930
AT1G21350							AT1G12250						AT1G21350				AT1G77870
AT1G21500							AT1G13650						AT1G21500				AT1G78630
AT1G22590							AT1G14250						AT1G22590				AT1G78995
AT1G22850							AT1G15000						AT1G22850				AT1G80080
AT1G23740							AT1G15002						AT1G23740				AT2G09990
AT1G23750							AT1G15100						AT1G23750				AT2G14890
AT1G24170							AT1G15180						AT1G24170				AT2G15960
AT1G24580							AT1G15820						AT1G24580				AT2G20260
AT1G25290							AT1G16515						AT1G25290				AT2G23120
AT1G27480							AT1G16790						AT1G27480				AT2G24790
AT1G27950							AT1G17090						AT1G27950				AT2G27820
AT1G29250							AT1G17200						AT1G29250				AT2G33180
AT1G29840							AT1G18250						AT1G29840				AT2G35760
AT1G31835							AT1G18680						AT1G31835				AT2G38025
AT1G31935							AT1G18730						AT1G31935				AT2G38360
AT1G32220							AT1G19150						AT1G32220				AT2G39250
AT1G32470							AT1G19350						AT1G32470				AT2G39920
AT1G32928							AT1G19380						AT1G32928				AT2G41010
AT1G34000							AT1G19510						AT1G34000				AT2G41312
AT1G34430							AT1G19970						AT1G34430				AT2G41475
AT1G43560							AT1G20070						AT1G43560				AT2G42190
AT1G45201							AT1G20340						AT1G45201				AT2G42840
AT1G49410							AT1G20470						AT1G49410				AT2G44920
AT1G49500							AT1G20810						AT1G49500				AT2G46735
AT1G49660							AT1G22190						AT1G49660				AT2G46940
AT1G51060							AT1G22590						AT1G51060				AT3G01210
AT1G52280							AT1G22850						AT1G52280				AT3G01480
AT1G52510							AT1G23480						AT1G52510				AT3G05625
AT1G52618							AT1G23740						AT1G52618				AT3G06750
AT1G55340							AT1G23750						AT1G55340				AT3G09580
AT1G55960							AT1G24580						AT1G55960				AT3G11120
AT1G56190							AT1G25290						AT1G56190				AT3G21055
AT1G56200							AT1G26761						AT1G56200				AT3G21870
AT1G62250							AT1G26910						AT1G62250				AT3G22231
AT1G64150							AT1G26920						AT1G64150				AT3G23400
AT1G64200							AT1G26945						AT1G64200				AT3G24770
AT1G64770							AT1G29120						AT1G64770				AT3G25717
AT1G65490							AT1G29510						AT1G65490				AT3G27050
AT1G66400							AT1G29520						AT1G66400				AT3G27250
AT1G67780							AT1G29785						AT1G67780				AT3G27850
AT1G68230							AT1G29930						AT1G68230				AT3G44100
AT1G68670							AT1G30130						AT1G68670				AT3G45050
AT1G70370							AT1G30260						AT1G70370				AT3G45980
AT1G71500							AT1G31812						AT1G71500				AT3G47650
AT1G72020							AT1G32080						AT1G72020				AT3G49870
AT1G72030							AT1G32220						AT1G72030				AT3G50660
AT1G72170							AT1G32310						AT1G72170				AT3G51750
AT1G73480							AT1G32550						AT1G73480				AT3G53900
AT1G73885							AT1G32928						AT1G73885				AT3G56360
AT1G73890							AT1G33810						AT1G73890				AT3G56910
AT1G74930							AT1G36390						AT1G74930				AT3G56940
AT1G75180							AT1G42970						AT1G75180				AT3G57450
AT1G76080							AT1G44000						AT1G76080				AT3G61080
AT1G77490							AT1G45191						AT1G77490				AT3G61640
AT1G77870							AT1G46264						AT1G77870				AT3G62550
AT1G78630							AT1G47395						AT1G78630				AT3G63160
AT1G78995							AT1G47400						AT1G78995				AT3G63410
AT1G80080							AT1G47720						AT1G80080				AT4G04330
AT2G02100							AT1G48100						AT2G02100				AT4G14540
AT2G04039							AT1G48350						AT2G04039				AT4G14870
AT2G07774							AT1G48630						AT2G07774				AT4G16500
AT2G09990							AT1G48750						AT2G09990				AT4G16510
AT2G13360							AT1G50010						AT2G13360				AT4G16515
AT2G14890							AT1G51090						AT2G14890				AT4G17960
AT2G15960							AT1G51400						AT2G15960				AT4G19200
AT2G17230							AT1G52040						AT2G17230				AT4G23420
AT2G18162							AT1G52340						AT2G18162				AT4G25490
AT2G18735							AT1G52342						AT2G18735				AT4G27657
AT2G20260							AT1G52510						AT2G20260				AT4G31310
AT2G20410							AT1G52905						AT2G20410				AT4G32240
AT2G20450							AT1G53240						AT2G20450				AT4G32570
AT2G20840							AT1G53560						AT2G20840				AT4G32770
AT2G21170							AT1G53670						AT2G21170				AT4G34090
AT2G21640							AT1G54120						AT2G21640				AT4G34760
AT2G23120							AT1G55340						AT2G23120				AT4G37040
AT2G24290							AT1G55370						AT2G24290				AT4G37180
AT2G24790							AT1G56045						AT2G24790				AT4G38920
AT2G24860							AT1G56430						AT2G24860				AT5G02960
AT2G25840							AT1G58270						AT2G25840				AT5G06290
AT2G27820							AT1G59920						AT2G27820				AT5G07250
AT2G31680							AT1G59930						AT2G31680				AT5G08330
AT2G31730							AT1G60550						AT2G31730				AT5G10690
AT2G32180							AT1G60600						AT2G32180				AT5G13100
AT2G32380							AT1G61667						AT2G32380				AT5G16200
AT2G33180							AT1G61890						AT2G33180				AT5G16250
AT2G33550							AT1G63970						AT2G33550				AT5G17840
AT2G35760							AT1G64150						AT2G35760				AT5G21920
AT2G36160							AT1G64200						AT2G36160				AT5G22390
AT2G37120							AT1G64355						AT2G37120				AT5G22580
AT2G37220							AT1G64640						AT2G37220				AT5G23280
AT2G38025							AT1G64980						AT2G38025				AT5G23920
AT2G38360							AT1G65450						AT2G38360				AT5G24580
AT2G39250							AT1G65590						AT2G39250				AT5G26667
AT2G39920							AT1G65870						AT2G39920				AT5G27670
AT2G40400							AT1G66100						AT2G40400				AT5G28060
AT2G40490							AT1G66180						AT2G40490				AT5G42110
AT2G41010							AT1G66430						AT2G41010				AT5G47190
AT2G41312							AT1G66890						AT2G41312				AT5G47435
AT2G41475							AT1G67700						AT2G41475				AT5G47550
AT2G41905							AT1G67785						AT2G41905				AT5G47640
AT2G42190							AT1G67830						AT2G42190				AT5G50950
AT2G42770							AT1G67865						AT2G42770				AT5G51260
AT2G42840							AT1G67910						AT2G42840				AT5G54970
AT2G42870							AT1G68260						AT2G42870				AT5G56170
AT2G43290							AT1G68540						AT2G43290				AT5G57030
AT2G43560							AT1G68600						AT2G43560				AT5G58770
AT2G44920							AT1G68760						AT2G44920				AT5G59410
AT2G45860							AT1G68870						AT2G45860				AT5G59690
AT2G46220							AT1G69230						AT2G46220				AT5G59970
AT2G46540							AT1G69252						AT2G46540				AT5G62070
AT2G46735							AT1G69530						AT2G46735				AT5G62100
AT2G46940							AT1G69935						AT2G46940				AT5G62130
AT2G47690							AT1G69970						AT2G47690				AT5G63160
AT2G47840							AT1G70210						AT2G47840				AT5G64130
AT3G01210							AT1G70490						AT3G01210				AT5G64850
AT3G01390							AT1G70670						AT3G01390				AT5G65360
AT3G01480							AT1G70700						AT3G01480				AT5G65683
AT3G02110							AT1G70760						AT3G02110				AT5G66190
AT3G02580							AT1G70900						AT3G02580				AT5G66550
AT3G04400							AT1G71500						AT3G04400				AT5G67260
AT3G04890							AT1G72020						AT3G04890				ATCG00050
AT3G05490							AT1G72030						AT3G05490				ATCG00070
AT3G05625							AT1G73480						AT3G05625
AT3G06750							AT1G73530						AT3G06750
AT3G06890							AT1G73870						AT3G06890
AT3G07470							AT1G73885						AT3G07470
AT3G09500							AT1G74670						AT3G09500
AT3G09580							AT1G74880						AT3G09580
AT3G09860							AT1G74930						AT3G09860
AT3G10520							AT1G75030						AT3G10520
AT3G11120							AT1G75250						AT3G11120
AT3G12685							AT1G75580						AT3G12685
AT3G13175							AT1G75630						AT3G13175
AT3G15190							AT1G76020						AT3G15190
AT3G15480							AT1G76065						AT3G15480
AT3G17210							AT1G76450						AT3G17210
AT3G20680							AT1G76570						AT3G20680
AT3G21055							AT1G77090						AT3G21055
AT3G21870							AT1G77870						AT3G21870
AT3G22231							AT1G77885						AT3G22231
AT3G23400							AT1G78450						AT3G23400
AT3G24770							AT1G78630						AT3G24770
AT3G25717							AT1G78995						AT3G25717
AT3G26900							AT1G79040						AT3G26900
AT3G27050							AT1G79160						AT3G27050
AT3G27250							AT1G79260						AT3G27250
AT3G27540							AT1G79850						AT3G27540
AT3G27850							AT1G80080						AT3G27850
AT3G28200							AT2G01150						AT3G28200
AT3G44100							AT2G01590						AT3G44100
AT3G45050							AT2G01918						AT3G45050
AT3G45160							AT2G03710						AT3G45160
AT3G45980							AT2G05070						AT3G45980
AT3G47510							AT2G05520						AT3G47510
AT3G47650							AT2G05790						AT3G47650
AT3G49870							AT2G09990						AT3G49870
AT3G50340							AT2G10940						AT3G50340
AT3G50620							AT2G14890						AT3G50620
AT3G50660							AT2G14910						AT3G50660
AT3G50790							AT2G15020						AT3G50790
AT3G51080							AT2G15960						AT3G51080
AT3G51750							AT2G16586						AT3G51750
AT3G52590							AT2G16850						AT3G52590
AT3G53730							AT2G17300						AT3G53730
AT3G53850							AT2G18400						AT3G53850
AT3G53900							AT2G19310						AT3G53900
AT3G54560							AT2G19580						AT3G54560
AT3G56010							AT2G19760						AT3G56010
AT3G56020							AT2G20260						AT3G56020
AT3G56360							AT2G20480						AT3G56360
AT3G56910							AT2G20670						AT3G56910
AT3G56940							AT2G20724						AT3G56940
AT3G57450							AT2G20890						AT3G57450
AT3G58850							AT2G21140						AT3G58850
AT3G60290							AT2G21970						AT3G60290
AT3G61080							AT2G22080						AT3G61080
AT3G61640							AT2G22330						AT3G61640
AT3G62550							AT2G22670						AT3G62550
AT3G63160							AT2G22990						AT3G63160
AT3G63410							AT2G23120						AT3G63410
AT4G00050							AT2G24150						AT4G00050
AT4G00585							AT2G24540						AT4G00585
AT4G01995							AT2G24692						AT4G01995
AT4G02620							AT2G24790						AT4G02620
AT4G02630							AT2G25605						AT4G02630
AT4G02770							AT2G26215						AT4G02770
AT4G04330							AT2G26340						AT4G04330
AT4G08685							AT2G26500						AT4G08685
AT4G13572							AT2G27130						AT4G13572
AT4G14540							AT2G27710						AT4G14540
AT4G14560							AT2G27820						AT4G14560
AT4G14870							AT2G27970						AT4G14870
AT4G14890							AT2G28410						AT4G14890
AT4G15800							AT2G28550						AT4G15800
AT4G16141							AT2G28740						AT4G16141
AT4G16500							AT2G28790						AT4G16500
AT4G16510							AT2G28870						AT4G16510
AT4G16515							AT2G29125						AT4G16515
AT4G17960							AT2G29180						AT4G17960
AT4G18740							AT2G29340						AT4G18740
AT4G19200							AT2G29450						AT4G19200
AT4G23420							AT2G30150						AT4G23420
AT4G24972							AT2G30200						AT4G24972
AT4G25470							AT2G30420						AT4G25470
AT4G25490							AT2G30570						AT4G25490
AT4G26555							AT2G31230						AT4G26555
AT4G26790							AT2G32487						AT4G26790
AT4G27600							AT2G32500						AT4G27600
AT4G27657							AT2G32640						AT4G27657
AT4G28310							AT2G32650						AT4G28310
AT4G30650							AT2G32795						AT4G30650
AT4G30845							AT2G32960						AT4G30845
AT4G31310							AT2G32990						AT4G31310
AT4G32240							AT2G33180						AT4G32240
AT4G32570							AT2G33330						AT4G32570
AT4G32770							AT2G33430						AT4G32770
AT4G32915							AT2G33450						AT4G32915
AT4G34090							AT2G33855						AT4G34090
AT4G34650							AT2G34420						AT4G34650
AT4G34720							AT2G34430						AT4G34720
AT4G34760							AT2G34585						AT4G34760
AT4G37040							AT2G35260						AT4G37040
AT4G37180							AT2G35760						AT4G37180
AT4G37300							AT2G36835						AT4G37300
AT4G38660							AT2G36885						AT4G38660
AT4G38700							AT2G37060						AT4G38700
AT4G38920							AT2G37170						AT4G38920
AT5G01240							AT2G38025						AT5G01240
AT5G02230							AT2G38140						AT5G02230
AT5G02960							AT2G38210						AT5G02960
AT5G04160							AT2G38360						AT5G04160
AT5G06290							AT2G38540						AT5G06290
AT5G07250							AT2G38810						AT5G07250
AT5G08280							AT2G39250						AT5G08280
AT5G08330							AT2G39440						AT5G08330
AT5G08410							AT2G39470						AT5G08410
AT5G08760							AT2G39500						AT5G08760
AT5G09240							AT2G39920						AT5G09240
AT5G10400							AT2G40230						AT5G10400
AT5G10690							AT2G40880						AT5G10690
AT5G11070							AT2G41010						AT5G11070
AT5G11740							AT2G41312						AT5G11740
AT5G12050							AT2G41475						AT5G12050
AT5G12140							AT2G41750						AT5G12140
AT5G13100							AT2G42190						AT5G13100
AT5G14570							AT2G42200						AT5G14570
AT5G15350							AT2G42380						AT5G15350
AT5G16200							AT2G42485						AT5G16200
AT5G16250							AT2G42530						AT5G16250
AT5G16540							AT2G42540						AT5G16540
AT5G17840							AT2G42570						AT5G17840
AT5G18080							AT2G42840						AT5G18080
AT5G18380							AT2G42975						AT5G18380
AT5G21430							AT2G43030						AT5G21430
AT5G21920							AT2G43460						AT5G21920
AT5G22390							AT2G43550						AT5G22390
AT5G22580							AT2G43945						AT5G22580
AT5G23280							AT2G44620						AT5G23280
AT5G23920							AT2G44740						AT5G23920
AT5G24580							AT2G44920						AT5G24580
AT5G26667							AT2G44940						AT5G26667
AT5G27670							AT2G45315						AT5G27670
AT5G28060							AT2G45470						AT5G28060
AT5G37770							AT2G46735						AT5G37770
AT5G38430							AT2G46940						AT5G38430
AT5G42110							AT2G47370						AT5G42110
AT5G44600							AT2G47400						AT5G44600
AT5G45670							AT2G48020						AT5G45670
AT5G47190							AT3G01210						AT5G47190
AT5G47435							AT3G01440						AT5G47435
AT5G47550							AT3G01480						AT5G47550
AT5G47640							AT3G01980						AT5G47640
AT5G47870							AT3G02468						AT5G47870
AT5G47890							AT3G02640						AT5G47890
AT5G47930							AT3G02830						AT5G47930
AT5G48660							AT3G03850						AT5G48660
AT5G50950							AT3G03900						AT5G50950
AT5G51260							AT3G04860						AT5G51260
AT5G51550							AT3G05000						AT5G51550
AT5G52960							AT3G05030						AT5G52960
AT5G54530							AT3G05180						AT5G54530
AT5G54970							AT3G05625						AT5G54970
AT5G54980							AT3G05730						AT5G54980
AT5G56170							AT3G05880						AT5G56170
AT5G57030							AT3G05935						AT5G57030
AT5G57560							AT3G06070						AT5G57560
AT5G58770							AT3G06740						AT5G58770
AT5G59410							AT3G06750						AT5G59410
AT5G59480							AT3G07340						AT5G59480
AT5G59690							AT3G07500						AT5G59690
AT5G59970							AT3G08030						AT5G59970
AT5G60680							AT3G09390						AT5G60680
AT5G60850							AT3G09580						AT5G60850
AT5G62070							AT3G10525						AT5G62070
AT5G62100							AT3G11120						AT5G62100
AT5G62130							AT3G11630						AT5G62130
AT5G63160							AT3G11700						AT5G63160
AT5G64130							AT3G12587						AT5G64130
AT5G64140							AT3G12780						AT5G64140
AT5G64310							AT3G13110						AT5G64310
AT5G64850							AT3G13650						AT5G64850
AT5G64900							AT3G13845						AT5G64900
AT5G65220							AT3G14440						AT5G65220
AT5G65360							AT3G15020						AT5G65360
AT5G65683							AT3G15680						AT5G65683
AT5G66190							AT3G15850						AT5G66190
AT5G66550							AT3G16100						AT5G66550
AT5G67260							AT3G16140						AT5G67260
AT5G67370							AT3G16370						AT5G67370
ATCG00050							AT3G16640						ATCG00050
ATCG00070							AT3G17120						ATCG00070
ATCG00130							AT3G17130						ATCG00130
ATCG00140							AT3G17350						ATCG00140
ATCG00300							AT3G17670						ATCG00300
ATCG00630							AT3G18710						ATCG00630
ATCG00640							AT3G19030						ATCG00640
ATCG00650							AT3G19800						ATCG00650
ATCG00730							AT3G21055						ATCG00730
ATCG00780							AT3G21870						ATCG00780
ATCG01050							AT3G21890						ATCG01050
ATCG01080							AT3G22120						ATCG01080
ATCG01090							AT3G22210						ATCG01090
ATCG01100							AT3G22230						ATCG01100
							AT3G22231						AT1G01120
							AT3G22235						AT1G01170
							AT3G22415						AT1G01250
							AT3G22968						AT1G01300
							AT3G23050						AT1G02820
							AT3G23390						AT1G03600
							AT3G23400						AT1G03820
							AT3G24420						AT1G04240
							AT3G24590						AT1G04250
							AT3G24770						AT1G04270
							AT3G25480						AT1G04420
							AT3G25717						AT1G05385
							AT3G25760						AT1G06360
							AT3G25805						AT1G07590
							AT3G26520						AT1G07660
							AT3G26960						AT1G07770
							AT3G27050						AT1G07790
							AT3G27250						AT1G07820
							AT3G27690						AT1G08115
							AT3G27830						AT1G08160
							AT3G27850						AT1G08165
							AT3G28007						AT1G08880
							AT3G28220						AT1G09390
							AT3G28270						AT1G09490
							AT3G29370						AT1G10360
							AT3G29575						AT1G10370
							AT3G30720						AT1G10522
							AT3G44100						AT1G11545
							AT3G44450						AT1G11700
							AT3G44716						AT1G12090
							AT3G45050						AT1G12250
							AT3G45230						AT1G13650
							AT3G45980						AT1G14250
							AT3G46130						AT1G15000
							AT3G46630						AT1G15002
							AT3G47070						AT1G15100
							AT3G47295						AT1G15180
							AT3G47430						AT1G15820
							AT3G47470						AT1G16515
							AT3G47490						AT1G16790
							AT3G47650						AT1G17090
							AT3G48240						AT1G17200
							AT3G48420						AT1G18250
							AT3G48720						AT1G18680
							AT3G49580						AT1G18730
							AT3G49870						AT1G19150
							AT3G49940						AT1G19350
							AT3G50660						AT1G19380
							AT3G50820						AT1G19510
							AT3G51510						AT1G19970
							AT3G51750						AT1G20070
							AT3G52230						AT1G20340
							AT3G52720						AT1G20470
							AT3G52740						AT1G20810
							AT3G52960						AT1G22190
							AT3G53370						AT1G22590
							AT3G53470						AT1G22850
							AT3G53620						AT1G23480
							AT3G53900						AT1G23740
							AT3G54210						AT1G23750
							AT3G54366						AT1G24580
							AT3G54600						AT1G25290
							AT3G54890						AT1G26761
							AT3G55170						AT1G26910
							AT3G55250						AT1G26920
							AT3G55500						AT1G26945
							AT3G56240						AT1G29120
							AT3G56290						AT1G29510
							AT3G56360						AT1G29520
							AT3G56910						AT1G29785
							AT3G56940						AT1G29930
							AT3G57020						AT1G30130
							AT3G57040						AT1G30260
							AT3G57450						AT1G31812
							AT3G59600						AT1G32080
							AT3G60080						AT1G32220
							AT3G60370						AT1G32310
							AT3G61080						AT1G32550
							AT3G61198						AT1G32928
							AT3G61470						AT1G33810
							AT3G61640						AT1G36390
							AT3G61750						AT1G42970
							AT3G61770						AT1G44000
							AT3G62530						AT1G45191
							AT3G62550						AT1G46264
							AT3G63120						AT1G47395
							AT3G63160						AT1G47400
							AT3G63190						AT1G47720
							AT3G63200						AT1G48100
							AT3G63410						AT1G48350
							AT4G00360						AT1G48630
							AT4G00810						AT1G48750
							AT4G00880						AT1G50010
							AT4G00895						AT1G51090
							AT4G01050						AT1G51400
							AT4G01060						AT1G52040
							AT4G01410						AT1G52340
							AT4G01460						AT1G52342
							AT4G01883						AT1G52510
							AT4G02130						AT1G52905
							AT4G02530						AT1G53240
							AT4G03060						AT1G53560
							AT4G03210						AT1G53670
							AT4G04330						AT1G54120
							AT4G04408						AT1G55340
							AT4G04810						AT1G55370
							AT4G04840						AT1G56045
							AT4G05010						AT1G56430
							AT4G05180						AT1G58270
							AT4G08870						AT1G59920
							AT4G09550						AT1G59930
							AT4G09620						AT1G60550
							AT4G09650						AT1G60600
							AT4G09890						AT1G61667
							AT4G11010						AT1G61890
							AT4G11175						AT1G63970
							AT4G12030						AT1G64150
							AT4G12880						AT1G64200
							AT4G12900						AT1G64355
							AT4G12970						AT1G64640
							AT4G14010						AT1G64980
							AT4G14040						AT1G65450
							AT4G14540						AT1G65590
							AT4G14550						AT1G65870
							AT4G14819						AT1G66100
							AT4G14870						AT1G66180
							AT4G15000						AT1G66430
							AT4G15248						AT1G66890
							AT4G15630						AT1G67700
							AT4G15910						AT1G67785
							AT4G16450						AT1G67830
							AT4G16500						AT1G67865
							AT4G16510						AT1G67910
							AT4G16515						AT1G68260
							AT4G16695						AT1G68540
							AT4G16840						AT1G68600
							AT4G16980						AT1G68760
							AT4G17460						AT1G68870
							AT4G17550						AT1G69230
							AT4G17560						AT1G69252
							AT4G17600						AT1G69530
							AT4G17790						AT1G69935
							AT4G17960						AT1G69970
							AT4G18100						AT1G70210
							AT4G18280						AT1G70490
							AT4G18590						AT1G70670
							AT4G19100						AT1G70700
							AT4G19170						AT1G70760
							AT4G19200						AT1G70900
							AT4G20360						AT1G71500
							AT4G20870						AT1G72020
							AT4G21280						AT1G72030
							AT4G21445						AT1G73480
							AT4G22290						AT1G73530
							AT4G22513						AT1G73870
							AT4G22570						AT1G73885
							AT4G23420						AT1G74670
							AT4G23600						AT1G74880
							AT4G23870						AT1G74930
							AT4G24930						AT1G75030
							AT4G24960						AT1G75250
							AT4G25480						AT1G75580
							AT4G25490						AT1G75630
							AT4G25830						AT1G76020
							AT4G26530						AT1G76065
							AT4G26860						AT1G76450
							AT4G27030						AT1G76570
							AT4G27520						AT1G77090
							AT4G27657						AT1G77870
							AT4G27720						AT1G77885
							AT4G28290						AT1G78450
							AT4G28660						AT1G78630
							AT4G28750						AT1G78995
							AT4G29310						AT1G79040
							AT4G29905						AT1G79160
							AT4G30440						AT1G79260
							AT4G30450						AT1G79850
							AT4G30660						AT1G80080
							AT4G31310						AT2G01150
							AT4G31840						AT2G01590
							AT4G32240						AT2G01918
							AT4G32260						AT2G03710
							AT4G32570						AT2G05070
							AT4G32590						AT2G05520
							AT4G32770						AT2G05790
							AT4G33000						AT2G09990
							AT4G33520						AT2G10940
							AT4G33660						AT2G14890
							AT4G33666						AT2G14910
							AT4G34090						AT2G15020
							AT4G34190						AT2G15960
							AT4G34600						AT2G16586
							AT4G34750						AT2G16850
							AT4G34760						AT2G17300
							AT4G34870						AT2G18400
							AT4G35090						AT2G19310
							AT4G35250						AT2G19580
							AT4G35950						AT2G19760
							AT4G36010						AT2G20260
							AT4G36240						AT2G20480
							AT4G36910						AT2G20670
							AT4G37040						AT2G20724
							AT4G37180						AT2G20890
							AT4G37450						AT2G21140
							AT4G37800						AT2G21970
							AT4G37810						AT2G22080
							AT4G38400						AT2G22330
							AT4G38740						AT2G22670
							AT4G38860						AT2G22990
							AT4G38920						AT2G23120
							AT4G38970						AT2G24150
							AT4G39460						AT2G24540
							AT4G39730						AT2G24692
							AT5G01075						AT2G24790
							AT5G01530						AT2G25605
							AT5G02120						AT2G26215
							AT5G02380						AT2G26340
							AT5G02960						AT2G26500
							AT5G03120						AT2G27130
							AT5G03220						AT2G27710
							AT5G03230						AT2G27820
							AT5G05270						AT2G27970
							AT5G06165						AT2G28410
							AT5G06290						AT2G28550
							AT5G06710						AT2G28740
							AT5G06790						AT2G28790
							AT5G06980						AT2G28870
							AT5G07250						AT2G29125
							AT5G08000						AT2G29180
							AT5G08040						AT2G29340
							AT5G08050						AT2G29450
							AT5G08320						AT2G30150
							AT5G08330						AT2G30200
							AT5G09225						AT2G30420
							AT5G09960						AT2G30570
							AT5G10140						AT2G31230
							AT5G10430						AT2G32487
							AT5G10690						AT2G32500
							AT5G10930						AT2G32640
							AT5G11590						AT2G32650
							AT5G11690						AT2G32795
							AT5G11790						AT2G32960
							AT5G13090						AT2G32990
							AT5G13100						AT2G33180
							AT5G13240						AT2G33330
							AT5G14320						AT2G33430
							AT5G14550						AT2G33450
							AT5G15160						AT2G33855
							AT5G15320						AT2G34420
							AT5G15950						AT2G34430
							AT5G15960						AT2G34585
							AT5G15970						AT2G35260
							AT5G16010						AT2G35760
							AT5G16140						AT2G36835
							AT5G16200						AT2G36885
							AT5G16250						AT2G37060
							AT5G16710						AT2G37170
							AT5G17300						AT2G38025
							AT5G17840						AT2G38140
							AT5G18800						AT2G38210
							AT5G18970						AT2G38360
							AT5G19120						AT2G38540
							AT5G19260						AT2G38810
							AT5G19290						AT2G39250
							AT5G20180						AT2G39440
							AT5G20700						AT2G39470
							AT5G20740						AT2G39500
							AT5G21100						AT2G39920
							AT5G21920						AT2G40230
							AT5G22210						AT2G40880
							AT5G22390						AT2G41010
							AT5G22580						AT2G41312
							AT5G23120						AT2G41475
							AT5G23280						AT2G41750
							AT5G23820						AT2G42190
							AT5G23920						AT2G42200
							AT5G24065						AT2G42380
							AT5G24155						AT2G42485
							AT5G24314						AT2G42530
							AT5G24420						AT2G42540
							AT5G24580						AT2G42570
							AT5G25840						AT2G42840
							AT5G26667						AT2G42975
							AT5G27210						AT2G43030
							AT5G27290						AT2G43460
							AT5G27670						AT2G43550
							AT5G28060						AT2G43945
							AT5G28913						AT2G44620
							AT5G36120						AT2G44740
							AT5G37360						AT2G44920
							AT5G38005						AT2G44940
							AT5G38480						AT2G45315
							AT5G38660						AT2G45470
							AT5G39530						AT2G46735
							AT5G39800						AT2G46940
							AT5G40380						AT2G47370
							AT5G40500						AT2G47400
							AT5G40950						AT2G48020
							AT5G41460						AT3G01210
							AT5G41520						AT3G01440
							AT5G41900						AT3G01480
							AT5G42110						AT3G01980
							AT5G42720						AT3G02468
							AT5G43850						AT3G02640
							AT5G43870						AT3G02830
							AT5G44005						AT3G03850
							AT5G44190						AT3G03900
							AT5G46530						AT3G04860
							AT5G47110						AT3G05000
							AT5G47190						AT3G05030
							AT5G47435						AT3G05180
							AT5G47550						AT3G05625
							AT5G47610						AT3G05730
							AT5G47640						AT3G05880
							AT5G49120						AT3G05935
							AT5G49300						AT3G06070
							AT5G49480						AT3G06740
							AT5G49525						AT3G06750
							AT5G49610						AT3G07340
							AT5G50100						AT3G07500
							AT5G50335						AT3G08030
							AT5G50720						AT3G09390
							AT5G50950						AT3G09580
							AT5G51110						AT3G10525
							AT5G51260						AT3G11120
							AT5G51390						AT3G11630
							AT5G51720						AT3G11700
							AT5G52420						AT3G12587
							AT5G53045						AT3G12780
							AT5G53490						AT3G13110
							AT5G53902						AT3G13650
							AT5G54130						AT3G13845
							AT5G54970						AT3G14440
							AT5G56100						AT3G15020
							AT5G56170						AT3G15680
							AT5G56600						AT3G15850
							AT5G56747						AT3G16100
							AT5G56980						AT3G16140
							AT5G57030						AT3G16370
							AT5G57040						AT3G16640
							AT5G57345						AT3G17120
							AT5G57685						AT3G17130
							AT5G57780						AT3G17350
							AT5G57785						AT3G17670
							AT5G58580						AT3G18710
							AT5G58770						AT3G19030
							AT5G59080						AT3G19800
							AT5G59250						AT3G21055
							AT5G59310						AT3G21870
							AT5G59320						AT3G21890
							AT5G59350						AT3G22120
							AT5G59410						AT3G22210
							AT5G59500						AT3G22230
							AT5G59690						AT3G22231
							AT5G59970						AT3G22235
							AT5G60890						AT3G22415
							AT5G62070						AT3G22968
							AT5G62100						AT3G23050
							AT5G62130						AT3G23390
							AT5G62210						AT3G23400
							AT5G62220						AT3G24420
							AT5G62360						AT3G24590
							AT5G62720						AT3G24770
							AT5G62960						AT3G25480
							AT5G63160						AT3G25717
							AT5G63500						AT3G25760
							AT5G63530						AT3G25805
							AT5G64080						AT3G26520
							AT5G64090						AT3G26960
							AT5G64130						AT3G27050
							AT5G64850						AT3G27250
							AT5G65360						AT3G27690
							AT5G65410						AT3G27830
							AT5G65683						AT3G27850
							AT5G65840						AT3G28007
							AT5G65890						AT3G28220
							AT5G66090						AT3G28270
							AT5G66190						AT3G29370
							AT5G66450						AT3G29575
							AT5G66550						AT3G30720
							AT5G66570						AT3G44100
							AT5G67070						AT3G44450
							AT5G67150						AT3G44716
							AT5G67260						AT3G45050
							ATCG00050						AT3G45230
							ATCG00070						AT3G45980
							ATCG00080						AT3G46130
							ATCG00430						AT3G46630
							ATCG00440						AT3G47070
							ATCG00550						AT3G47295
							ATCG00560						AT3G47430
							ATCG00570						AT3G47470
							ATCG00580						AT3G47490
							ATCG00600						AT3G47650
							ATCG00710						AT3G48240
							ATCG00740						AT3G48420
							ATCG00790						AT3G48720
													AT3G49580
													AT3G49870
													AT3G49940
													AT3G50660
													AT3G50820
													AT3G51510
													AT3G51750
													AT3G52230
													AT3G52720
													AT3G52740
													AT3G52960
													AT3G53370
													AT3G53470
													AT3G53620
													AT3G53900
													AT3G54210
													AT3G54366
													AT3G54600
													AT3G54890
													AT3G55170
													AT3G55250
													AT3G55500
													AT3G56240
													AT3G56290
													AT3G56360
													AT3G56910
													AT3G56940
													AT3G57020
													AT3G57040
													AT3G57450
													AT3G59600
													AT3G60080
													AT3G60370
													AT3G61080
													AT3G61198
													AT3G61470
													AT3G61640
													AT3G61750
													AT3G61770
													AT3G62530
													AT3G62550
													AT3G63120
													AT3G63160
													AT3G63190
													AT3G63200
													AT3G63410
													AT4G00360
													AT4G00810
													AT4G00880
													AT4G00895
													AT4G01050
													AT4G01060
													AT4G01410
													AT4G01460
													AT4G01883
													AT4G02130
													AT4G02530
													AT4G03060
													AT4G03210
													AT4G04330
													AT4G04408
													AT4G04810
													AT4G04840
													AT4G05010
													AT4G05180
													AT4G08870
													AT4G09550
													AT4G09620
													AT4G09650
													AT4G09890
													AT4G11010
													AT4G11175
													AT4G12030
													AT4G12880
													AT4G12900
													AT4G12970
													AT4G14010
													AT4G14040
													AT4G14540
													AT4G14550
													AT4G14819
													AT4G14870
													AT4G15000
													AT4G15248
													AT4G15630
													AT4G15910
													AT4G16450
													AT4G16500
													AT4G16510
													AT4G16515
													AT4G16695
													AT4G16840
													AT4G16980
													AT4G17460
													AT4G17550
													AT4G17560
													AT4G17600
													AT4G17790
													AT4G17960
													AT4G18100
													AT4G18280
													AT4G18590
													AT4G19100
													AT4G19170
													AT4G19200
													AT4G20360
													AT4G20870
													AT4G21280
													AT4G21445
													AT4G22290
													AT4G22513
													AT4G22570
													AT4G23420
													AT4G23600
													AT4G23870
													AT4G24930
													AT4G24960
													AT4G25480
													AT4G25490
													AT4G25830
													AT4G26530
													AT4G26860
													AT4G27030
													AT4G27520
													AT4G27657
													AT4G27720
													AT4G28290
													AT4G28660
													AT4G28750
													AT4G29310
													AT4G29905
													AT4G30440
													AT4G30450
													AT4G30660
													AT4G31310
													AT4G31840
													AT4G32240
													AT4G32260
													AT4G32570
													AT4G32590
													AT4G32770
													AT4G33000
													AT4G33520
													AT4G33660
													AT4G33666
													AT4G34090
													AT4G34190
													AT4G34600
													AT4G34750
													AT4G34760
													AT4G34870
													AT4G35090
													AT4G35250
													AT4G35950
													AT4G36010
													AT4G36240
													AT4G36910
													AT4G37040
													AT4G37180
													AT4G37450
													AT4G37800
													AT4G37810
													AT4G38400
													AT4G38740
													AT4G38860
													AT4G38920
													AT4G38970
													AT4G39460
													AT4G39730
													AT5G01075
													AT5G01530
													AT5G02120
													AT5G02380
													AT5G02960
													AT5G03120
													AT5G03220
													AT5G03230
													AT5G05270
													AT5G06165
													AT5G06290
													AT5G06710
													AT5G06790
													AT5G06980
													AT5G07250
													AT5G08000
													AT5G08040
													AT5G08050
													AT5G08320
													AT5G08330
													AT5G09225
													AT5G09960
													AT5G10140
													AT5G10430
													AT5G10690
													AT5G10930
													AT5G11590
													AT5G11690
													AT5G11790
													AT5G13090
													AT5G13100
													AT5G13240
													AT5G14320
													AT5G14550
													AT5G15160
													AT5G15320
													AT5G15950
													AT5G15960
													AT5G15970
													AT5G16010
													AT5G16140
													AT5G16200
													AT5G16250
													AT5G16710
													AT5G17300
													AT5G17840
													AT5G18800
													AT5G18970
													AT5G19120
													AT5G19260
													AT5G19290
													AT5G20180
													AT5G20700
													AT5G20740
													AT5G21100
													AT5G21920
													AT5G22210
													AT5G22390
													AT5G22580
													AT5G23120
													AT5G23280
													AT5G23820
													AT5G23920
													AT5G24065
													AT5G24155
													AT5G24314
													AT5G24420
													AT5G24580
													AT5G25840
													AT5G26667
													AT5G27210
													AT5G27290
													AT5G27670
													AT5G28060
													AT5G28913
													AT5G36120
													AT5G37360
													AT5G38005
													AT5G38480
													AT5G38660
													AT5G39530
													AT5G39800
													AT5G40380
													AT5G40500
													AT5G40950
													AT5G41460
													AT5G41520
													AT5G41900
													AT5G42110
													AT5G42720
													AT5G43850
													AT5G43870
													AT5G44005
													AT5G44190
													AT5G46530
													AT5G47110
													AT5G47190
													AT5G47435
													AT5G47550
													AT5G47610
													AT5G47640
													AT5G49120
													AT5G49300
													AT5G49480
													AT5G49525
													AT5G49610
													AT5G50100
													AT5G50335
													AT5G50720
													AT5G50950
													AT5G51110
													AT5G51260
													AT5G51390
													AT5G51720
													AT5G52420
													AT5G53045
													AT5G53490
													AT5G53902
													AT5G54130
													AT5G54970
													AT5G56100
													AT5G56170
													AT5G56600
													AT5G56747
													AT5G56980
													AT5G57030
													AT5G57040
													AT5G57345
													AT5G57685
													AT5G57780
													AT5G57785
													AT5G58580
													AT5G58770
													AT5G59080
													AT5G59250
													AT5G59310
													AT5G59320
													AT5G59350
													AT5G59410
													AT5G59500
													AT5G59690
													AT5G59970
													AT5G60890
													AT5G62070
													AT5G62100
													AT5G62130
													AT5G62210
													AT5G62220
													AT5G62360
													AT5G62720
													AT5G62960
													AT5G63160
													AT5G63500
													AT5G63530
													AT5G64080
													AT5G64090
													AT5G64130
													AT5G64850
													AT5G65360
													AT5G65410
													AT5G65683
													AT5G65840
													AT5G65890
													AT5G66090
													AT5G66190
													AT5G66450
													AT5G66550
													AT5G66570
													AT5G67070
													AT5G67150
													AT5G67260
													ATCG00050
													ATCG00070
													ATCG00080
													ATCG00430
													ATCG00440
													ATCG00550
													ATCG00560
													ATCG00570
													ATCG00580
													ATCG00600
													ATCG00710
													ATCG00740
													ATCG00790
