# Supplementary material for: Global gene expression analysis using RNA-seq uncovered a new role for SR1/CAMTA3 transcription factor in salt stress
Source: Sci Rep. 2016 Jun 2;6:27021. doi: 10.1038/srep27021 (PMC4890006; doi:10.1038/srep27021)
Supplement: Supplementary Dataset 4 [file srep27021-s5.xls]

## Sheet: Upregulated BP processed
Additional file 4 : GO enrichment analysis with up-regulated genes containing one or more SR1 binding sites
Go term	observed	expected	q value
GO:0042742: defense response to bacterium	20	3.22564	29.1604
GO:0009651: response to salt stress	27	6.28671	28.5726
GO:0046686: response to cadmium ion	24	5.38155	26.6179
GO:0050832: defense response to fungus	15	2.13946	25.1736
GO:0010200: response to chitin	14	2.09008	22.4734
GO:0009414: response to water deprivation	17	3.30793	21.7796
GO:0009867: jasmonic acid mediated signaling pathway	8	0.592465	20.6406
GO:0009737: response to abscisic acid stimulus	21	5.33218	20.5192
GO:0006979: response to oxidative stress	16	3.86748	15.8492
GO:0071456: cellular response to hypoxia	6	0.411434	15.639
GO:0009816: defense response to bacterium, incompatible interaction	6	0.526635	13.1384
GO:0046777: protein autophosphorylation	9	1.44825	12.9317
GO:0006468: protein phosphorylation	31	13.495	12.6279
GO:0010150: leaf senescence	7	0.855782	12.5157
GO:0009626: plant-type hypersensitive response	6	0.608922	12.1617
GO:0009611: response to wounding	11	2.48506	11.5621
GO:0009751: response to salicylic acid stimulus	10	2.09008	11.4308
GO:0006886: intracellular protein transport	11	2.56735	11.2507
GO:0009624: response to nematode	7	1.0039	11.2143
GO:0006952: defense response	19	6.97792	10.649
GO:0016567: protein ubiquitination	9	1.92551	9.99374
GO:0009617: response to bacterium	7	1.18493	9.62518
GO:0031348: negative regulation of defense response	4	0.31269	9.30709
GO:0055074: calcium ion homeostasis	2	0.0329147	9.10837
GO:0051707: response to other organism	6	0.905154	9.10011
GO:0009723: response to ethylene stimulus	8	1.74448	8.67315
GO:0010204: defense response signaling pathway, resistance gene-independent	3	0.164574	8.28685
GO:0009817: defense response to fungus, incompatible interaction	5	0.707666	7.8908
GO:0009646: response to absence of light	3	0.181031	7.87911
GO:0006897: endocytosis	3	0.181031	7.87911
GO:0009873: ethylene mediated signaling pathway	5	0.724124	7.76163
GO:0019725: cellular homeostasis	2	0.0493721	7.71873
GO:0042787: protein ubiquitination involved in ubiquitin-dependent protein catabolic process	3	0.197488	7.677
GO:0015914: phospholipid transport	3	0.197488	7.677
GO:0010072: primary shoot apical meristem specification	3	0.213946	7.34183
GO:0010468: regulation of gene expression	3	0.213946	7.34183
GO:0010193: response to ozone	4	0.477263	7.20994
GO:0009615: response to virus	4	0.510178	6.94476
GO:0009759: indole glucosinolate biosynthetic process	2	0.0658294	6.92132
GO:0030026: cellular manganese ion homeostasis	2	0.0658294	6.92132
GO:0046854: phosphatidylinositol phosphorylation	2	0.0658294	6.92132
GO:0009266: response to temperature stimulus	3	0.24686	6.84558
GO:0009408: response to heat	8	2.28757	6.48181
GO:0046283: anthocyanin metabolic process	2	0.0822868	6.33313
GO:0006896: Golgi to vacuole transport	2	0.0822868	6.33313
GO:0006891: intra-Golgi vesicle-mediated transport	3	0.279775	6.30992
GO:0012501: programmed cell death	3	0.279775	6.30992
GO:0007275: multicellular organismal development	8	2.36986	6.29213
GO:0006950: response to stress	7	1.87614	6.25616
GO:0008219: cell death	4	0.625379	5.96558
GO:0006457: protein folding	10	3.60416	5.95638
GO:0009409: response to cold	11	4.19663	5.9338
GO:0009697: salicylic acid biosynthetic process	2	0.0987441	5.88896
GO:0009051: pentose-phosphate shunt, oxidative branch	2	0.0987441	5.88896
GO:0009555: pollen development	7	2.0078	5.83537
GO:0000162: tryptophan biosynthetic process	3	0.329147	5.82452
GO:0080167: response to karrikin	7	2.09008	5.48636
GO:0009749: response to glucose stimulus	3	0.362062	5.43661
GO:0006623: protein targeting to vacuole	3	0.378519	5.27383
GO:0001666: response to hypoxia	3	0.378519	5.27383
GO:0042542: response to hydrogen peroxide	4	0.740581	5.24761
