# Supplementary material for: Global gene expression analysis using RNA-seq uncovered a new role for SR1/CAMTA3 transcription factor in salt stress
Source: Sci Rep. 2016 Jun 2;6:27021. doi: 10.1038/srep27021 (PMC4890006; doi:10.1038/srep27021)
Supplement: Supplementary Dataset 5 [file srep27021-s6.xls]

## Sheet: down regulated processed
Additional file 5 : GO enrichment analysis with down-regulated genes containing one or more SR1 binding motif
GO term	observed	expected	q value
GO:0015979: photosynthesis	30	2.41605	43.3714
GO:0006412: translation	47	12.7264	22.9127
GO:0009409: response to cold	28	7.16386	13.7841
GO:0080167: response to karrikin	19	3.56788	13.0621
GO:0042254: ribosome biogenesis	17	3.23076	11.4412
GO:0042742: defense response to bacterium	20	5.50634	8.59406
GO:0009773: photosynthetic electron transport in photosystem I	6	0.421403	7.92395
GO:0006334: nucleosome assembly	10	1.62943	7.31511
GO:0010207: photosystem II assembly	5	0.309029	7.03813
GO:0009769: photosynthesis, light harvesting in photosystem II	4	0.196655	6.42863
GO:0009765: photosynthesis, light harvesting	4	0.196655	6.42863
GO:0009414: response to water deprivation	18	5.64681	6.36422
GO:0009767: photosynthetic electron transport chain	5	0.365216	6.36332
GO:0042538: hyperosmotic salinity response	8	1.37658	5.5922
GO:0019684: photosynthesis, light reaction	5	0.449497	5.57241
GO:0032502: developmental process	5	0.477591	5.40618
GO:0006869: lipid transport	12	3.42742	4.79891
GO:0042549: photosystem II stabilization	3	0.140468	4.67187
GO:0018208: peptidyl-proline modification	5	0.646152	4.20619
GO:0010114: response to red light	7	1.37658	4.17978
GO:0009637: response to blue light	6	1.01137	4.13542
GO:0009733: response to auxin stimulus	18	7.50098	3.93063
GO:0009772: photosynthetic electron transport in photosystem II	3	0.196655	3.87036
GO:0009631: cold acclimation	5	0.730433	3.8505
GO:0080164: regulation of nitric oxide metabolic process	2	0.0561871	3.84984
GO:0035304: regulation of protein dephosphorylation	2	0.0561871	3.84984
GO:0015986: ATP synthesis coupled proton transport	6	1.15184	3.73048
GO:0010218: response to far red light	6	1.17993	3.64882
GO:0010205: photoinhibition	3	0.252842	3.31095
GO:0009853: photorespiration	5	0.927088	3.13609
GO:0009658: chloroplast organization	7	1.79799	3.12873
GO:0009737: response to abscisic acid stimulus	19	9.10232	3.12595
GO:0061077: chaperone-mediated protein folding	2	0.0842807	3.11907
GO:0010027: thylakoid membrane organization	4	0.618058	2.91548
GO:0007267: cell-cell signaling	5	1.06756	2.69108
GO:0010017: red or far-red light signaling pathway	4	0.674246	2.67943
GO:0010236: plastoquinone biosynthetic process	2	0.112374	2.63273
