# Supplementary material for: Global gene expression analysis using RNA-seq uncovered a new role for SR1/CAMTA3 transcription factor in salt stress
Source: Sci Rep. 2016 Jun 2;6:27021. doi: 10.1038/srep27021 (PMC4890006; doi:10.1038/srep27021)
Supplement: Supplementary Dataset 6 [file srep27021-s7.xls]

## Sheet: TFs genes in sr1-1
Additional file 6: List of transcription factor genes in DE gene list
Genes in DE	PlantTFDB_id	Family					Transcription factor
AT2G28550	AT2G28550	AP2					Family	No of Genes of DE
AT2G39250	AT2G39250	AP2					ERF	18
AT5G62000	AT5G62000	ARF					bHLH	15
AT2G01760	AT2G01760	ARR-B					WRKY	15
AT4G31920	AT4G31920	ARR-B					NAC	12
AT2G46870	AT2G46870	B3					bZIP	10
AT3G53310	AT3G53310	B3					MYB	10
AT3G61970	AT3G61970	B3					MYB_related	9
AT1G19350	AT1G19350	BES1					C3H	7
AT4G18890	AT4G18890	BES1					GATA	7
AT1G12860	AT1G12860	bHLH					C2H2	6
AT1G15790	AT1G15790	bHLH					GRAS	6
AT1G18400	AT1G18400	bHLH					TCP	5
AT1G26945	AT1G26945	bHLH					G2-like	4
AT1G68810	AT1G68810	bHLH					ZF-HD	4
AT1G73830	AT1G73830	bHLH					B3	3
AT2G31730	AT2G31730	bHLH					CO-like	3
AT3G07340	AT3G07340	bHLH					DBB	3
AT3G25710	AT3G25710	bHLH					HD-ZIP	3
AT4G00050	AT4G00050	bHLH					LBD	3
AT4G01460	AT4G01460	bHLH					NF-YB	3
AT5G15160	AT5G15160	bHLH					TALE	3
AT5G39860	AT5G39860	bHLH					AP2	2
AT5G46690	AT5G46690	bHLH					ARR-B	2
AT5G50915	AT5G50915	bHLH					BES1	2
AT1G22070	AT1G22070	bZIP					Dof	2
AT1G77920	AT1G77920	bZIP					EIL	2
AT2G40950	AT2G40950	bZIP					FAR1	2
AT2G42380	AT2G42380	bZIP					HSF	2
AT3G10800	AT3G10800	bZIP					MIKC	2
AT3G54620	AT3G54620	bZIP					NF-YA	2
AT3G58120	AT3G58120	bZIP					Nin-like	2
AT4G02640	AT4G02640	bZIP					S1Fa-like	2
AT5G28770	AT5G28770	bZIP					SBP	2
AT5G44080	AT5G44080	bZIP					ARF	1
AT1G27730	AT1G27730	C2H2					CAMTA	1
AT2G28710	AT2G28710	C2H2					GeBP	1
AT2G41835	AT2G41835	C2H2					LSD	1
AT3G19580	AT3G19580	C2H2					M-type	1
AT3G46080	AT3G46080	C2H2					Trihelix	1
AT4G17810	AT4G17810	C2H2					YABBY	1
AT1G01350	AT1G01350	C3H
AT2G25900	AT2G25900	C3H
AT2G40140	AT2G40140	C3H
AT3G02830	AT3G02830	C3H
AT3G55980	AT3G55980	C3H
AT5G16540	AT5G16540	C3H
AT5G44260	AT5G44260	C3H
AT4G16150	AT4G16150	CAMTA
AT1G73870	AT1G73870	CO-like
AT2G24790	AT2G24790	CO-like
AT5G24930	AT5G24930	CO-like
AT2G21320	AT2G21320	DBB
AT2G24790	AT2G24790	DBB
AT2G31380	AT2G31380	DBB
AT5G60200	AT5G60200	Dof
AT5G60850	AT5G60850	Dof
AT1G73730	AT1G73730	EIL
AT3G20770	AT3G20770	EIL
AT1G01250	AT1G01250	ERF
AT1G22190	AT1G22190	ERF
AT1G64380	AT1G64380	ERF
AT1G74930	AT1G74930	ERF
AT2G23340	AT2G23340	ERF
AT2G31230	AT2G31230	ERF
AT2G44940	AT2G44940	ERF
AT3G14230	AT3G14230	ERF
AT3G50260	AT3G50260	ERF
AT4G17500	AT4G17500	ERF
AT4G25470	AT4G25470	ERF
AT4G25480	AT4G25480	ERF
AT4G25490	AT4G25490	ERF
AT5G11590	AT5G11590	ERF
AT5G25190	AT5G25190	ERF
AT5G47220	AT5G47220	ERF
AT5G51190	AT5G51190	ERF
AT5G61600	AT5G61600	ERF
AT3G07500	AT3G07500	FAR1
AT3G22170	AT3G22170	FAR1
AT1G14600	AT1G14600	G2-like
AT1G68670	AT1G68670	G2-like
AT4G37180	AT4G37180	G2-like
AT5G44190	AT5G44190	G2-like
AT3G06740	AT3G06740	GATA
AT3G16870	AT3G16870	GATA
AT3G51080	AT3G51080	GATA
AT3G60530	AT3G60530	GATA
AT4G16141	AT4G16141	GATA
AT4G36240	AT4G36240	GATA
AT5G56860	AT5G56860	GATA
AT4G00238	AT4G00238	GeBP
AT1G07530	AT1G07530	GRAS
AT1G21450	AT1G21450	GRAS
AT1G50600	AT1G50600	GRAS
AT3G46600	AT3G46600	GRAS
AT4G17230	AT4G17230	GRAS
AT5G59450	AT5G59450	GRAS
AT4G17460	AT4G17460	HD-ZIP
AT5G06710	AT5G06710	HD-ZIP
AT5G65310	AT5G65310	HD-ZIP
AT1G46264	AT1G46264	HSF
AT4G36990	AT4G36990	HSF
AT1G07900	AT1G07900	LBD
AT3G49940	AT3G49940	LBD
AT5G67420	AT5G67420	LBD
AT1G32540	AT1G32540	LSD
AT1G22590	AT1G22590	M-type
AT2G03710	AT2G03710	MIKC
AT5G10140	AT5G10140	MIKC
AT1G09770	AT1G09770	MYB
AT1G18570	AT1G18570	MYB
AT1G18710	AT1G18710	MYB
AT1G66390	AT1G66390	MYB
AT2G47190	AT2G47190	MYB
AT3G52250	AT3G52250	MYB
AT4G01680	AT4G01680	MYB
AT5G06110	AT5G06110	MYB
AT5G49330	AT5G49330	MYB
AT5G60890	AT5G60890	MYB
AT1G19510	AT1G19510	MYB_related
AT1G75250	AT1G75250	MYB_related
AT2G18328	AT2G18328	MYB_related
AT2G30420	AT2G30420	MYB_related
AT3G46130	AT3G46130	MYB_related
AT4G01060	AT4G01060	MYB_related
AT5G17300	AT5G17300	MYB_related
AT5G52660	AT5G52660	MYB_related
AT5G53200	AT5G53200	MYB_related
AT1G02220	AT1G02220	NAC
AT1G52890	AT1G52890	NAC
AT1G69490	AT1G69490	NAC
AT2G43000	AT2G43000	NAC
AT3G04070	AT3G04070	NAC
AT3G10490	AT3G10490	NAC
AT3G10500	AT3G10500	NAC
AT3G15500	AT3G15500	NAC
AT3G49530	AT3G49530	NAC
AT5G08790	AT5G08790	NAC
AT5G22290	AT5G22290	NAC
AT5G39610	AT5G39610	NAC
AT1G72830	AT1G72830	NF-YA
AT3G05690	AT3G05690	NF-YA
AT2G37060	AT2G37060	NF-YB
AT4G14540	AT4G14540	NF-YB
AT5G47640	AT5G47640	NF-YB
AT2G43500	AT2G43500	Nin-like
AT4G24020	AT4G24020	Nin-like
AT2G37120	AT2G37120	S1Fa-like
AT3G53370	AT3G53370	S1Fa-like
AT1G20980	AT1G20980	SBP
AT2G42200	AT2G42200	SBP
AT2G35940	AT2G35940	TALE
AT4G32980	AT4G32980	TALE
AT5G25220	AT5G25220	TALE
AT1G35560	AT1G35560	TCP
AT1G69690	AT1G69690	TCP
AT3G47620	AT3G47620	TCP
AT5G08330	AT5G08330	TCP
AT5G23280	AT5G23280	TCP
AT2G33550	AT2G33550	Trihelix
AT1G62300	AT1G62300	WRKY
AT1G80840	AT1G80840	WRKY
AT2G25000	AT2G25000	WRKY
AT2G38470	AT2G38470	WRKY
AT2G46400	AT2G46400	WRKY
AT3G56400	AT3G56400	WRKY
AT4G01720	AT4G01720	WRKY
AT4G23810	AT4G23810	WRKY
AT4G31800	AT4G31800	WRKY
AT5G07100	AT5G07100	WRKY
AT5G13080	AT5G13080	WRKY
AT5G24110	AT5G24110	WRKY
AT5G26170	AT5G26170	WRKY
AT5G46350	AT5G46350	WRKY
AT5G64810	AT5G64810	WRKY
AT2G45190	AT2G45190	YABBY
AT3G28920	AT3G28920	ZF-HD
AT3G50890	AT3G50890	ZF-HD
AT5G15210	AT5G15210	ZF-HD
AT5G65410	AT5G65410	ZF-HD

## Sheet: DE  Tf genes with motif
Additional File 6: List of transcription factor genes in DE gene list. The presence of number of SR1 binding motifs in promoters of these differentially regulated genes are indicated
TFs in upregulated sr1-1			VCGCGB	MCGTGT	VCGCGB+MCGTGT		TFs in down regulated sr1-1		VCGCGB	MCGTGT	VCGCGB+MCGTGT
AT5G62000	ARF		2	0			AT2G28550	AP2	0	1
AT4G31920	ARR-B		4	0			AT2G39250	AP2	2	1	3
AT3G53310	B3		0	0			AT2G01760	ARR-B	0	0
AT4G18890	BES1		0	1			AT2G46870	B3	0	0
AT1G15790	bHLH		0	0			AT3G61970	B3	0	0
AT1G22070	bZIP		0	1			AT1G19350	BES1	0	1
AT1G77920	bZIP		0	1			AT1G12860	bHLH	0	0
AT2G40950	bZIP		2	2	3		AT1G18400	bHLH	0	0
AT3G10800	bZIP		4	2	6		AT1G26945	bHLH	0	1
AT3G54620	bZIP		0	1			AT1G68810	bHLH	0	0
AT4G02640	bZIP		2	0			AT1G73830	bHLH	0	0
AT5G44080	bZIP		4	0			AT2G31730	bHLH	2	0
AT1G27730	C2H2		0	3			AT3G07340	bHLH	0	2
AT2G28710	C2H2		0	1			AT3G25710	bHLH	0	0
AT2G41835	C2H2		0	0			AT4G00050	bHLH	2	0
AT3G19580	C2H2		4	0			AT4G01460	bHLH	0	1
AT3G46080	C2H2		4	0			AT5G15160	bHLH	0	1
AT1G01350	C3H		0	0			AT5G39860	bHLH	0	0
AT2G40140	C3H		0	0			AT5G46690	bHLH	0	0
AT3G55980	C3H		6	0			AT5G50915	bHLH	0	0
AT4G16150	CAMTA6		2	0			AT2G42380	bZIP	0	1
AT1G73730	EIL		0	1			AT3G58120	bZIP	0	0
AT3G20770	EIL		4	0			AT5G28770	bZIP	0	0
AT3G14230	ERF		0	2			AT4G17810	C2H2	0	0
AT3G50260	ERF		2	0			AT2G25900	C3H	0	0
AT4G17500	ERF		0	1			AT3G02830	C3H	0	0
AT5G47220	ERF		0	1			AT5G16540	C3H	2	0
AT5G51190	ERF		0	0			AT5G44260	C3H	0	0
AT5G61600	ERF		0	0			AT1G73870	CO-like	0	1
AT3G22170	FAR1		2	0			AT5G24930	CO-like	0	0
AT4G00238	GeBP		0	0			AT2G21320	DBB	0	0
AT1G07530	GRAS		0	0			AT2G24790	DBB	4	2	6
AT1G21450	GRAS		0	2			AT2G31380	DBB	0	0
AT1G50600	GRAS		2	0			AT5G60200	Dof	0	0
AT3G46600	GRAS		2	2	4		AT5G60850	Dof	2	0
AT4G17230	GRAS		0	0			AT1G01250	ERF	0	1
AT5G59450	GRAS		0	0			AT1G22190	ERF	0	1
AT4G36990	HSF		0	2			AT1G64380	ERF	0	0
AT1G07900	LBD		0	1			AT1G74930	ERF	4	1	5
AT1G09770	MYB		0	0			AT2G23340	ERF	0	0
AT1G18570	MYB		0	1			AT2G31230	ERF	0	2
AT1G66390	MYB		0	3			AT2G44940	ERF	0	0
AT2G47190	MYB		0	1			AT4G25470	ERF	2	0
AT3G52250	MYB		0	0			AT4G25480	ERF	0	1
AT5G06110	MYB		0	0			AT4G25490	ERF	2	4	6
AT1G02220	NAC		0	1			AT5G11590	ERF	0	1
AT1G52890	NAC		2	7	9		AT5G25190	ERF	0	0
AT1G69490	NAC		0	1			AT3G07500	FAR1	0	1
AT2G43000	NAC		0	0			AT1G14600	G2-like	0	0
AT3G04070	NAC		0	0			AT1G68670	G2-like	6	0
AT3G10490	NAC		0	2			AT4G37180	G2-like	4	1	5
AT3G10500	NAC		0	2			AT5G44190	G2-like	0	1
AT3G15500	NAC		2	3	5		AT3G06740	GATA	0	1
AT3G49530	NAC		6	2	8		AT3G16870	GATA	0	0
AT5G08790	NAC		0	0			AT3G51080	GATA	2	0
AT5G22290	NAC		0	2			AT3G60530	GATA	0	0
AT5G39610	NAC		0	0			AT4G16141	GATA	4	0
AT1G72830	NF-YA		0	0			AT4G36240	GATA	0	1
AT3G05690	NF-YA		0	2			AT5G56860	GATA	0	0
AT2G43500	Nin-like		0	2			AT4G17460	HD-ZIP	0	1
AT4G24020	Nin-like		0	1			AT5G06710	HD-ZIP	0	1
AT1G20980	SBP		0	0			AT5G65310	HD-ZIP	0	0
AT2G35940	TALE		0	0			AT1G46264	HSF	0	2
AT1G62300	WRKY		0	0			AT3G49940	LBD	0	1
AT1G80840	WRKY		0	3			AT5G67420	LBD	0	0
AT2G25000	WRKY		0	0			AT1G32540	LSD	0	0
AT2G38470	WRKY		0	1			AT1G22590	M-type	2	1	3
AT2G46400	WRKY		2	0			AT2G03710	MIKC	0	1
AT3G56400	WRKY		0	0			AT5G10140	MIKC	0	1
AT4G01720	WRKY		0	3			AT1G18710	MYB	0	0
AT4G23810	WRKY		0	0			AT4G01680	MYB	0	0
AT4G31800	WRKY		0	0			AT5G60890	MYB	0	2
AT5G07100	WRKY		0	0			AT1G19510	MYB_related	0	1
AT5G13080	WRKY		0	3			AT1G75250	MYB_related	0	1
AT5G24110	WRKY		0	0			AT2G18328	MYB_related	0	0
AT5G26170	WRKY		0	0			AT2G30420	MYB_related	0	1
AT5G46350	WRKY		0	3			AT3G46130	MYB_related	0	1
AT5G64810	WRKY		0	1			AT4G01060	MYB_related	0	2
							AT5G17300	MYB_related	0	1
							AT5G52660	MYB_related	0	0
							AT5G53200	MYB_related	0	0
							AT2G37060	NF-YB	0	1
							AT4G14540	NF-YB	2	1	3
							AT5G47640	NF-YB	4	3	7
							AT2G37120	S1Fa-like	1	0
							AT3G53370	S1Fa-like	0	2
							AT2G42200	SBP	0	1
							AT4G32980	TALE	0	0
							AT5G25220	TALE	0	0
							AT1G35560	TCP	0	0
							AT1G69690	TCP	0	0
							AT3G47620	TCP	0	0
							AT5G08330	TCP	6	1	7
							AT5G23280	TCP	4	1	5
							AT2G33550	Trihelix	2	0
							AT2G45190	YABBY	0	0
							AT3G28920	ZF-HD	0	0
							AT3G50890	ZF-HD	0	0
							AT5G15210	ZF-HD	0	0
							AT5G65410	ZF-HD	0	1
