# Supplementary material for: Global gene expression analysis using RNA-seq uncovered a new role for SR1/CAMTA3 transcription factor in salt stress
Source: Sci Rep. 2016 Jun 2;6:27021. doi: 10.1038/srep27021 (PMC4890006; doi:10.1038/srep27021)
Supplement: Supplementary Dataset 7 [file srep27021-s8.xls]

## Sheet: stress resp. in upreg.DE
Additional file 7: List of abiotic stress responsive genes in up-regulated DE gene list
UV	Heat	Osmotic	Drought	Salt	Cold	Dehydration	Oxidative	ABA	Light	Iron	Aluminium	Wounding	Cold+Drought+salt														UV
AT1G10140	AT3G14990	AT3G14990	AT3G47340	AT3G47340	AT3G47340	AT1G29940	AT1G32230	AT3G47340	AT2G17980	AT1G02500	AT1G60420	AT1G52890	AT5G04930														AT1G79850
AT1G21550	AT1G59590	AT1G59590	AT1G27730	AT3G13790	AT4G27830	AT3G12740	AT1G20630	AT1G27730	AT2G26560	AT1G21750	AT2G21390	AT1G76040	AT3G30775														AT2G15020
AT1G59590	AT1G62300	AT1G62300	AT1G20510	AT4G27830	AT2G38800	AT5G28540	AT4G10500	AT4G29810	AT4G29810	AT1G72700	AT5G05340	AT5G54490															AT2G24090
AT1G62300	AT3G04070	AT2G43000	AT5G05730	AT2G38800	AT4G18010	AT3G62240	AT1G20620	AT2G38860	AT5G24810	AT2G17500	AT5G49570																AT3G19030
AT1G66090	AT3G07700	AT3G04070	AT1G80840	AT1G27730	AT1G27730	AT5G57350		AT2G47510	AT1G51710	AT2G18090																	AT3G21890
AT2G32030	AT3G14620	AT3G07700	AT5G04930	AT2G26560	AT2G26560	AT4G13350		AT5G11670	AT1G51760	AT2G36910																	AT3G44990
AT2G46400	AT4G21120	AT3G14620	AT4G36990	AT5G44790	AT4G29810	AT4G39955		AT3G54620	AT5G28540	AT3G10380																	AT3G62530
AT3G46600	AT4G25000	AT3G63010	AT1G69490	AT5G02620	AT4G25390	AT3G45010		AT2G35940	AT1G21250	AT3G24180																	AT4G27657
AT3G50930	AT4G28490	AT4G21120	AT3G12740	AT2G38860	AT4G34450	AT5G56000		AT3G14990	AT5G39610	AT3G46600																	AT5G58770
AT3G61190	AT5G27420	AT4G25000	AT1G51760	AT3G54620	AT5G04930	AT4G26970		AT4G36990	AT4G23190	AT3G51330																	Heat
AT3G63010	AT5G54860	AT4G28490	AT3G49530	AT5G26340	AT1G51710	AT5G11850		AT1G51710	AT3G11710	AT3G61930																	Wt vs sr1-1 down regulated
AT4G24190	AT5G62480	AT5G27420	AT4G31500	AT2G35940	AT1G69490	AT5G64070		AT3G12740	AT4G02940	AT5G02780																	AT1G52040
AT4G27260		AT5G54860	AT5G66760	AT1G80840	AT3G12740			AT1G51760	AT2G40360	AT5G23020																	AT5G22390
AT5G10760			AT1G73260	AT4G25390	AT1G51760			AT3G49530	AT1G09210	AT5G54510																	AT5G58770
AT5G18470			AT5G39610	AT3G08530	AT4G31500			AT1G48490	AT1G08450																		Osmotic stress
AT5G24110			AT4G17500	AT3G14990	AT1G48490			AT2G38280	AT2G43210																		Wt vs sr1-1 down regulated
AT5G26920			AT4G30600	AT4G02520	AT1G56340			AT1G73260	AT2G38000																		AT5G22390
AT5G27420			AT1G54100	AT4G33540	AT4G23190			AT2G43510	AT3G06450																		AT5G58770
AT5G40780			AT1G02930	AT1G51710	AT4G17500			AT5G18130	AT2G39210																		Iron
AT5G47220			AT5G18130	AT1G69490	AT4G30600			AT4G34890	AT1G74100																		Wt vs sr1-1 down regulated
AT5G51190			AT4G35770	AT3G12740	AT1G08930			AT4G35770	AT5G02100																		AT1G47400
AT5G54490			AT1G52980	AT1G51760	AT1G02930			AT2G38000	AT1G77510																		AT1G64980
AT5G61600			AT1G63720	AT3G49530	AT4G34890			AT2G22660	AT5G56030																		AT2G13820
			AT2G39030	AT5G56870	AT4G25970			AT4G13350	AT5G59420																		AT2G22330
			AT5G51070	AT1G48490	AT4G35770			AT5G45110	AT5G45900																		AT2G24762
			AT2G15480	AT5G66760	AT4G13350			AT1G74100	AT5G37510																		AT2G26690
			AT5G65110	AT1G73980	AT5G56030			AT3G59020	AT4G38550																		AT3G05890
			AT3G08720	AT5G39610	AT1G30700			AT5G22860	AT1G22730																		AT3G44990
			AT1G73330	AT4G23190	AT4G30190			AT5G37740	AT1G07040																		AT4G15920
			AT3G44300	AT1G54100	AT5G27640			AT3G44300	AT4G20110																		AT4G28250
			AT1G05340	AT2G43510	AT3G44300			AT5G45900	AT2G32240																		AT4G30996
			AT1G51680	AT1G08930	AT1G05340			AT3G06860	AT2G44790																		AT5G02380
			AT1G68620	AT5G18130	AT4G39955			AT4G33920	AT2G31890																		AT5G05960
			AT5G45900	AT4G34890	AT4G20860			AT5G37510	AT1G02850																		AT5G07030
			AT3G01420	AT4G35770	AT3G06860			AT2G33340	AT2G30140																		Aluminium
			AT3G49120	AT2G38000	AT4G36670			AT1G07040	AT3G49780																		Wt vs sr1-1 down regulated
			AT5G48180	AT1G52980	AT4G33920			AT2G40000	AT2G11520																		AT3G63120
			AT1G07040	AT2G22660	AT4G33050			AT2G32240	AT4G02230																		AT5G64080
			AT5G15650	AT5G57350	AT4G23700			AT2G44790	AT5G13490																		Wounding
			AT1G72680	AT5G51070	AT5G37510			AT5G05520	AT4G35110																		Wt vs sr1-1 down regulated
			AT5G01600	AT1G18570	AT1G27020			AT2G47190	AT3G12570																		AT2G22330
			AT2G42890	AT3G59020	AT3G12280			AT3G17810	AT1G19180																		AT4G08870
			AT2G40000	AT1G60730	AT4G00570			AT5G65630	AT5G66950																		AT5G16200
			AT3G13300	AT3G55410	AT4G38550			AT2G30140	AT5G39670																		AT5G60890
			AT2G20960	AT5G22860	AT5G15650			AT3G54540	AT5G56010																		AT5G67150
			AT5G54160	AT5G56030	AT5G01600			AT3G49780	AT5G48380																		ABA
			AT2G47190	AT3G13670	AT2G40000			AT5G09590	AT1G75200																		Wt vs sr1-1 down regulated
			AT2G45570	AT5G03240	AT4G23460			AT5G13490	AT3G49110																		AT3G54820
			AT4G27500	AT5G65110	AT4G22690			AT5G20830	AT3G22160																		AT3G53420
			AT2G30140	AT3G44300	AT2G44790			AT3G12570	AT4G39950																		AT4G37180
			AT3G49780	AT1G05340	AT5G05520			AT1G19180	AT3G52850																		AT3G05880
			AT5G20230	AT1G68620	AT3G14230			AT5G56010	AT3G55980																		AT5G59310
			AT4G35110	AT1G79380	AT2G47190			AT3G10420	AT2G40930																		AT1G10740
			AT2G43570	AT5G45900	AT1G09620			AT3G54440	AT1G59590																		AT2G22980
			AT5G10300	AT3G10500	AT4G13780			AT1G26270	AT1G66090																		AT2G39800
			AT1G19180	AT3G06860	AT4G27500			AT1G59610	AT2G26190																		AT5G64130
			AT3G10420	AT4G23700	AT4G01870			AT5G16880	AT2G32030																		AT4G18280
			AT2G38470	AT1G27020	AT3G54540			AT4G23850	AT3G61190																		AT3G14440
			AT1G18890	AT2G33340	AT5G09590			AT4G05320	AT5G24110																		AT5G59320
			AT3G49110	AT3G07780	AT2G40140			AT1G09100	AT5G27420																		AT4G35100
			AT4G23850	AT5G48180	AT1G02920			AT4G39950	AT5G51190																		AT1G52340
			AT1G20980	AT4G21660	AT5G56350			AT4G36690																			AT1G19450
			AT4G05320	AT1G07040	AT4G14365			AT5G60790																			AT5G23820
			AT3G22600	AT1G72680	AT5G20230			AT3G52850																			AT1G29920
			AT1G20620	AT5G03280	AT5G13490			AT3G18830																			AT5G19120
			AT4G17230	AT5G01600	AT2G43570			AT3G30775																			AT2G28550
			AT5G60790	AT2G42890	AT1G53310			AT1G54130																			AT4G19170
			AT4G39670	AT2G40000	AT4G23810			AT1G62300																			AT3G10080
			AT2G29460	AT4G23460	AT2G41100			AT2G04350																			AT1G15180
			AT5G42380	AT5G22060	AT1G19180			AT3G04070																			AT1G13930
			AT3G60140	AT5G56000	AT3G20770			AT3G07700																			AT5G06870
			AT5G42050	AT2G47190	AT5G56010			AT4G28490																			AT4G21110
			AT3G56860	AT1G02850	AT1G26270																						AT1G62050
			AT1G72520	AT2G45570	AT4G02570																						AT5G27670
			AT1G25220	AT3G17810	AT2G38470																						AT3G56360
			AT1G09570	AT2G30140	AT1G75200																						AT5G39590
			AT3G30775	AT3G54540	AT1G59610																						AT4G30440
			AT1G61800	AT3G49780	AT4G23850																						AT4G14040
			AT1G10140	AT2G36800	AT3G19930																						AT5G15960
			AT1G29240	AT5G09590	AT1G20980																						AT3G26520
			AT1G59590	AT5G20230	AT4G05320																						AT5G24930
			AT1G66090	AT3G22440	AT5G60790																						AT3G56240
			AT3G01770	AT4G35110	AT1G09430																						AT2G24150
			AT3G15730	AT5G10300	AT3G09440																						AT4G27520
			AT3G46600	AT5G20830	AT1G11310																						AT2G48070
			AT3G56310	AT1G79690	AT3G18830																						AT4G00360
			AT3G63010	AT2G41100	AT3G30775																						AT2G31750
			AT4G18980	AT1G19180	AT1G07810																						AT4G38400
			AT4G27260	AT5G56010	AT1G59990																						AT4G28025
			AT4G32250	AT5G48380	AT1G10140																						AT3G57020
			AT4G36760	AT3G54440	AT1G59590																						AT1G55330
			AT5G02780	AT1G26270	AT1G66090																						AT1G58270
			AT5G10760	AT2G46500	AT3G46600																						AT4G37980
			AT5G26920	AT1G59610	AT3G63010																						AT2G36830
			AT5G40780	AT1G18890	AT4G27260																						AT3G44310
			AT5G47220	AT5G16880	AT5G10760																						AT1G15100
			AT5G51190	AT5G45500	AT5G26920																						AT3G53620
			AT5G61600	AT4G05320	AT5G40780																						AT1G30520
				AT5G60790	AT5G47220																						AT4G38920
				AT4G39670	AT5G51190																						AT2G02130
				AT3G57880	AT5G61600																						AT3G10620
				AT2G29460																							AT1G49660
				AT3G60140																							AT2G25900
				AT5G42050																							AT5G20270
				AT3G55980																							AT5G22390
				AT1G05520																							AT5G52420
				AT5G22450																							AT5G54980
				AT1G59990																							AT5G58770
				AT1G74590																							COLD
				AT2G43000																							Wt vs sr1-1 down regulated
				AT3G07700																							AT1G20340
				AT3G14620																							AT3G54820
				AT4G28490																							AT2G14890
				AT5G54860																							AT3G53420
																											AT3G22120
																											AT3G50820
																											AT4G23670
																											AT3G04550
																											AT1G48100
																											AT2G10940
																											AT4G12730
																											AT2G19310
																											AT5G47640
																											AT5G56170
																											AT5G44580
																											AT5G38430
																											AT5G38480
																											AT3G05880
																											AT4G12800
																											AT3G08940
																											AT3G10520
																											AT3G16240
																											AT2G39800
																											AT5G44020
																											AT3G01500
																											AT1G32470
																											AT4G21280
																											AT3G23830
																											AT4G30650
																											AT4G27310
																											AT4G09650
																											AT1G08380
																											AT4G18280
																											AT2G45470
																											AT4G35100
																											AT3G62550
																											AT3G27690
																											AT1G52230
																											AT2G31380
																											AT2G18400
																											AT4G17550
																											AT1G67090
																											AT5G23820
																											AT3G54890
																											AT1G21500
																											AT4G25480
																											AT5G54270
																											AT3G43720
																											AT2G45180
																											AT2G28550
																											AT3G61430
																											AT3G18050
																											AT2G15970
																											AT4G19170
																											AT4G05180
																											AT2G39010
																											AT5G62130
																											AT1G13930
																											AT4G02770
																											AT5G15970
																											AT2G24540
																											AT5G20630
																											AT5G06870
																											AT4G29020
																											AT2G37170
																											AT4G25490
																											AT2G46820
																											AT2G23340
																											AT4G37450
																											AT5G57560
																											AT4G25470
																											AT5G52650
																											AT1G15820
																											AT1G64390
																											AT1G78370
																											AT1G09350
																											AT5G20180
																											AT2G37180
																											AT1G52220
																											AT2G15620
																											AT4G36010
																											AT4G02530
																											AT2G22080
																											AT2G03350
																											AT1G51400
																											AT5G39590
																											AT5G05690
																											AT2G41190
																											AT2G36870
																											AT2G42530
																											AT1G51090
																											AT1G17100
																											AT2G31730
																											AT2G06520
																											AT1G44575
																											AT2G42840
																											AT1G64780
																											AT5G15960
																											AT4G35320
																											AT4G03210
																											AT5G63160
																											AT2G24150
																											AT3G25860
																											AT2G21320
																											AT3G55630
																											AT4G27520
																											AT2G48070
																											AT4G00360
																											AT5G49480
																											AT5G64040
																											AT4G38400
																											AT5G56980
																											AT2G40610
																											AT3G57020
																											AT5G40890
																											AT1G54780
																											AT2G21330
																											AT2G43290
																											AT5G59850
																											AT2G42540
																											AT1G10370
																											AT4G27030
																											AT2G23120
																											AT5G54600
																											AT1G69530
																											AT3G51600
																											AT4G01150
																											AT3G47430
																											AT3G53620
																											AT4G14540
																											AT4G24960
																											AT5G38410
																											AT1G61890
																											AT4G38840
																											AT3G21670
																											AT2G02100
																											AT5G60670
																											AT2G41010
																											AT5G17300
																											AT5G37770
																											AT5G01530
																											AT1G32080
																											AT2G15020
																											AT3G19030
																											AT3G44990
																											AT4G27657
																											AT5G58770
																											Drought
																											Wt vs sr1-1 down regulated
																											AT1G20340
																											AT5G65010
																											AT3G09390
																											AT4G23670
																											AT1G48100
																											AT2G10940
																											AT4G26530
																											AT4G10340
																											AT2G40880
																											AT5G38430
																											AT3G05880
																											AT1G29500
																											AT5G47550
																											AT5G59310
																											AT5G11420
																											AT5G38420
																											AT3G21055
																											AT3G16240
																											AT2G39800
																											AT3G16370
																											AT5G44020
																											AT3G01500
																											AT3G27830
																											AT1G32470
																											AT4G21280
																											AT2G14880
																											AT4G09650
																											AT1G52000
																											AT4G18280
																											AT2G45470
																											AT3G28270
																											AT3G14440
																											AT1G67740
																											AT5G59320
																											AT4G35090
																											AT1G52230
																											AT1G67090
																											AT3G28220
																											AT1G12900
																											AT4G38970
																											AT1G06680
																											AT1G01120
																											AT5G40950
																											AT2G45180
																											AT3G56910
																											AT2G15970
																											AT2G06850
																											AT3G45980
																											AT2G39010
																											AT1G54120
																											AT3G11690
																											AT1G01620
																											AT4G02770
																											AT5G15970
																											AT5G20630
																											AT5G06870
																											AT4G25490
																											AT2G46820
																											AT3G62030
																											AT5G66570
																											AT1G64680
																											AT5G42650
																											AT5G57560
																											AT3G27850
																											AT4G25470
																											AT1G15820
																											AT4G17600
																											AT5G06980
																											AT2G37180
																											AT5G66530
																											AT2G22080
																											AT4G01050
																											AT2G41190
																											AT2G42530
																											AT1G42970
																											AT1G51090
																											AT2G06520
																											AT1G44575
																											AT5G15960
																											AT3G26520
																											AT5G24930
																											AT1G73480
																											AT4G27520
																											AT4G00360
																											AT5G49480
																											AT5G64040
																											AT3G29575
																											AT2G29450
																											AT3G18280
																											AT3G57020
																											AT3G25920
																											AT2G21330
																											AT5G28060
																											AT1G58270
																											AT2G42540
																											AT1G10370
																											AT4G37980
																											AT2G23120
																											AT5G15210
																											AT4G15440
																											AT1G74930
																											AT2G38540
																											AT3G62410
																											AT5G11740
																											AT4G24960
																											AT5G38410
																											AT1G61890
																											AT5G64310
																											AT1G19350
																											AT4G32260
																											AT3G26650
																											AT1G10470
																											AT5G23060
																											AT1G52740
																											AT3G47070
																											AT1G55670
																											AT5G17300
																											AT1G19970
																											AT2G15020
																											AT3G19030
																											AT3G44990
																											AT4G14010
																											AT4G27657
																											AT5G58770
																											Light
																											Wt vs sr1-1 down regulated
																											AT3G53420
																											AT3G04550
																											AT1G48100
																											AT3G05180
																											AT5G24150
																											AT5G44580
																											AT3G05880
																											AT1G26650
																											AT3G46940
																											AT1G10740
																											AT3G02640
																											AT2G38170
																											AT5G19370
																											AT1G22190
																											AT4G39940
																											AT4G40045
																											AT3G28200
																											AT3G14440
																											AT2G31380
																											AT1G72130
																											AT5G17670
																											AT5G28750
																											AT3G27160
																											AT5G23740
																											AT4G38570
																											AT4G12880
																											AT2G28550
																											AT1G54500
																											AT1G34000
																											AT3G16670
																											AT3G12260
																											AT3G10080
																											AT3G58120
																											AT3G19800
																											AT1G62050
																											AT3G54210
	3																										AT1G64390
																											AT5G38520
																											AT2G15620
																											AT1G18060
																											AT4G02530
																											AT2G22080
																											AT5G39590
																											AT3G63160
																											AT1G48750
																											AT2G38750
																											AT4G03210
																											AT2G24150
																											AT2G31750
																											AT4G38400
																											AT1G27480
																											AT5G02120
																											AT3G22230
																											AT2G46540
																											AT5G03230
																											AT5G59850
																											AT5G13100
																											AT4G37980
																											AT5G40850
																											AT2G44920
																											AT2G38540
																											AT2G01590
																											AT5G47930
																											AT5G37360
																											AT1G32080
																											AT1G07010
																											AT1G66400
																											AT4G27657
																											AT5G64900
																											NACL
																											Wt vs sr1-1 down regulated
																											AT1G20340
																											AT3G54820
																											AT5G65010
																											AT5G04950
																											AT3G53420
																											AT3G11630
																											AT3G47470
																											AT1G70900
																											AT2G10940
																											AT4G37180
																											AT4G10340
																											AT4G12730
																											AT5G47640
																											AT2G05100
																											AT5G38430
																											AT3G05880
																											AT4G12800
																											AT5G11420
																											AT5G38420
																											AT3G08940
																											AT3G10520
																											AT2G39800
																											AT5G44020
																											AT3G01500
																											AT4G21280
																											AT4G30650
																											AT2G13360
																											AT4G09650
																											AT5G52660
																											AT1G08380
																											AT1G52000
																											AT5G64130
																											AT1G22190
																											AT4G18280
																											AT2G42220
																											AT3G14440
																											AT5G44260
																											AT1G67740
																											AT4G35100
																											AT3G27690
																											AT1G52230
																											AT1G67090
																											AT3G28220
																											AT4G23600
																											AT1G12900
																											AT1G29920
																											AT4G38970
																											AT3G54890
																											AT1G06680
																											AT1G01120
																											AT4G25480
																											AT5G54270
																											AT5G19120
																											AT2G45180
																											AT3G61430
																											AT2G15970
																											AT2G06850
																											AT4G19170
																											AT1G29910
																											AT4G05180
																											AT2G39010
																											AT1G01620
																											AT4G02770
																											AT5G15970
																											AT2G24540
																											AT5G20630
																											AT5G06870
																											AT4G21110
																											AT1G12080
																											AT2G37170
																											AT4G25490
																											AT1G18710
																											AT3G62030
																											AT1G62050
																											AT4G37450
																											AT4G28750
																											AT1G15820
																											AT3G25770
																											AT4G17600
																											AT2G37180
																											AT2G15620
																											AT5G22580
																											AT5G39590
																											AT2G41190
																											AT5G43850
																											AT2G25080
																											AT1G42970
																											AT1G51090
																											AT2G31730
																											AT2G06520
																											AT1G44575
																											AT1G64780
																											AT5G15960
																											AT5G24930
																											AT1G73480
																											AT5G63160
																											AT2G24790
																											AT4G37300
																											AT2G48070
																											AT5G64040
																											AT3G29575
																											AT2G29450
																											AT5G40890
																											AT1G29930
																											AT1G54780
																											AT1G58270
																											AT3G16140
																											AT2G42540
																											AT1G10370
																											AT2G22990
																											AT2G05070
																											AT1G12090
																											AT4G37980
																											AT2G23120
																											AT1G74930
																											AT2G29340
																											AT3G44310
																											AT3G47430
																											AT4G24960
																											AT5G38410
																											AT1G61890
																											AT5G64310
																											AT4G32260
																											AT3G21670
																											AT4G33666
																											AT3G10620
																											AT3G22550
																											AT5G23060
																											AT3G16640
																											AT1G55670
																											AT5G17300
																											AT1G03870
																											AT1G07440
																											AT1G58080
																											AT1G71340
																											AT3G12685
																											AT3G26900
																											AT3G49260
																											AT3G61080
																											AT4G31530
																											AT5G19855
																											AT5G20270
																											AT5G43870
																											AT5G52420
																											Oxidative
																											Wt vs sr1-1 down regulated
																											AT1G77490
																											AT4G35090
																											AT5G21100
																											AT2G25080
																											Dehydration
																											Wt vs sr1-1 down regulated
																											AT3G22120
																											AT2G10940
																											AT1G19740
																											AT1G07770
																											AT5G39590
																											AT1G50010
																											AT5G40890
																											AT3G22230
																											AT4G37980
																											AT4G38920
																											Cold+Drought+salt
																											Wt vs sr1-1 down regulated
																											AT2G39800
																											AT4G25490
																											AT4G25470
																											AT2G37180
																											AT2G42530
																											AT2G42540

## Sheet: stress resp. in down regu.DE
Additional file 7: List of abiotic stress responsive genes in down regulated DE gene list
UV	Heat	Osmotic	Drought	Salt	Cold	Dehydration	Oxidative	ABA	Light	Iron	Aluminium	Wounding	Cold+Drought+salt
AT1G79850	AT1G52040	AT5G22390	AT1G20340	AT1G20340	AT1G20340	AT3G22120	AT1G77490	AT3G54820	AT3G53420	AT1G47400	AT3G63120	AT2G22330	AT2G39800
AT2G15020	AT5G22390	AT5G58770	AT5G65010	AT3G54820	AT3G54820	AT2G10940	AT4G35090	AT3G53420	AT3G04550	AT1G64980	AT5G64080	AT4G08870	AT4G25490
AT2G24090	AT5G58770		AT3G09390	AT5G65010	AT2G14890	AT1G19740	AT5G21100	AT4G37180	AT1G48100	AT2G13820		AT5G16200	AT4G25470
AT3G19030			AT4G23670	AT5G04950	AT3G53420	AT1G07770	AT2G25080	AT3G05880	AT3G05180	AT2G22330		AT5G60890	AT2G37180
AT3G21890			AT1G48100	AT3G53420	AT3G22120	AT5G39590		AT5G59310	AT5G24150	AT2G24762		AT5G67150	AT2G42530
AT3G44990			AT2G10940	AT3G11630	AT3G50820	AT1G50010		AT1G10740	AT5G44580	AT2G26690			AT2G42540
AT3G62530			AT4G26530	AT3G47470	AT4G23670	AT5G40890		AT2G22980	AT3G05880	AT3G05890
AT4G27657			AT4G10340	AT1G70900	AT3G04550	AT3G22230		AT2G39800	AT1G26650	AT3G44990
AT5G58770			AT2G40880	AT2G10940	AT1G48100	AT4G37980		AT5G64130	AT3G46940	AT4G15920
			AT5G38430	AT4G37180	AT2G10940	AT4G38920		AT4G18280	AT1G10740	AT4G28250
			AT3G05880	AT4G10340	AT4G12730			AT3G14440	AT3G02640	AT4G30996
			AT1G29500	AT4G12730	AT2G19310			AT5G59320	AT2G38170	AT5G02380
			AT5G47550	AT5G47640	AT5G47640			AT4G35100	AT5G19370	AT5G05960
			AT5G59310	AT2G05100	AT5G56170			AT1G52340	AT1G22190	AT5G07030
			AT5G11420	AT5G38430	AT5G44580			AT1G19450	AT4G39940
			AT5G38420	AT3G05880	AT5G38430			AT5G23820	AT4G40045
			AT3G21055	AT4G12800	AT5G38480			AT1G29920	AT3G28200
			AT3G16240	AT5G11420	AT3G05880			AT5G19120	AT3G14440
			AT2G39800	AT5G38420	AT4G12800			AT2G28550	AT2G31380
			AT3G16370	AT3G08940	AT3G08940			AT4G19170	AT1G72130
			AT5G44020	AT3G10520	AT3G10520			AT3G10080	AT5G17670
			AT3G01500	AT2G39800	AT3G16240			AT1G15180	AT5G28750
			AT3G27830	AT5G44020	AT2G39800			AT1G13930	AT3G27160
			AT1G32470	AT3G01500	AT5G44020			AT5G06870	AT5G23740
			AT4G21280	AT4G21280	AT3G01500			AT4G21110	AT4G38570
			AT2G14880	AT4G30650	AT1G32470			AT1G62050	AT4G12880
			AT4G09650	AT2G13360	AT4G21280			AT5G27670	AT2G28550
			AT1G52000	AT4G09650	AT3G23830			AT3G56360	AT1G54500
			AT4G18280	AT5G52660	AT4G30650			AT5G39590	AT1G34000
			AT2G45470	AT1G08380	AT4G27310			AT4G30440	AT3G16670
			AT3G28270	AT1G52000	AT4G09650			AT4G14040	AT3G12260
			AT3G14440	AT5G64130	AT1G08380			AT5G15960	AT3G10080
			AT1G67740	AT1G22190	AT4G18280			AT3G26520	AT3G58120
			AT5G59320	AT4G18280	AT2G45470			AT5G24930	AT3G19800
			AT4G35090	AT2G42220	AT4G35100			AT3G56240	AT1G62050
			AT1G52230	AT3G14440	AT3G62550			AT2G24150	AT3G54210
			AT1G67090	AT5G44260	AT3G27690			AT4G27520	AT1G64390
			AT3G28220	AT1G67740	AT1G52230			AT2G48070	AT5G38520
			AT1G12900	AT4G35100	AT2G31380			AT4G00360	AT2G15620
			AT4G38970	AT3G27690	AT2G18400			AT2G31750	AT1G18060
			AT1G06680	AT1G52230	AT4G17550			AT4G38400	AT4G02530
			AT1G01120	AT1G67090	AT1G67090			AT4G28025	AT2G22080
			AT5G40950	AT3G28220	AT5G23820			AT3G57020	AT5G39590
			AT2G45180	AT4G23600	AT3G54890			AT1G55330	AT3G63160
			AT3G56910	AT1G12900	AT1G21500			AT1G58270	AT1G48750
			AT2G15970	AT1G29920	AT4G25480			AT4G37980	AT2G38750
			AT2G06850	AT4G38970	AT5G54270			AT2G36830	AT4G03210
			AT3G45980	AT3G54890	AT3G43720			AT3G44310	AT2G24150
			AT2G39010	AT1G06680	AT2G45180			AT1G15100	AT2G31750
			AT1G54120	AT1G01120	AT2G28550			AT3G53620	AT4G38400
			AT3G11690	AT4G25480	AT3G61430			AT1G30520	AT1G27480
			AT1G01620	AT5G54270	AT3G18050			AT4G38920	AT5G02120
			AT4G02770	AT5G19120	AT2G15970			AT2G02130	AT3G22230
			AT5G15970	AT2G45180	AT4G19170			AT3G10620	AT2G46540
			AT5G20630	AT3G61430	AT4G05180			AT1G49660	AT5G03230
			AT5G06870	AT2G15970	AT2G39010			AT2G25900	AT5G59850
			AT4G25490	AT2G06850	AT5G62130			AT5G20270	AT5G13100
			AT2G46820	AT4G19170	AT1G13930			AT5G22390	AT4G37980
			AT3G62030	AT1G29910	AT4G02770			AT5G52420	AT5G40850
			AT5G66570	AT4G05180	AT5G15970			AT5G54980	AT2G44920
			AT1G64680	AT2G39010	AT2G24540			AT5G58770	AT2G38540
			AT5G42650	AT1G01620	AT5G20630				AT2G01590
			AT5G57560	AT4G02770	AT5G06870				AT5G47930
			AT3G27850	AT5G15970	AT4G29020				AT5G37360
			AT4G25470	AT2G24540	AT2G37170				AT1G32080
			AT1G15820	AT5G20630	AT4G25490				AT1G07010
			AT4G17600	AT5G06870	AT2G46820				AT1G66400
			AT5G06980	AT4G21110	AT2G23340				AT4G27657
			AT2G37180	AT1G12080	AT4G37450				AT5G64900
			AT5G66530	AT2G37170	AT5G57560
			AT2G22080	AT4G25490	AT4G25470
			AT4G01050	AT1G18710	AT5G52650
			AT2G41190	AT3G62030	AT1G15820
			AT2G42530	AT1G62050	AT1G64390
			AT1G42970	AT4G37450	AT1G78370
			AT1G51090	AT4G28750	AT1G09350
			AT2G06520	AT1G15820	AT5G20180
			AT1G44575	AT3G25770	AT2G37180
			AT5G15960	AT4G17600	AT1G52220
			AT3G26520	AT2G37180	AT2G15620
			AT5G24930	AT2G15620	AT4G36010
			AT1G73480	AT5G22580	AT4G02530
			AT4G27520	AT5G39590	AT2G22080
			AT4G00360	AT2G41190	AT2G03350
			AT5G49480	AT5G43850	AT1G51400
			AT5G64040	AT2G25080	AT5G39590
			AT3G29575	AT1G42970	AT5G05690
			AT2G29450	AT1G51090	AT2G41190
			AT3G18280	AT2G31730	AT2G36870
			AT3G57020	AT2G06520	AT2G42530
			AT3G25920	AT1G44575	AT1G51090
			AT2G21330	AT1G64780	AT1G17100
			AT5G28060	AT5G15960	AT2G31730
			AT1G58270	AT5G24930	AT2G06520
			AT2G42540	AT1G73480	AT1G44575
			AT1G10370	AT5G63160	AT2G42840
			AT4G37980	AT2G24790	AT1G64780
			AT2G23120	AT4G37300	AT5G15960
			AT5G15210	AT2G48070	AT4G35320
			AT4G15440	AT5G64040	AT4G03210
			AT1G74930	AT3G29575	AT5G63160
			AT2G38540	AT2G29450	AT2G24150
			AT3G62410	AT5G40890	AT3G25860
			AT5G11740	AT1G29930	AT2G21320
			AT4G24960	AT1G54780	AT3G55630
			AT5G38410	AT1G58270	AT4G27520
			AT1G61890	AT3G16140	AT2G48070
			AT5G64310	AT2G42540	AT4G00360
			AT1G19350	AT1G10370	AT5G49480
			AT4G32260	AT2G22990	AT5G64040
			AT3G26650	AT2G05070	AT4G38400
			AT1G10470	AT1G12090	AT5G56980
			AT5G23060	AT4G37980	AT2G40610
			AT1G52740	AT2G23120	AT3G57020
			AT3G47070	AT1G74930	AT5G40890
			AT1G55670	AT2G29340	AT1G54780
			AT5G17300	AT3G44310	AT2G21330
			AT1G19970	AT3G47430	AT2G43290
			AT2G15020	AT4G24960	AT5G59850
			AT3G19030	AT5G38410	AT2G42540
			AT3G44990	AT1G61890	AT1G10370
			AT4G14010	AT5G64310	AT4G27030
			AT4G27657	AT4G32260	AT2G23120
			AT5G58770	AT3G21670	AT5G54600
				AT4G33666	AT1G69530
				AT3G10620	AT3G51600
				AT3G22550	AT4G01150
				AT5G23060	AT3G47430
				AT3G16640	AT3G53620
				AT1G55670	AT4G14540
				AT5G17300	AT4G24960
				AT1G03870	AT5G38410
				AT1G07440	AT1G61890
				AT1G58080	AT4G38840
				AT1G71340	AT3G21670
				AT3G12685	AT2G02100
				AT3G26900	AT5G60670
				AT3G49260	AT2G41010
				AT3G61080	AT5G17300
				AT4G31530	AT5G37770
				AT5G19855	AT5G01530
				AT5G20270	AT1G32080
				AT5G43870	AT2G15020
				AT5G52420	AT3G19030
					AT3G44990
					AT4G27657
					AT5G58770

## Sheet: Salt specific  DE genes 
Salt specific genes that are DE with number of SR1 binding motif.
Salt stress speciifc				Salt stress speciifc
Genes upregulated in sr1-1 DE genes				Genes down regulated in sr1-1 DE genes
Gene ID	VCGCGB	MCGTGT		Gene ID	VCGCGB	MCGTGT
AT1G02850	0	1		AT1G01120	0	1
AT1G05340	2	5		AT1G01620	0	0
AT1G05520	0	1		AT1G03870	0	0
AT1G07040	0	0		AT1G06680	0	0
AT1G08930	2	1		AT1G07440	0	0
AT1G18570	0	1		AT1G08380	0	0
AT1G18890	0	0		AT1G10370	0	2
AT1G19180	4	4		AT1G12080	2	0
AT1G26270	0	0		AT1G12090	2	1
AT1G27020	0	0		AT1G12900	0	0
AT1G27730	0	3		AT1G15820	0	1
AT1G48490	2	0		AT1G18710	0	0
AT1G51710	0	0		AT1G20340	4	1
AT1G51760	0	2		AT1G22190	0	1
AT1G52980	0	0		AT1G29910	0	0
AT1G54100	0	1		AT1G29920	0	0
AT1G59610	2	1		AT1G29930	0	1
AT1G59990	0	0		AT1G42970	0	1
AT1G60730	0	0		AT1G44575	0	0
AT1G68620	0	1		AT1G51090	0	2
AT1G69490	0	1		AT1G52000	0	0
AT1G72680	0	1		AT1G52230	0	0
AT1G73980	6	1		AT1G54780	0	0
AT1G74590	0	0		AT1G55670	0	0
AT1G79380	2	0		AT1G58080	0	0
AT1G79690	0	1		AT1G58270	0	2
AT1G80840	0	3		AT1G61890	0	1
AT2G22660	0	1		AT1G62050	0	0
AT2G26560	0	0		AT1G64780	0	0
AT2G29460	0	1		AT1G67090	0	0
AT2G30140	0	0		AT1G67740	0	0
AT2G33340	0	0		AT1G70900	0	1
AT2G35940	0	0		AT1G71340	0	0
AT2G36800	0	0		AT1G73480	2	2
AT2G38000	2	1		AT1G74930	4	1
AT2G38800	0	0		AT2G05070	0	1
AT2G38860	0	2		AT2G05100	0	0
AT2G40000	2	0		AT2G06520	0	0
AT2G41100	0	2		AT2G06850	0	0
AT2G42890	0	0		AT2G10940	0	1
AT2G43000	0	0		AT2G13360	2	0
AT2G43510	0	0		AT2G15620	0	0
AT2G45570	0	0		AT2G15970	0	0
AT2G46500	2	2		AT2G22990	0	2
AT2G47190	0	1		AT2G23120	2	2
AT3G06860	0	0		AT2G24540	0	1
AT3G07700	0	0		AT2G24790	4	2
AT3G07780	2	0		AT2G25080	0	0
AT3G08530	0	1		AT2G29340	0	1
AT3G10500	0	2		AT2G29450	0	1
AT3G12740	2	0		AT2G31730	2	0
AT3G13670	4	2		AT2G37170	0	1
AT3G13790	0	2		AT2G37180	0	0
AT3G14620	2	0		AT2G39010	0	0
AT3G14990	0	5		AT2G39800	0	0
AT3G17810	0	3		AT2G41190	0	0
AT3G22440	4	1		AT2G42220	0	0
AT3G44300	0	0		AT2G42540	0	1
AT3G47340	0	3		AT2G45180	0	0
AT3G49530	6	2		AT2G48070	0	0
AT3G49780	0	1		AT3G01500	0	0
AT3G54440	0	0		AT3G05880	0	3
AT3G54540	0	0		AT3G08940	0	0
AT3G54620	0	1		AT3G10520	2	0
AT3G55410	0	2		AT3G10620	0	0
AT3G55980	6	0		AT3G11630	0	1
AT3G57880	2	3		AT3G12685	4	0
AT3G59020	4	1		AT3G14440	0	1
AT3G60140	0	0		AT3G16140	0	1
AT4G02520	0	0		AT3G16640	0	1
AT4G05320	0	2		AT3G21670	0	0
AT4G21660	0	1		AT3G22550	0	0
AT4G23190	0	0		AT3G25770	0	0
AT4G23460	0	1		AT3G26900	4	0
AT4G23700	2	0		AT3G27690	0	2
AT4G25390	2	2		AT3G28220	0	3
AT4G27830	0	1		AT3G29575	0	7
AT4G28490	0	1		AT3G44310	0	0
AT4G33540	0	4		AT3G47430	0	1
AT4G34890	0	0		AT3G47470	0	2
AT4G35110	2	1		AT3G49260	0	0
AT4G35770	0	0		AT3G53420	0	0
AT4G39670	2	2		AT3G54820	0	0
AT5G01600	2	2		AT3G54890	0	1
AT5G02620	2	0		AT3G61080	2	2
AT5G03240	0	1		AT3G61430	0	0
AT5G03280	0	0		AT3G62030	0	0
AT5G09590	0	0		AT4G02770	2	0
AT5G10300	0	1		AT4G05180	0	2
AT5G16880	0	0		AT4G09650	0	2
AT5G18130	0	0		AT4G10340	0	0
AT5G20230	3	1		AT4G12730	0	0
AT5G20830	0	0		AT4G12800	0	0
AT5G22060	0	0		AT4G17600	0	2
AT5G22450	0	1		AT4G18280	0	1
AT5G22860	0	0		AT4G19170	0	1
AT5G26340	0	1		AT4G21110	0	0
AT5G39610	0	0		AT4G21280	0	1
AT5G42050	4	1		AT4G23600	0	1
AT5G44790	0	2		AT4G24960	0	1
AT5G45500	0	0		AT4G25480	0	1
AT5G45900	0	1		AT4G25490	2	4
AT5G48180	2	1		AT4G28750	0	2
AT5G48380	1	0		AT4G30650	4	0
AT5G51070	0	3		AT4G31530	0	0
AT5G54860	0	3		AT4G32260	0	1
AT5G56000	0	0		AT4G33666	0	1
AT5G56010	0	0		AT4G35100	0	0
AT5G56030	0	1		AT4G37180	4	1
AT5G56870	0	0		AT4G37300	2	0
AT5G57350	0	2		AT4G37450	0	2
AT5G60790	0	1		AT4G37980	0	0
AT5G65110	4	4		AT4G38970	0	1
AT5G66760	0	0		AT5G04950	0	0
				AT5G06870	0	0
				AT5G11420	0	0
				AT5G15960	0	3
				AT5G15970	0	3
				AT5G17300	0	1
				AT5G19120	0	1
				AT5G19855	0	0
				AT5G20270	0	0
				AT5G20630	0	0
				AT5G22580	2	4
				AT5G23060	0	0
				AT5G24930	0	0
				AT5G38410	0	0
				AT5G38420	0	0
				AT5G38430	4	0
				AT5G39590	0	0
				AT5G40890	0	0
				AT5G43850	0	2
				AT5G43870	0	1
				AT5G44020	0	0
				AT5G44260	0	0
				AT5G47640	4	3
				AT5G52420	0	2
				AT5G52660	0	0
				AT5G54270	0	0
				AT5G63160	2	1
				AT5G64040	0	0
				AT5G64130	2	2
				AT5G64310	8	0
				AT5G65010	0	0
