# Supplementary material for: Global gene expression analysis using RNA-seq uncovered a new role for SR1/CAMTA3 transcription factor in salt stress
Source: Sci Rep. 2016 Jun 2;6:27021. doi: 10.1038/srep27021 (PMC4890006; doi:10.1038/srep27021)
Supplement: Supplementary Dataset 8 [file srep27021-s9.xls]

## Sheet: Hormone responsive genes in  DE
Additional file 8: DE genes involved in various hormonal synthesis and signaling pathways
Salicylic acid		up regulated in sr1-1	VCGCGB	MCGTGT		down regulated in sr1-1	VCGCGB	MCGTGT
		AT1G74710	0	0		AT4G25470	2	0
		AT2G43820	0	0		AT4G25480	0	1
		AT1G07530	0	0		AT4G25490	2	4
		AT1G22070	0	1		AT5G57685	0	1
		AT1G49040	0	0
		AT2G04450	2	0
		AT3G49530	6	2
		AT3G55270	2	0
		AT3G56400	0	0
		AT4G23810	0	0
		AT4G31800	0	0
		AT5G01600	2	2
		AT5G04870	2	0
		AT5G13320	2	0
		AT5G14930	0	1
		AT5G26920	2	0
		AT5G46350	0	3
		AT4G39030	0	1
Jasmonic acid		up regulated in sr1-1	VCGCGB	MCGTGT		down regulated in sr1-1	VCGCGB	MCGTGT
		AT3G15730	0	2		AT5G42650	0	0
		AT4G29010	0	0		AT4G25470	2	0
		AT5G05730	0	1
		AT1G19180	4	4
		AT3G56400	0	0
		AT4G02570	2	0
Gibberllin		up regulated in sr1-1	VCGCGB	MCGTGT		down regulated in sr1-1	VCGCGB	MCGTGT
		AT3G63010	0	0		0	0	0
		AT3G11540	0	1
Ethylene		up regulated in sr1-1	VCGCGB	MCGTGT		down regulated in sr1-1	VCGCGB	MCGTGT
		AT3G51770	0	0		AT1G22190	0	1
		AT4G04500	0	0		AT2G26070	0	0
		AT4G15530	0	0		AT3G14440	0	1
		AT4G17720	2	1		AT4G25470	2	2
		AT5G45510	0	0
		AT5G56010	0	0
		AT5G58350	0	2
		AT1G18570	0	1
		AT1G26830	0	1
		AT1G74710	0	0
		AT3G20770	4	0
		AT5G03280	0	0
		AT5G44790	0	2
		AT5G61600	0	0
Cytokinin		up regulated in sr1-1	VCGCGB	MCGTGT		down regulated in sr1-1	VCGCGB	MCGTGT
		AT3G11540	0	1		AT1G10470	2	0
		AT4G31920	4	0		AT1G74890	0	0
						AT3G29350	0	0
						AT3G57040	0	3
Brassinosteried		up regulated in sr1-1	VCGCGB	MCGTGT		down regulated in sr1-1	VCGCGB	MCGTGT
		AT2G36800	0	0		AT3G50660	2	1
		AT4G18890	0	1		AT5G05690	0	0
		AT5G62000	2	0		AT1G18400	0	0
						AT1G19350	0	1
						AT1G73830	0	0
						AT2G17230	2	0
						AT3G16570	0	0
						AT3G29030	0	0
						AT5G51550	2	0
Auxins		up regulated in sr1-1	VCGCGB	MCGTGT		down regulated in sr1-1	VCGCGB	MCGTGT
		AT1G25220	0	1		AT2G46870	0	0
		AT4G31500	0	1		AT3G61970	0	0
		AT4G39950	0	0		AT4G13520	0	0
		AT5G05730	0	1		AT1G04240	0	2
		AT5G54510	0	0		AT1G04250	0	2
		AT1G19180	4	4		AT1G29440	0	0
		AT2G02560	0	1		AT1G29450	0	0
		AT4G02570	2	0		AT1G29460	0	0
		AT4G27260	0	0		AT1G29500	0	0
		AT5G62000	2	0		AT1G29510	0	1
		AT1G11310	0	1		AT3G03850	0	1
		AT1G59870	0	0		AT3G23050	0	1
		AT3G43300	0	0		AT4G14550	0	1
						AT4G14560	2	0
						AT4G32280	0	0
						AT4G38850	0	0
						AT5G18010	0	0
						AT5G18020	0	0
						AT5G18030	0	0
						AT5G18060	0	0
						AT5G18080	2	0
						AT2G38120	0	0
ABA		up regulated in sr1-1	VCGCGB	MCGTGT		down regulated in sr1-1	VCGCGB	MCGTGT
		AT1G04120	0	2		AT1G52340	0	1
		AT1G20780	0	0		AT1G02205	0	0
		AT1G50200	0	1		AT1G15100	0	1
		AT2G17290	2	0		AT1G48630	0	1
		AT2G38470	0	1		AT1G67080	0	0
		AT3G15730	0	2		AT1G69935	0	1
		AT3G20770	4	0		AT1G79040	0	2
		AT3G26090	0	0		AT3G14440	0	1
		AT4G18010	0	2		AT3G23050	0	1
		AT4G26110	4	0		AT4G25470	2	0
		AT4G39850	0	0		AT5G15970	0	3
		AT5G02310	0	1		AT5G20270	0	0
		AT5G03280	0	0
